# Supplementary material for: Salt-Stress Response Mechanisms Using de Novo Transcriptome Sequencing of Salt-Tolerant and Sensitive Corchorus spp. Genotypes
Source: Genes (Basel). 2017 Sep 18;8(9):226. doi: 10.3390/genes8090226 (PMC5615359; doi:10.3390/genes8090226)
Supplement: Supplementary file 1 [file genes-08-00226-s001.zip]

Archive with 11 entries (11 files):
- Supplementary Material/Supplementary figure S1.png
- Supplementary Material/Supplementary figure S2.png
- Supplementary Material/Supplementary figure S3.png
- Supplementary Material/Supplementary figure S4.jpg
- Supplementary Material/Supplementary file S1.xlsx
- Supplementary Material/Supplementary File S2.xlsx
- Supplementary Material/Supplementary File S3.xlsx
- Supplementary Material/Supplementary File S4.xlsx
- Supplementary Material/Supplementary File S5.xls
- Supplementary Material/Supplementary File S6.xlsx
- Supplementary Material/Supplementary File S7.xlsx
