# Supplementary material for: Salt-Stress Response Mechanisms Using de Novo Transcriptome Sequencing of Salt-Tolerant and Sensitive Corchorus spp. Genotypes
Source: Genes (Basel). 2017 Sep 18;8(9):226. doi: 10.3390/genes8090226 (PMC5615359; doi:10.3390/genes8090226)
Supplement: Supplementary file 1 [file genes-08-00226-s001.zip › Supplementary Material/Supplementary file S1.xlsx]

## Sheet: Sheet1
Unigenes	Forward primer	Reverse primer
c144176_g1	TGAGAGGATGGATAAGGA	CTGTGGAGTTTGAAGTTC
c146723_g1	CCGTGATTGTAACCTCTG	TAGGAGTATTGGCGATGT
c141386_g2	CTCTGCTGTCAACTTGTT	GACTTATTACACATCCATTCTTG
c142909_g1	TGCTATCATTCCATCAGTA	AGAACCAAGACAAGACAT
c144158_g1	GAAGGAAGACTTAGGAGAG	TAATGGTGTTAGCATCAGA
c124085_g1	CCACCAACCAATCTCAAT	TAGATATGGATGTGCGAATG
c144913_g1	TCGTGATGATGTATGATGAT	GTGTTGCCAGTATAGTCA
c130914_g1	ATTAAGATGGTGTTGCTATT	GGCTATATTCAGTTCTATGG
c145722_g5	CTACCGAGAGTGCCTATC	TTGAGTATCCGTTGATTCTG
ELF-F	CTTGAGGCTCTTGACCAGAT	AACAGGGACAGTTCCGATAC
note: Primers for the DEGs and ELF gene used as qRT-PCR
