# Supplementary material for: Salt-Stress Response Mechanisms Using de Novo Transcriptome Sequencing of Salt-Tolerant and Sensitive Corchorus spp. Genotypes
Source: Genes (Basel). 2017 Sep 18;8(9):226. doi: 10.3390/genes8090226 (PMC5615359; doi:10.3390/genes8090226)
Supplement: Supplementary file 1 [file genes-08-00226-s001.zip › Supplementary Material/Supplementary File S2.xlsx]

## Sheet: Sheet2
treatment_vs_control	gene_id	treatment readcount	contol readcount	log2FoldChange	padj	unigenes function annotation
						NR GI	NR ID	NR Description	NT GI	NT ID	NT Description	KO ID	KO Name	KO Description	Swissprot ID	Swissprot Description	PFAM ID	PFAM description	Gene Ontology Biological Pathway	BP Description	Gene Ontology Molecular Function	MF Description	Gene Ontology Cellular Component	CC Description	KOG ID	KOG Description
NYSL_vs_NYCL	c126004_g1	5581.1	1	12.4463	1.2079e-71	--	--	--	577019631	NR_110377.1	Rattus norvegicus RNA, 7SL, cytoplasmic 1 (LOC102723236), SRP RNA	--	--	--	--	--	--	--	--	--	--	--	--	--	--	--
NYSL_vs_NYCL	c129918_g1	1	1586.05	-10.6312	1.1077e-62	255544588	XP_002513355.1	conserved hypothetical protein [Ricinus communis]>gi|223547263|gb|EEF48758.1| conserved hypothetical protein [Ricinus communis]	663673454	HG975448.1	Solanum pennellii chromosome ch09, complete genome	--	--	--	--	--	--	--	--	--	--	--	--	--	--	--
NYSL_vs_NYCL	c130955_g1	1	1472.6	-10.5241	1.3101e-61	629086349	KCW52706.1	hypothetical protein EUGRSUZ_J02069 [Eucalyptus grandis]	519722026	JX608042.1	Gossypium hirsutum clone NBRI_GE48718 microsatellite sequence	--	--	--	--	--	--	--	--	--	--	--	--	--	--	--
NYSL_vs_NYCL	c145914_g2	822.29	1	9.6835	4.0141e-50	--	--	--	19911038	AB059619.1	Paramecium tetraurelia MS2 which expresses non-coding RNAs related to aging, life span and autogamy (sexual reproduction)	--	--	--	--	--	PF06839	GRF zinc finger	--	--	GO:0008270	zinc ion binding	--	--	--	--
NYSL_vs_NYCL	c145914_g1	613.496	1	9.26091	6.1367e-45	--	--	--	73760380	AB231862.2	Paramecium tetraurelia MS2 paralog which expresses non-coding RNAs related to aging, life span and autogamy (sexual reproduction)	--	--	--	--	--	PF02560	Cyanate lyase C-terminal domain	GO:0009439	cyanate metabolic process	--	--	--	--	--	--
NYSL_vs_NYCL	c138185_g1	1	554.558	-9.1152	1.6335e-44	604313559	EYU26781.1	hypothetical protein MIMGU_mgv11b017100mg [Erythranthe guttata]	260618290	FJ867603.1	Junellia ligustrina var. lorentzii external transcribed spacer, partial sequence	--	--	--	--	--	--	--	--	--	--	--	--	--	--	--
NYSL_vs_NYCL	c149217_g2	1	415.054	-8.69716	1.6363e-39	747051316	XP_011071746.1	PREDICTED: strictosidine-O-beta-D-glucosidase-like isoform X3 [Sesamum indicum]	--	--	--	K01188	E3.2.1.21	beta-glucosidase	Q9SPP9	Raucaffricine-O-beta-D-glucosidase OS=Rauvolfia serpentina GN=RG PE=1 SV=1	PF00150//PF00232	Cellulase (glycosyl hydrolase family 5)//Glycosyl hydrolase family 1	GO:0005975	carbohydrate metabolic process	GO:0004553	hydrolase activity, hydrolyzing O-glycosyl compounds	--	--	--	--
NYSL_vs_NYCL	c185741_g1	1	368.503	-8.52553	1.9904e-37	--	--	--	--	--	--	--	--	--	--	--	--	--	--	--	--	--	--	--	--	--
NYSL_vs_NYCL	c140456_g2	480.697	2.13858	7.81233	4.1125e-37	590636946	XP_007028983.1	Late Embryogenesis Abundant 4-5, putative [Theobroma cacao]>gi|508717588|gb|EOY09485.1| Late Embryogenesis Abundant 4-5, putative [Theobroma cacao]	590636945	XM_007028921.1	Theobroma cacao Late Embryogenesis Abundant 4-5, putative (TCM_024900) mRNA, complete cds	--	--	--	Q01417	18 kDa seed maturation protein OS=Glycine max GN=GMPM1 PE=2 SV=1	PF03760//PF00374	Late embryogenesis abundant (LEA) group 1//Nickel-dependent hydrogenase	GO:0009790	embryo development	GO:0016151	nickel cation binding	--	--	--	--
NYSL_vs_NYCL	c147793_g1	338.675	1	8.40376	1.545e-34	--	--	--	460073	L04795.1	Paramecium tetraurelia surface antigen 51B gene, complete cds	--	--	--	P17053	G surface protein, allelic form 168 OS=Paramecium primaurelia GN=168G PE=2 SV=1	--	--	--	--	--	--	--	--	--	--
NYSL_vs_NYCL	c140767_g1	1	309.923	-8.27576	1.6167e-34	442803143	AGC78878.1	hypothetical protein (mitochondrion) [Vicia faba]>gi|442803182|gb|AGC78917.1| hypothetical protein (mitochondrion) [Vicia faba]	340007640	JN098455.1	Mimulus guttatus mitochondrion, complete genome	K02128	ATPeF0C, ATP5G, ATP9	F-type H+-transporting ATPase subunit c	P60112	ATP synthase subunit 9, mitochondrial OS=Arabidopsis thaliana GN=ATP9 PE=2 SV=2	PF01618//PF00137	MotA/TolQ/ExbB proton channel family//ATP synthase subunit C	GO:0006810//GO:0015031//GO:0015992//GO:0015991	transport//protein transport//proton transport//ATP hydrolysis coupled proton transport	GO:0008565//GO:0015078	protein transporter activity//hydrogen ion transmembrane transporter activity	GO:0033177//GO:0016020	proton-transporting two-sector ATPase complex, proton-transporting domain//membrane	KOG3025	Mitochondrial F1F0-ATP synthase, subunit c/ATP9/proteolipid
NYSL_vs_NYCL	c92997_g1	1	264.318	-8.04613	1.0363e-31	--	--	--	--	--	--	--	--	--	--	--	--	--	--	--	--	--	--	--	--	--
NYSL_vs_NYCL	c384327_g1	240.855	1	7.91202	2.5004e-29	--	--	--	74834201	CR933374.1	Paramecium tetraurelia macronuclear, Kinetodesmal fiber gene	--	--	--	--	--	--	--	--	--	--	--	--	--	--	--
NYSL_vs_NYCL	c299535_g1	1	213.249	-7.7364	3.1258e-28	--	--	--	--	--	--	--	--	--	--	--	--	--	--	--	--	--	--	--	--	--
NYSL_vs_NYCL	c266616_g1	1	186.664	-7.5443	5.4135e-26	--	--	--	--	--	--	--	--	--	--	--	--	--	--	--	--	--	--	--	--	--
NYSL_vs_NYCL	c148709_g5	595.556	1	9.21809	3.9092e-25	326524145	BAJ97083.1	predicted protein [Hordeum vulgare subsp. vulgare]	145481816	XM_001426894.1	Paramecium tetraurelia hypothetical protein (GSPATT00030167001) partial mRNA	K03231	EEF1A	elongation factor 1-alpha	O64937	Elongation factor 1-alpha OS=Oryza sativa subsp. japonica GN=REFA1 PE=2 SV=2	PF03144	Elongation factor Tu domain 2	--	--	GO:0005525	GTP binding	--	--	KOG0052	Translation elongation factor EF-1 alpha/Tu
NYSL_vs_NYCL	c145547_g2	1	172.16	-7.42761	8.9305e-25	13449398	NP_085580.1	hypothetical protein ArthMp104 [Arabidopsis thaliana]>gi|45477073|sp|P92559.1|M1280_ARATH RecName: Full=Uncharacterized mitochondrial protein AtMg01280; AltName: Full=ORF291>gi|1785782|emb|CAA69812.1| unnamed protein product [Arabidopsis thaliana]	747106967	XM_011103480.1	PREDICTED: Sesamum indicum ATP synthase subunit alpha, mitochondrial (LOC105179845), mRNA	--	--	--	P92559	Uncharacterized mitochondrial protein AtMg01280 OS=Arabidopsis thaliana GN=AtMg01280 PE=3 SV=1	--	--	--	--	--	--	--	--	--	--
NYSL_vs_NYCL	c146723_g1	2456.28	105.073	4.54702	1.3259e-24	590588895	XP_007016311.1	Highly ABA-induced PP2C gene 2 isoform 1 [Theobroma cacao]>gi|508786674|gb|EOY33930.1| Highly ABA-induced PP2C gene 2 isoform 1 [Theobroma cacao]	590588894	XM_007016249.1	Theobroma cacao Highly ABA-induced PP2C gene 2 isoform 1 (TCM_041761) mRNA, complete cds	K14497	PP2C	protein phosphatase 2C	Q9ZW21	Probable protein phosphatase 2C 24 OS=Arabidopsis thaliana GN=At2g29380 PE=2 SV=1	PF00481	Protein phosphatase 2C	--	--	GO:0003824	catalytic activity	--	--	KOG0698	Serine/threonine protein phosphatase
NYSL_vs_NYCL	c141379_g2	3.18141	235.897	-6.21235	9.118e-24	823144389	XP_012472023.1	PREDICTED: probable aquaporin TIP-type [Gossypium raimondii]>gi|763753520|gb|KJB20908.1| hypothetical protein B456_003G171800 [Gossypium raimondii]	590676677	XM_007039742.1	Theobroma cacao Tonoplast intrinsic protein 2,3 (TCM_015946) mRNA, complete cds	K09873	TIP	aquaporin TIP	P33560	Probable aquaporin TIP-type OS=Antirrhinum majus GN=DIP PE=2 SV=1	PF00230	Major intrinsic protein	GO:0006810	transport	GO:0005215	transporter activity	GO:0016020	membrane	KOG0223	Aquaporin (major intrinsic protein family)
NYSL_vs_NYCL	c118867_g1	1	151.338	-7.24163	8.8818e-23	--	--	--	--	--	--	--	--	--	--	--	PF09788	Transmembrane protein 55A	GO:0046856	phosphatidylinositol dephosphorylation	GO:0034597	phosphatidylinositol-4,5-bisphosphate 4-phosphatase activity	--	--	--	--
NYSL_vs_NYCL	c145045_g1	152.509	1	7.25275	3.8952e-22	--	--	--	145520274	XM_001445956.1	Paramecium tetraurelia hypothetical protein (GSPATT00001637001) partial mRNA	--	--	--	--	--	--	--	--	--	--	--	--	--	--	--
NYSL_vs_NYCL	c148329_g1	8965.48	276.491	5.01908	6.9416e-22	590636163	XP_007028791.1	Seed imbibition 2 isoform 1 [Theobroma cacao]>gi|508717396|gb|EOY09293.1| Seed imbibition 2 isoform 1 [Theobroma cacao]	590636162	XM_007028729.1	Theobroma cacao Seed imbibition 2 isoform 1 (TCM_024718) mRNA, complete cds	K06617	E2.4.1.82	raffinose synthase	Q94A08	Probable galactinol--sucrose galactosyltransferase 2 OS=Arabidopsis thaliana GN=RFS2 PE=2 SV=2	PF01797	Transposase IS200 like	GO:0006313	transposition, DNA-mediated	GO:0003677//GO:0004803	DNA binding//transposase activity	--	--	--	--
NYSL_vs_NYCL	c147661_g2	148.184	1	7.21125	1.2317e-21	--	--	--	145504632	XM_001438246.1	Paramecium tetraurelia hypothetical protein (GSPATT00000597001) partial mRNA	--	--	--	Q27173	Trichocyst matrix protein T2-A OS=Paramecium tetraurelia GN=T2A PE=1 SV=2	PF08023	Frog antimicrobial peptide	GO:0006952	defense response	--	--	GO:0005576	extracellular region	--	--
NYSL_vs_NYCL	c143939_g1	1	139.944	-7.12871	1.2463e-21	604342543	EYU41567.1	hypothetical protein MIMGU_mgv1a003249mg [Erythranthe guttata]	747106352	XM_011103166.1	PREDICTED: Sesamum indicum threonine dehydratase biosynthetic, chloroplastic-like (LOC105179515), mRNA	K01754	E4.3.1.19, ilvA, tdcB	threonine dehydratase	Q9ZSS6	Threonine dehydratase biosynthetic, chloroplastic OS=Arabidopsis thaliana GN=OMR1 PE=1 SV=1	--	--	--	--	--	--	--	--	KOG1250	Threonine/serine dehydratases
NYSL_vs_NYCL	c149606_g1	382.824	1	8.58054	1.7861e-21	326533858	BAJ93702.1	predicted protein [Hordeum vulgare subsp. vulgare]	145501203	XM_001436547.1	Paramecium tetraurelia hypothetical protein (GSPATT00037624001) partial mRNA	K03234	EEF2	elongation factor 2	Q23716	Elongation factor 2 OS=Cryptosporidium parvum PE=3 SV=1	PF01926//PF05204	50S ribosome-binding GTPase//Homing endonuclease	GO:0030908	protein splicing	GO:0004519//GO:0005525//GO:0003677	endonuclease activity//GTP binding//DNA binding	--	--	KOG0469	Elongation factor 2
NYSL_vs_NYCL	c147438_g1	143.862	1	7.16854	5.3144e-21	673017858	XP_008862890.1	60S ribosomal protein [Aphanomyces invadans]>gi|574482093|gb|ETW09085.1| 60S ribosomal protein [Aphanomyces invadans]	145475212	XM_001423592.1	Paramecium tetraurelia hypothetical protein (GSPATT00004325001) partial mRNA	K02925	RP-L3e, RPL3	large subunit ribosomal protein L3e	O96774	Ribosomal protein L3 OS=Tetrahymena thermophila GN=RPL3 PE=1 SV=1	PF00297	Ribosomal protein L3	GO:0042254//GO:0006412	ribosome biogenesis//translation	GO:0003735	structural constituent of ribosome	GO:0005840//GO:0005622	ribosome//intracellular	KOG0746	60S ribosomal protein L3 and related proteins
NYSL_vs_NYCL	c117817_g1	1597.16	89.9284	4.15059	8.6751e-21	590675224	XP_007039388.1	Homeobox 7, putative [Theobroma cacao]>gi|508776633|gb|EOY23889.1| Homeobox 7, putative [Theobroma cacao]	312032543	AC243110.1	Gossypium raimondii clone GR__Ba0028M03-hoi, complete sequence	K09338	HD-ZIP	homeobox-leucine zipper protein	P46897	Homeobox-leucine zipper protein ATHB-7 OS=Arabidopsis thaliana GN=ATHB-7 PE=2 SV=2	PF01527//PF05920//PF00046//PF13411//PF02183	Transposase//Homeobox KN domain//Homeobox domain//MerR HTH family regulatory protein//Homeobox associated leucine zipper	GO:0006313//GO:0006355	transposition, DNA-mediated//regulation of transcription, DNA-templated	GO:0004803//GO:0043565//GO:0003700//GO:0003677	transposase activity//sequence-specific DNA binding//transcription factor activity, sequence-specific DNA binding//DNA binding	GO:0005667	transcription factor complex	KOG0490	Transcription factor, contains HOX domain
NYSL_vs_NYCL	c149282_g1	127.253	1	6.99155	1.569e-19	--	--	--	145553406	XM_001462341.1	Paramecium tetraurelia hypothetical protein (GSPATT00027333001) partial mRNA	--	--	--	--	--	--	--	--	--	--	--	--	--	--	--
NYSL_vs_NYCL	c139515_g1	1	119.85	-6.90509	2.2607e-19	747043680	XP_011085147.1	PREDICTED: protein ECERIFERUM 1-like [Sesamum indicum]	747043679	XM_011086845.1	PREDICTED: Sesamum indicum protein ECERIFERUM 1-like (LOC105167221), mRNA	K15404	K15404, CER1	aldehyde decarbonylase	F4HVY0	Protein ECERIFERUM 1 OS=Arabidopsis thaliana GN=CER1 PE=1 SV=1	PF04116	Fatty acid hydroxylase superfamily	GO:0006633//GO:0055114	fatty acid biosynthetic process//oxidation-reduction process	GO:0005506//GO:0016491	iron ion binding//oxidoreductase activity	--	--	--	--
NYSL_vs_NYCL	c140192_g1	144.427	1	7.17419	3.2917e-19	--	--	--	145477782	XM_001424877.1	Paramecium tetraurelia hypothetical protein (GSPATT00028551001) partial mRNA	--	--	--	--	--	--	--	--	--	--	--	--	--	--	--
NYSL_vs_NYCL	c139165_g1	805.526	13.9537	5.85121	4.0088e-19	590646972	XP_007031771.1	Uncharacterized protein TCM_017093 [Theobroma cacao]>gi|508710800|gb|EOY02697.1| Uncharacterized protein TCM_017093 [Theobroma cacao]	590646971	XM_007031709.1	Theobroma cacao Uncharacterized protein (TCM_017093) mRNA, complete cds	--	--	--	--	--	--	--	--	--	--	--	--	--	--	--
NYSL_vs_NYCL	c128746_g1	1	110.315	-6.78548	2.9687e-18	848889017	XP_012844685.1	PREDICTED: beta-glucosidase 13-like [Erythranthe guttatus]	747092387	XM_011095652.1	PREDICTED: Sesamum indicum beta-glucosidase 12-like (LOC105173772), mRNA	K01188	E3.2.1.21	beta-glucosidase	Q75W17	Furcatin hydrolase OS=Viburnum furcatum PE=1 SV=1	PF00232	Glycosyl hydrolase family 1	GO:0005975	carbohydrate metabolic process	GO:0004553	hydrolase activity, hydrolyzing O-glycosyl compounds	--	--	--	--
NYSL_vs_NYCL	c146866_g6	1351.1	95.9205	3.81615	4.5503e-18	590669940	XP_007037916.1	Uncharacterized protein TCM_014589 [Theobroma cacao]>gi|508775161|gb|EOY22417.1| Uncharacterized protein TCM_014589 [Theobroma cacao]	590669939	XM_007037854.1	Theobroma cacao Uncharacterized protein (TCM_014589) mRNA, complete cds	--	--	--	--	--	--	--	--	--	--	--	--	--	--	--
NYSL_vs_NYCL	c135804_g1	108.114	1	6.75641	1.8322e-17	695463874	XP_009538820.1	hypothetical protein PHYSODRAFT_289206 [Phytophthora sojae]>gi|348666131|gb|EGZ05959.1| hypothetical protein PHYSODRAFT_289206 [Phytophthora sojae]	145496859	XM_001434383.1	Paramecium tetraurelia hypothetical protein (GSPATT00036155001) partial mRNA	K05863	SLC25A4S, ANT	solute carrier family 25 (mitochondrial adenine nucleotide translocator), member 4/5/6/31	P48962	ADP/ATP translocase 1 OS=Mus musculus GN=Slc25a4 PE=1 SV=4	--	--	GO:0006810	transport	--	--	GO:0016020	membrane	KOG0749	Mitochondrial ADP/ATP carrier proteins
NYSL_vs_NYCL	c142638_g1	110.354	1	6.78599	1.8322e-17	567191774	XP_006405018.1	hypothetical protein EUTSA_v10000184mg [Eutrema salsugineum]>gi|557106146|gb|ESQ46471.1| hypothetical protein EUTSA_v10000184mg [Eutrema salsugineum]	145490308	XM_001431118.1	Paramecium tetraurelia hypothetical protein (GSPATT00033610001) partial mRNA	K02930	RP-L4e, RPL4	large subunit ribosomal protein L4e	P0DJ55	60S ribosomal protein L4 OS=Tetrahymena thermophila (strain SB210) GN=RPL4 PE=1 SV=1	PF00715	Interleukin 2	GO:0006955//GO:0040007//GO:0007165//GO:0008283	immune response//growth//signal transduction//cell proliferation	GO:0008083//GO:0005134	growth factor activity//interleukin-2 receptor binding	GO:0005576//GO:0005893	extracellular region//interleukin-2 receptor complex	KOG1475	Ribosomal protein RPL1/RPL2/RL4L4
NYSL_vs_NYCL	c330682_g1	1514.37	60.2257	4.6522	2.5636e-17	590611709	XP_007022180.1	Nine-cis-epoxycarotenoid dioxygenase 3 [Theobroma cacao]>gi|508721808|gb|EOY13705.1| Nine-cis-epoxycarotenoid dioxygenase 3 [Theobroma cacao]	590611708	XM_007022118.1	Theobroma cacao Nine-cis-epoxycarotenoid dioxygenase 3 (TCM_032343) mRNA, complete cds	K09840	NCED	9-cis-epoxycarotenoid dioxygenase	Q9M6E8	9-cis-epoxycarotenoid dioxygenase NCED1, chloroplastic OS=Phaseolus vulgaris GN=NCED1 PE=2 SV=1	--	--	--	--	--	--	--	--	--	--
NYSL_vs_NYCL	c251150_g1	1	99.7147	-6.63973	4.9135e-17	747087704	XP_011091402.1	PREDICTED: chalcone synthase [Sesamum indicum]	323444125	GU587721.1	Tecomaria capensis isolate zy12 chalcone synthase gene, partial cds	K00660	CHS	chalcone synthase	O04111	Chalcone synthase OS=Perilla frutescens GN=CHS PE=2 SV=1	PF08545//PF08541//PF08392	3-Oxoacyl-[acyl-carrier-protein (ACP)] synthase III//3-Oxoacyl-[acyl-carrier-protein (ACP)] synthase III C terminal//FAE1/Type III polyketide synthase-like protein	GO:0006633//GO:0008610//GO:0042967	fatty acid biosynthetic process//lipid biosynthetic process//acyl-carrier-protein biosynthetic process	GO:0004315//GO:0016747	3-oxoacyl-[acyl-carrier-protein] synthase activity//transferase activity, transferring acyl groups other than amino-acyl groups	GO:0016020//GO:0005835	membrane//fatty acid synthase complex	--	--
NYSL_vs_NYCL	c147121_g1	134.25	1	7.06878	6.3876e-17	422900801	AFX83571.1	actin, partial [Adenoides eludens]	145487571	XM_001429754.1	Paramecium tetraurelia hypothetical protein (GSPATT00005639001) partial mRNA	K10355	ACTF	actin, other eukaryote	P10992	Actin, macronuclear OS=Tetrahymena thermophila PE=1 SV=3	PF11910	Cyanobacterial and plant NDH-1 subunit O	GO:0055114//GO:0006118	oxidation-reduction process//obsolete electron transport	GO:0016655	oxidoreductase activity, acting on NAD(P)H, quinone or similar compound as acceptor	GO:0005886	plasma membrane	KOG0676	Actin and related proteins
NYSL_vs_NYCL	c127114_g1	3859.38	37.5265	6.68432	1.2219e-16	590608672	XP_007021328.1	NAC domain class transcription factor isoform 1 [Theobroma cacao]>gi|508720956|gb|EOY12853.1| NAC domain class transcription factor isoform 1 [Theobroma cacao]	590608679	XM_007021268.1	Theobroma cacao NAC domain transcriptional regulator superfamily protein isoform 2 (TCM_031364) mRNA, complete cds	--	--	--	Q93VY3	NAC domain-containing protein 72 OS=Arabidopsis thaliana GN=NAC072 PE=2 SV=1	PF02365	No apical meristem (NAM) protein	GO:0006355	regulation of transcription, DNA-templated	GO:0003677	DNA binding	--	--	--	--
NYSL_vs_NYCL	c28167_g1	1	94.4962	-6.56218	2.4174e-16	747048638	XP_011070335.1	PREDICTED: cytochrome P450 CYP72A219-like [Sesamum indicum]	747048637	XM_011072033.1	PREDICTED: Sesamum indicum cytochrome P450 CYP72A219-like (LOC105156016), mRNA	--	--	--	H2DH21	Cytochrome P450 CYP72A219 OS=Panax ginseng PE=2 SV=1	PF00067	Cytochrome P450	GO:0055114	oxidation-reduction process	GO:0016705//GO:0005506//GO:0020037	oxidoreductase activity, acting on paired donors, with incorporation or reduction of molecular oxygen//iron ion binding//heme binding	--	--	KOG0157	Cytochrome P450 CYP4/CYP19/CYP26 subfamilies
NYSL_vs_NYCL	c145807_g3	1	94.4846	-6.56201	2.7105e-16	747089038	XP_011092140.1	PREDICTED: calreticulin [Sesamum indicum]>gi|747108149|ref|XP_011069385.1| PREDICTED: calreticulin [Sesamum indicum]	747108148	XM_011071083.1	PREDICTED: Sesamum indicum calreticulin (LOC105155213), mRNA	K08057	CALR	calreticulin	Q40401	Calreticulin OS=Nicotiana plumbaginifolia GN=CAL1 PE=2 SV=1	PF02724//PF00648//PF00262	CDC45-like protein//Calpain family cysteine protease//Calreticulin family	GO:0006270//GO:0006508//GO:0006457	DNA replication initiation//proteolysis//protein folding	GO:0004198//GO:0005509//GO:0051082	calcium-dependent cysteine-type endopeptidase activity//calcium ion binding//unfolded protein binding	GO:0005622//GO:0005783	intracellular//endoplasmic reticulum	KOG0674	Calreticulin
NYSL_vs_NYCL	c110983_g1	1	91.3202	-6.51286	6.0441e-16	747097356	XP_011096640.1	PREDICTED: CSC1-like protein ERD4 [Sesamum indicum]	747097355	XM_011098338.1	PREDICTED: Sesamum indicum CSC1-like protein ERD4 (LOC105175762), mRNA	--	--	--	Q9C8G5	CSC1-like protein ERD4 OS=Arabidopsis thaliana GN=ERD4 PE=2 SV=1	PF07690//PF02714//PF03842	Major Facilitator Superfamily//Calcium-dependent channel, 7TM region, putative phosphate//Silicon transporter	GO:0055085//GO:0015708	transmembrane transport//silicate transport	--	--	GO:0016020//GO:0016021	membrane//integral component of membrane	KOG1134	Uncharacterized conserved protein
NYSL_vs_NYCL	c141386_g2	1833.96	95.5155	4.26308	7.3682e-16	590699080	XP_007045849.1	ABI five binding protein 2, putative isoform 1 [Theobroma cacao]>gi|508709784|gb|EOY01681.1| ABI five binding protein 2, putative isoform 1 [Theobroma cacao]	590699079	XM_007045787.1	Theobroma cacao ABI five binding protein 2, putative isoform 1 (TCM_011522) mRNA, complete cds	--	--	--	Q9LQ98	Ninja-family protein AFP1 OS=Arabidopsis thaliana GN=AFP1 PE=1 SV=1	--	--	--	--	--	--	--	--	--	--
NYSL_vs_NYCL	c130186_g1	93.691	1	6.54984	1.1495e-15	168009339	XP_001757363.1	predicted protein [Physcomitrella patens]>gi|162691486|gb|EDQ77848.1| predicted protein [Physcomitrella patens]	145516379	XM_001444047.1	Paramecium tetraurelia hypothetical protein (GSPATT00012239001) partial mRNA	--	--	--	Q54RX6	Translationally-controlled tumor protein homolog 1 OS=Dictyostelium discoideum GN=DDB_G0282853 PE=3 SV=1	--	--	--	--	--	--	--	--	KOG1727	Microtubule-binding protein (translationally controlled tumor protein)
NYSL_vs_NYCL	c146994_g2	93.1299	1	6.54117	1.4011e-15	--	--	--	124087760	XM_001346828.1	Paramecium tetraurelia strain d4-2 >gnl|BL_ORD_ID|3811491 Paramecium tetraurelia hypothetical protein (GSPATT00000518001) partial mRNA	--	--	--	Q27181	Trichocyst matrix protein T2-C OS=Paramecium tetraurelia GN=T2C PE=1 SV=1	--	--	--	--	--	--	--	--	--	--
NYSL_vs_NYCL	c148120_g1	92.5684	1	6.53245	1.7823e-15	--	--	--	145502998	XM_001437440.1	Paramecium tetraurelia hypothetical protein (GSPATT00007520001) partial mRNA	--	--	--	--	--	--	--	--	--	--	--	--	--	--	--
NYSL_vs_NYCL	c127731_g1	683.684	56.6964	3.592	2.5402e-15	224057996	XP_002299428.1	Cys/Met metabolism pyridoxal-phosphate-dependent enzyme family protein [Populus trichocarpa]>gi|222846686|gb|EEE84233.1| Cys/Met metabolism pyridoxal-phosphate-dependent enzyme family protein [Populus trichocarpa]	590675245	XM_007039332.1	Theobroma cacao Methionine gamma-lyase (TCM_015649) mRNA, complete cds	K01761	E4.4.1.11	methionine-gamma-lyase	Q9SGU9	Methionine gamma-lyase OS=Arabidopsis thaliana GN=MGL PE=1 SV=1	PF06418//PF00155//PF01053//PF01212	CTP synthase N-terminus//Aminotransferase class I and II//Cys/Met metabolism PLP-dependent enzyme//Beta-eliminating lyase	GO:0006206//GO:0006520//GO:0006221//GO:0009058//GO:0008152	pyrimidine nucleobase metabolic process//cellular amino acid metabolic process//pyrimidine nucleotide biosynthetic process//biosynthetic process//metabolic process	GO:0018826//GO:0016829//GO:0030170//GO:0003883	methionine gamma-lyase activity//lyase activity//pyridoxal phosphate binding//CTP synthase activity	GO:0005829	cytosol	KOG0053	Cystathionine beta-lyases/cystathionine gamma-synthases
NYSL_vs_NYCL	c148459_g1	91.705	1	6.51893	3.4297e-15	326526259	BAJ97146.1	predicted protein [Hordeum vulgare subsp. vulgare]	145503261	XM_001437571.1	Paramecium tetraurelia hypothetical protein (GSPATT00038313001) partial mRNA	K02133	ATPeF1B, ATP5B, ATP2	F-type H+-transporting ATPase subunit beta	Q9PTY0	ATP synthase subunit beta, mitochondrial OS=Cyprinus carpio GN=atp5b PE=2 SV=1	PF00306//PF00006	ATP synthase alpha/beta chain, C terminal domain//ATP synthase alpha/beta family, nucleotide-binding domain	GO:0015991	ATP hydrolysis coupled proton transport	GO:0016820//GO:0005524	hydrolase activity, acting on acid anhydrides, catalyzing transmembrane movement of substances//ATP binding	GO:0033178	proton-transporting two-sector ATPase complex, catalytic domain	KOG1350	F0F1-type ATP synthase, beta subunit
NYSL_vs_NYCL	c254521_g1	1	85.4401	-6.41684	3.8028e-15	848922683	XP_012857794.1	PREDICTED: 14 kDa proline-rich protein DC2.15-like [Erythranthe guttatus]	566213742	XM_002324833.2	Populus trichocarpa hypothetical protein (POPTR_0018s01890g) mRNA, complete cds	--	--	--	P14009	14 kDa proline-rich protein DC2.15 OS=Daucus carota PE=2 SV=1	--	--	--	--	--	--	--	--	--	--
NYSL_vs_NYCL	c2752_g1	90.6605	1	6.5024	4.9009e-15	545702060	XP_005703361.1	hypothetical protein Gasu_55280 [Galdieria sulphuraria]>gi|452819789|gb|EME26841.1| hypothetical protein Gasu_55280 [Galdieria sulphuraria]	145525933	XM_001448741.1	Paramecium tetraurelia hypothetical protein (GSPATT00016207001) partial mRNA >gnl|BL_ORD_ID|2475132 Paramecium tetraurelia G-protein beta subunit mRNA, complete cds	K14753	RACK1	guanine nucleotide-binding protein subunit beta-2-like 1 protein	P49026	Guanine nucleotide-binding protein subunit beta-like protein OS=Nicotiana tabacum GN=ARCA PE=2 SV=1	--	--	--	--	--	--	--	--	KOG0279	G protein beta subunit-like protein
NYSL_vs_NYCL	c139276_g2	1	84.2296	-6.39625	7.1652e-15	187728993	ACD31533.1	chalcone synthase 2 [Nicotiana attenuata]	747087703	XM_011093100.1	PREDICTED: Sesamum indicum chalcone synthase (LOC105171854), mRNA	K00660	CHS	chalcone synthase	P22928	Chalcone synthase J OS=Petunia hybrida GN=CHSJ PE=2 SV=2	--	--	--	--	--	--	--	--	--	--
NYSL_vs_NYCL	c147793_g2	89.1487	1	6.47814	7.9827e-15	--	--	--	460073	L04795.1	Paramecium tetraurelia surface antigen 51B gene, complete cds	--	--	--	P17053	G surface protein, allelic form 168 OS=Paramecium primaurelia GN=168G PE=2 SV=1	--	--	--	--	--	--	--	--	--	--
NYSL_vs_NYCL	c123764_g1	1	81.0783	-6.34124	1.1595e-14	747093693	XP_011094662.1	PREDICTED: phenylalanine ammonia-lyase [Sesamum indicum]	747093692	XM_011096360.1	PREDICTED: Sesamum indicum phenylalanine ammonia-lyase (LOC105174307), mRNA	K10775	E4.3.1.24	phenylalanine ammonia-lyase	O23924	Phenylalanine ammonia-lyase OS=Digitalis lanata PE=2 SV=1	PF11883	Domain of unknown function (DUF3403)	GO:0016310//GO:0009069	phosphorylation//serine family amino acid metabolic process	GO:0004674	protein serine/threonine kinase activity	--	--	KOG0222	Phenylalanine and histidine ammonia-lyase
NYSL_vs_NYCL	c147899_g2	1	81.4832	-6.34843	1.2408e-14	255556894	XP_002519480.1	s-adenosylmethionine synthetase, putative [Ricinus communis]>gi|223541343|gb|EEF42894.1| s-adenosylmethionine synthetase, putative [Ricinus communis]	747093570	XM_011096296.1	PREDICTED: Sesamum indicum S-adenosylmethionine synthase 3 (LOC105174259), mRNA	K00789	metK	S-adenosylmethionine synthetase	Q96553	S-adenosylmethionine synthase 3 OS=Catharanthus roseus GN=SAMS3 PE=1 SV=1	PF02773//PF00438//PF02772	S-adenosylmethionine synthetase, C-terminal domain//S-adenosylmethionine synthetase, N-terminal domain//S-adenosylmethionine synthetase, central domain	GO:0006556//GO:0015948//GO:0006555//GO:0006730	S-adenosylmethionine biosynthetic process//methanogenesis//methionine metabolic process//one-carbon metabolic process	GO:0005524//GO:0004478//GO:0046872	ATP binding//methionine adenosyltransferase activity//metal ion binding	--	--	KOG1506	S-adenosylmethionine synthetase
NYSL_vs_NYCL	c134161_g1	1109.63	20.6735	5.74615	2.1935e-14	590717734	XP_007050675.1	Circadian clock coupling factor ZGT [Theobroma cacao]>gi|508702936|gb|EOX94832.1| Circadian clock coupling factor ZGT [Theobroma cacao]	590717733	XM_007050613.1	Theobroma cacao Circadian clock coupling factor ZGT (TCM_004444) mRNA, complete cds	--	--	--	Q93ZT5	EID1-like F-box protein 3 OS=Arabidopsis thaliana GN=EDL3 PE=2 SV=1	PF03604	DNA directed RNA polymerase, 7 kDa subunit	GO:0006144//GO:0006206//GO:0006351	purine nucleobase metabolic process//pyrimidine nucleobase metabolic process//transcription, DNA-templated	GO:0003677//GO:0003899	DNA binding//DNA-directed RNA polymerase activity	GO:0005730	nucleolus	--	--
NYSL_vs_NYCL	c149527_g1	84.1702	1	6.39524	2.7033e-14	--	--	--	145506616	XM_001439232.1	Paramecium tetraurelia hypothetical protein (GSPATT00008351001) partial mRNA	--	--	--	A0C767	Trichocyst matrix protein T4-B OS=Paramecium tetraurelia GN=T4B PE=3 SV=1	--	--	--	--	--	--	--	--	--	--
NYSL_vs_NYCL	c146572_g1	1	78.8461	-6.30097	2.8789e-14	848881592	XP_012841148.1	PREDICTED: acetylajmalan esterase-like [Erythranthe guttatus]	--	--	--	--	--	--	Q3MKY2	Acetylajmalan esterase OS=Rauvolfia serpentina GN=AAE PE=1 SV=1	PF00657	GDSL-like Lipase/Acylhydrolase	--	--	GO:0016788	hydrolase activity, acting on ester bonds	--	--	--	--
NYSL_vs_NYCL	c347146_g1	1	78.7159	-6.29858	3.8789e-14	747078698	XP_011086520.1	PREDICTED: MLP-like protein 423 [Sesamum indicum]	--	--	--	--	--	--	Q93VR4	MLP-like protein 423 OS=Arabidopsis thaliana GN=MLP423 PE=2 SV=1	PF00407	Pathogenesis-related protein Bet v I family	GO:0009607//GO:0006952	response to biotic stimulus//defense response	--	--	--	--	--	--
NYSL_vs_NYCL	c146470_g1	42.4668	500.483	-3.55891	7.9821e-14	590639859	XP_007029789.1	Benzoyl coenzyme A: Benzyl alcohol benzoyl transferase [Theobroma cacao]>gi|508718394|gb|EOY10291.1| Benzoyl coenzyme A: Benzyl alcohol benzoyl transferase [Theobroma cacao]	590639858	XM_007029727.1	Theobroma cacao Benzoyl coenzyme A: Benzyl alcohol benzoyl transferase (TCM_025664) mRNA, complete cds	--	--	--	Q8GT20	Benzyl alcohol O-benzoyltransferase OS=Nicotiana tabacum GN=HSR201 PE=1 SV=1	PF02219//PF02458	Methylenetetrahydrofolate reductase//Transferase family	GO:0055114//GO:0006555//GO:0046653	oxidation-reduction process//methionine metabolic process//tetrahydrofolate metabolic process	GO:0004489//GO:0016747	methylenetetrahydrofolate reductase (NAD(P)H) activity//transferase activity, transferring acyl groups other than amino-acyl groups	--	--	--	--
NYSL_vs_NYCL	c148765_g4	509.199	41.6779	3.61087	8.5125e-14	590676164	XP_007039657.1	Serine/threonine-protein kinase SAPK3 isoform 1 [Theobroma cacao]>gi|508776902|gb|EOY24158.1| Serine/threonine-protein kinase SAPK3 isoform 1 [Theobroma cacao]	590676167	XM_007039596.1	Theobroma cacao Serine/threonine-protein kinase SAPK3 isoform 2 (TCM_015836) mRNA, partial cds	K14498	SNRK2	serine/threonine-protein kinase SRK2	P0C5D6	Serine/threonine-protein kinase SAPK3 OS=Oryza sativa subsp. japonica GN=SAPK3 PE=1 SV=1	PF11705//PF00069	DNA-directed RNA polymerase III subunit Rpc31//Protein kinase domain	GO:0006359//GO:0006468	regulation of transcription from RNA polymerase III promoter//protein phosphorylation	GO:0005524//GO:0004672	ATP binding//protein kinase activity	--	--	KOG0583	Serine/threonine protein kinase
NYSL_vs_NYCL	c136222_g1	1	75.9458	-6.2469	1.1801e-13	747094959	XP_011095339.1	PREDICTED: pectinesterase 2.1-like [Sesamum indicum]	747094958	XM_011097037.1	PREDICTED: Sesamum indicum pectinesterase 2.1-like (LOC105174827), mRNA	K01051	E3.1.1.11	pectinesterase	P09607	Pectinesterase 2.1 OS=Solanum lycopersicum GN=PME2.1 PE=2 SV=2	PF04542//PF01095//PF04043	Sigma-70 region 2//Pectinesterase//Plant invertase/pectin methylesterase inhibitor	GO:0042545//GO:0006355//GO:0005985//GO:0006352//GO:0005982	cell wall modification//regulation of transcription, DNA-templated//sucrose metabolic process//DNA-templated transcription, initiation//starch metabolic process	GO:0003700//GO:0003677//GO:0030599//GO:0016987//GO:0004857	transcription factor activity, sequence-specific DNA binding//DNA binding//pectinesterase activity//sigma factor activity//enzyme inhibitor activity	GO:0005667//GO:0005618	transcription factor complex//cell wall	--	--
NYSL_vs_NYCL	c145074_g1	79.4306	1	6.31162	1.5187e-13	--	--	--	145508370	XM_001440098.1	Paramecium tetraurelia hypothetical protein (GSPATT00009130001) partial mRNA	--	--	--	--	--	--	--	--	--	--	--	--	--	--	--
NYSL_vs_NYCL	c139243_g1	76.0564	1	6.249	3.4459e-13	659124726	XP_008462316.1	PREDICTED: 40S ribosomal protein S3-3 [Cucumis melo]	145536260	XM_001453821.1	Paramecium tetraurelia hypothetical protein (GSPATT00020144001) partial mRNA	K02985	RP-S3e, RPS3	small subunit ribosomal protein S3e	Q9SIP7	40S ribosomal protein S3-1 OS=Arabidopsis thaliana GN=RPS3A PE=1 SV=1	--	--	--	--	--	--	--	--	KOG3181	40S ribosomal protein S3
NYSL_vs_NYCL	c143695_g1	1	70.7516	-6.14469	4.9736e-13	848856940	XP_012827391.1	PREDICTED: translationally-controlled tumor protein homolog [Erythranthe guttatus]>gi|604345376|gb|EYU43958.1| hypothetical protein MIMGU_mgv1a015105mg [Erythranthe guttata]	848856939	XM_012971937.1	PREDICTED: Erythranthe guttatus translationally-controlled tumor protein homolog (LOC105948705), mRNA	--	--	--	P35681	Translationally-controlled tumor protein homolog OS=Oryza sativa subsp. japonica GN=TCTP PE=1 SV=1	--	--	--	--	--	--	--	--	KOG1727	Microtubule-binding protein (translationally controlled tumor protein)
NYSL_vs_NYCL	c146237_g2	468.876	30.1195	3.96044	5.2746e-13	242089211	XP_002440438.1	hypothetical protein SORBIDRAFT_09g001020 [Sorghum bicolor]>gi|241945723|gb|EES18868.1| hypothetical protein SORBIDRAFT_09g001020 [Sorghum bicolor]	--	--	--	--	--	--	P83472	Chymotrypsin inhibitor OS=Lumbricus terrestris PE=1 SV=2	--	--	GO:0009611	response to wounding	GO:0004867	serine-type endopeptidase inhibitor activity	--	--	--	--
NYSL_vs_NYCL	c53483_g1	33.9516	394.883	-3.53987	5.7646e-13	590611756	XP_007022194.1	Uncharacterized protein TCM_032358 [Theobroma cacao]>gi|508721822|gb|EOY13719.1| Uncharacterized protein TCM_032358 [Theobroma cacao]	--	--	--	--	--	--	--	--	--	--	--	--	--	--	--	--	--	--
NYSL_vs_NYCL	c146102_g7	1065.48	31.4705	5.08136	9.4985e-13	590585077	XP_007015353.1	Alpha/beta-Hydrolases superfamily protein [Theobroma cacao]>gi|508785716|gb|EOY32972.1| Alpha/beta-Hydrolases superfamily protein [Theobroma cacao]	590585076	XM_007015291.1	Theobroma cacao Alpha/beta-Hydrolases superfamily protein (TCM_040981) mRNA, complete cds	--	--	--	P34913	Bifunctional epoxide hydrolase 2 OS=Homo sapiens GN=EPHX2 PE=1 SV=2	PF01738//PF07819//PF07224//PF12740//PF05739	Dienelactone hydrolase family//PGAP1-like protein//Chlorophyllase//Chlorophyllase enzyme//SNARE domain	GO:0015996//GO:0006505//GO:0006886//GO:0015994	chlorophyll catabolic process//GPI anchor metabolic process//intracellular protein transport//chlorophyll metabolic process	GO:0016787//GO:0005515//GO:0047746//GO:0016788	hydrolase activity//protein binding//chlorophyllase activity//hydrolase activity, acting on ester bonds	--	--	KOG4178	Soluble epoxide hydrolase
NYSL_vs_NYCL	c142888_g1	72.8817	1	6.18749	9.9443e-13	350536291	NP_001234751.1	60S ribosomal protein L10 [Solanum lycopersicum]>gi|68449756|gb|AAY97865.1| 60S ribosomal protein L10 [Solanum lycopersicum]	145539393	XM_001455350.1	Paramecium tetraurelia hypothetical protein (GSPATT00002958001) partial mRNA	K02866	RP-L10e, RPL10	large subunit ribosomal protein L10e	P93847	60S ribosomal protein L10 OS=Solanum melongena GN=RPL10 PE=2 SV=1	PF00252	Ribosomal protein L16p/L10e	GO:0042254//GO:0006412	ribosome biogenesis//translation	GO:0003735	structural constituent of ribosome	GO:0005622//GO:0005840	intracellular//ribosome	KOG0857	60s ribosomal protein L10
NYSL_vs_NYCL	c144421_g2	1	66.6596	-6.05874	2.6565e-12	604301585	EYU21180.1	hypothetical protein MIMGU_mgv1a015949mg [Erythranthe guttata]	--	--	--	K12127	TOC1, APRR1	pseudo-response regulator 1	Q9LKL2	Two-component response regulator-like APRR1 OS=Arabidopsis thaliana GN=APRR1 PE=1 SV=1	PF00072//PF04055	Response regulator receiver domain//Radical SAM superfamily	GO:0000160	phosphorelay signal transduction system	GO:0003824//GO:0051536	catalytic activity//iron-sulfur cluster binding	--	--	--	--
NYSL_vs_NYCL	c132657_g1	69.6313	1	6.12166	2.8539e-12	590623715	XP_007025398.1	Senescence-associated gene 12 [Theobroma cacao]>gi|508780764|gb|EOY28020.1| Senescence-associated gene 12 [Theobroma cacao]	145505468	XM_001438664.1	Paramecium tetraurelia hypothetical protein (GSPATT00001018001) partial mRNA	K16290	XCP	xylem cysteine proteinase	P54640	Cysteine proteinase 5 OS=Dictyostelium discoideum GN=cprE PE=2 SV=2	--	--	--	--	--	--	--	--	KOG1543	Cysteine proteinase Cathepsin L
NYSL_vs_NYCL	c144021_g2	1	66.1235	-6.04709	3.3041e-12	697176947	XP_009597424.1	PREDICTED: glyceraldehyde-3-phosphate dehydrogenase, cytosolic [Nicotiana tomentosiformis]>gi|821316580|gb|AKH15662.1| cytosolic glyceraldehyde-3-phosphate dehydrogenase 3 [Nicotiana benthamiana]	747053669	XM_011074704.1	PREDICTED: Sesamum indicum glyceraldehyde-3-phosphate dehydrogenase, cytosolic-like (LOC105158078), mRNA	K00134	GAPDH, gapA	glyceraldehyde 3-phosphate dehydrogenase	P26520	Glyceraldehyde-3-phosphate dehydrogenase, cytosolic OS=Petunia hybrida GN=GAPC PE=2 SV=1	PF01113//PF02800//PF02826//PF00044	Dihydrodipicolinate reductase, N-terminus//Glyceraldehyde 3-phosphate dehydrogenase, C-terminal domain//D-isomer specific 2-hydroxyacid dehydrogenase, NAD binding domain//Glyceraldehyde 3-phosphate dehydrogenase, NAD binding domain	GO:0009089//GO:0055114//GO:0009085	lysine biosynthetic process via diaminopimelate//oxidation-reduction process//lysine biosynthetic process	GO:0051287//GO:0016620//GO:0008839	NAD binding//oxidoreductase activity, acting on the aldehyde or oxo group of donors, NAD or NADP as acceptor//4-hydroxy-tetrahydrodipicolinate reductase	--	--	KOG0657	Glyceraldehyde 3-phosphate dehydrogenase
NYSL_vs_NYCL	c120832_g1	1	65.5335	-6.03416	3.3172e-12	--	--	--	747072537	XR_848111.1	PREDICTED: Sesamum indicum uncharacterized LOC105165757 (LOC105165757), transcript variant X2, ncRNA	--	--	--	--	--	--	--	--	--	--	--	--	--	--	--
NYSL_vs_NYCL	c113550_g1	1	65.5251	-6.03397	3.8403e-12	747100014	XP_011098078.1	PREDICTED: protodermal factor 1-like [Sesamum indicum]	747100013	XM_011099776.1	PREDICTED: Sesamum indicum protodermal factor 1-like (LOC105176844), mRNA	--	--	--	Q9S728	Protodermal factor 1 OS=Arabidopsis thaliana GN=PDF1 PE=2 SV=1	--	--	--	--	--	--	--	--	--	--
NYSL_vs_NYCL	c130278_g1	67.6569	1	6.08016	4.2914e-12	645245974	XP_008229136.1	PREDICTED: zingipain-2 [Prunus mume]	1403086	X91754.1	P.tetraurelia mRNA for cathepsin L (1259 bp)	K16292	CEP, CYSEP	KDEL-tailed cysteine endopeptidase	Q94714	Cathepsin L 1 OS=Paramecium tetraurelia GN=GSPATT00020990001 PE=1 SV=1	PF00112	Papain family cysteine protease	GO:0006508	proteolysis	GO:0008234	cysteine-type peptidase activity	--	--	KOG1543	Cysteine proteinase Cathepsin L
NYSL_vs_NYCL	c13751_g1	1	63.9796	-5.99954	4.8418e-12	118426	P23706.1	RecName: Full=Floral homeotic protein DEFICIENS [Antirrhinum majus]>gi|16018|emb|CAA44629.1| DEF A protein [Antirrhinum majus]>gi|16020|emb|CAA36268.1| deficiens [Antirrhinum majus]	747056721	XM_011076331.1	PREDICTED: Sesamum indicum floral homeotic protein DEFICIENS (LOC105159317), mRNA	K09264	K09264	MADS-box transcription factor, plant	P23706	Floral homeotic protein DEFICIENS OS=Antirrhinum majus GN=DEFA PE=1 SV=1	PF00319//PF01486	SRF-type transcription factor (DNA-binding and dimerisation domain)//K-box region	GO:0006355	regulation of transcription, DNA-templated	GO:0046983//GO:0003700//GO:0003677	protein dimerization activity//transcription factor activity, sequence-specific DNA binding//DNA binding	GO:0005634//GO:0005667	nucleus//transcription factor complex	KOG0014	MADS box transcription factor
NYSL_vs_NYCL	c144134_g2	67.8858	1	6.08504	7.3522e-12	685291305	XP_009136602.1	PREDICTED: 60S ribosomal protein L8-1-like [Brassica rapa]	145548193	XM_001459741.1	Paramecium tetraurelia hypothetical protein (GSPATT00025115001) partial mRNA	K02938	RP-L8e, RPL8	large subunit ribosomal protein L8e	P0DJ52	60S ribosomal protein L8 OS=Tetrahymena thermophila (strain SB210) GN=RPL8 PE=1 SV=1	PF08150//PF01119	FerB (NUC096) domain//DNA mismatch repair protein, C-terminal domain	GO:0006298	mismatch repair	GO:0030983//GO:0005524	mismatched DNA binding//ATP binding	GO:0016021	integral component of membrane	KOG2309	60s ribosomal protein L2/L8
NYSL_vs_NYCL	c144129_g1	66.8704	1	6.0633	8.5488e-12	673038832	XP_008873377.1	hypothetical protein H310_09164 [Aphanomyces invadans]>gi|574470807|gb|ETV97816.1| hypothetical protein H310_09164 [Aphanomyces invadans]	145526399	XM_001448974.1	Paramecium tetraurelia hypothetical protein (GSPATT00016440001) partial mRNA	K02991	RP-S6e, RPS6	small subunit ribosomal protein S6e	Q95V32	40S ribosomal protein S6 OS=Spodoptera frugiperda GN=RpS6 PE=2 SV=1	PF01092	Ribosomal protein S6e	GO:0042254//GO:0006412	ribosome biogenesis//translation	GO:0003735	structural constituent of ribosome	GO:0005622//GO:0005840	intracellular//ribosome	KOG1646	40S ribosomal protein S6
NYSL_vs_NYCL	c123066_g1	1	62.8919	-5.9748	9.035e-12	747067824	XP_011080651.1	PREDICTED: trans-cinnamate 4-monooxygenase-like [Sesamum indicum]	747067823	XM_011082349.1	PREDICTED: Sesamum indicum trans-cinnamate 4-monooxygenase-like (LOC105163854), mRNA	K00487	CYP73A	trans-cinnamate 4-monooxygenase	P48522	Trans-cinnamate 4-monooxygenase OS=Catharanthus roseus GN=CYP73A4 PE=2 SV=1	PF00067	Cytochrome P450	GO:0055114	oxidation-reduction process	GO:0016705//GO:0005506//GO:0020037	oxidoreductase activity, acting on paired donors, with incorporation or reduction of molecular oxygen//iron ion binding//heme binding	--	--	KOG0156	Cytochrome P450 CYP2 subfamily
NYSL_vs_NYCL	c140864_g1	66.7321	1	6.06031	1.0412e-11	698813350	XP_009839704.1	40S ribosomal protein S2 [Aphanomyces astaci]>gi|574105115|gb|ETV70640.1| 40S ribosomal protein S2 [Aphanomyces astaci]	145503959	XM_001437915.1	Paramecium tetraurelia hypothetical protein (GSPATT00007690001) partial mRNA	K02981	RP-S2e, RPS2	small subunit ribosomal protein S2e	P31009	40S ribosomal protein S2 OS=Drosophila melanogaster GN=RpS2 PE=1 SV=2	--	--	--	--	--	--	--	--	KOG0877	40S ribosomal protein S2/30S ribosomal protein S5
NYSL_vs_NYCL	c151045_g1	68.863	1	6.10566	1.0832e-11	855307939	XP_012896346.1	uncharacterized protein [Blastocystis hominis]>gi|300121723|emb|CBK22298.2| unnamed protein product [Blastocystis hominis]	145503435	XM_001437657.1	Paramecium tetraurelia hypothetical protein (GSPATT00038399001) partial mRNA	K09580	PDIA1, P4HB	protein disulfide-isomerase A1	P54399	Protein disulfide-isomerase OS=Drosophila melanogaster GN=Pdi PE=2 SV=1	PF00085//PF00578	Thioredoxin//AhpC/TSA family	GO:0045454//GO:0055114	cell redox homeostasis//oxidation-reduction process	GO:0016209//GO:0016491	antioxidant activity//oxidoreductase activity	--	--	KOG0190	Protein disulfide isomerase (prolyl 4-hydroxylase beta subunit)
NYSL_vs_NYCL	c138324_g1	1	61.4543	-5.94144	1.4177e-11	747044856	XP_011091180.1	PREDICTED: probable carboxylesterase 8 [Sesamum indicum]	747044855	XM_011092878.1	PREDICTED: Sesamum indicum probable carboxylesterase 8 (LOC105171683), mRNA	--	--	--	O64640	Probable carboxylesterase 8 OS=Arabidopsis thaliana GN=CXE8 PE=2 SV=1	PF07859//PF03403	alpha/beta hydrolase fold//Platelet-activating factor acetylhydrolase, isoform II	GO:0008152//GO:0016042//GO:0046486	metabolic process//lipid catabolic process//glycerolipid metabolic process	GO:0003847//GO:0016787	1-alkyl-2-acetylglycerophosphocholine esterase activity//hydrolase activity	GO:0008247	1-alkyl-2-acetylglycerophosphocholine esterase complex	KOG1515	Arylacetamide deacetylase
NYSL_vs_NYCL	c145523_g5	63.5192	581.37	-3.19419	1.4371e-11	590675625	XP_007039500.1	Polyketide cyclase/dehydrase and lipid transport superfamily protein [Theobroma cacao]>gi|508776745|gb|EOY24001.1| Polyketide cyclase/dehydrase and lipid transport superfamily protein [Theobroma cacao]	823183411	XM_012633387.1	PREDICTED: Gossypium raimondii abscisic acid receptor PYR1-like (LOC105801994), mRNA	K14496	PYL	abscisic acid receptor PYR/PYL family	O49686	Abscisic acid receptor PYR1 OS=Arabidopsis thaliana GN=PYR1 PE=1 SV=1	PF00407//PF01268	Pathogenesis-related protein Bet v I family//Formate--tetrahydrofolate ligase	GO:0009396//GO:0046487//GO:0009607//GO:0006952	folic acid-containing compound biosynthetic process//glyoxylate metabolic process//response to biotic stimulus//defense response	GO:0005524//GO:0004329	ATP binding//formate-tetrahydrofolate ligase activity	--	--	--	--
NYSL_vs_NYCL	c146749_g1	63.8773	1	5.99723	1.8057e-11	--	--	--	145544427	XM_001457862.1	Paramecium tetraurelia hypothetical protein (GSPATT00023679001) partial mRNA	--	--	--	--	--	PF15462	Bartter syndrome, infantile, with sensorineural deafness (Barttin)	GO:0006821	chloride transport	--	--	--	--	--	--
NYSL_vs_NYCL	c149674_g1	64.0971	1	6.00219	1.8057e-11	326512212	BAJ96087.1	predicted protein [Hordeum vulgare subsp. vulgare]	145481816	XM_001426894.1	Paramecium tetraurelia hypothetical protein (GSPATT00030167001) partial mRNA	K03231	EEF1A	elongation factor 1-alpha	P31018	Elongation factor 1-alpha OS=Entamoeba histolytica PE=2 SV=1	PF00503//PF01926//PF01580	G-protein alpha subunit//50S ribosome-binding GTPase//FtsK/SpoIIIE family	GO:0007165//GO:0007186	signal transduction//G-protein coupled receptor signaling pathway	GO:0005524//GO:0031683//GO:0005525//GO:0019001//GO:0000166//GO:0003677//GO:0004871//GO:0003924	ATP binding//G-protein beta/gamma-subunit complex binding//GTP binding//guanyl nucleotide binding//nucleotide binding//DNA binding//signal transducer activity//GTPase activity	--	--	KOG0052	Translation elongation factor EF-1 alpha/Tu
NYSL_vs_NYCL	c131516_g2	1	64.7491	-6.01679	2.4845e-11	747093224	XP_011094409.1	PREDICTED: fructose-bisphosphate aldolase cytoplasmic isozyme [Sesamum indicum]	747093223	XM_011096107.1	PREDICTED: Sesamum indicum fructose-bisphosphate aldolase cytoplasmic isozyme (LOC105174113), mRNA	K01623	ALDO	fructose-bisphosphate aldolase, class I	P29356	Fructose-bisphosphate aldolase, cytoplasmic isozyme OS=Spinacia oleracea PE=2 SV=1	PF00274//PF03460//PF14972	Fructose-bisphosphate aldolase class-I//Nitrite/Sulfite reductase ferredoxin-like half domain//Mitochondrial morphogenesis regulator	GO:0055114//GO:0006096//GO:0006094//GO:0007005//GO:0006020//GO:0006000//GO:0006098//GO:0015976//GO:0006013	oxidation-reduction process//glycolytic process//gluconeogenesis//mitochondrion organization//inositol metabolic process//fructose metabolic process//pentose-phosphate shunt//carbon utilization//mannose metabolic process	GO:0016491//GO:0004332	oxidoreductase activity//fructose-bisphosphate aldolase activity	GO:0031305	integral component of mitochondrial inner membrane	KOG1557	Fructose-biphosphate aldolase
NYSL_vs_NYCL	c298343_g1	233.325	18.693	3.64177	2.4845e-11	--	--	--	--	--	--	--	--	--	--	--	PF15177	Interleukin-28A	GO:0050778//GO:0007165//GO:0007259//GO:0051607	positive regulation of immune response//signal transduction//JAK-STAT cascade//defense response to virus	GO:0005125	cytokine activity	--	--	--	--
NYSL_vs_NYCL	c117061_g2	62.8313	1	5.97341	3.0217e-11	--	--	--	145512616	XM_001442188.1	Paramecium tetraurelia hypothetical protein (GSPATT00010996001) partial mRNA	--	--	--	--	--	--	--	--	--	--	--	--	--	--	--
NYSL_vs_NYCL	c143815_g1	1342.02	50.4367	4.73379	3.0217e-11	590631190	XP_007027494.1	Thaumatin-like protein 1a [Theobroma cacao]>gi|508716099|gb|EOY07996.1| Thaumatin-like protein 1a [Theobroma cacao]	--	--	--	--	--	--	P83332	Thaumatin-like protein 1 OS=Prunus persica PE=2 SV=1	--	--	--	--	--	--	--	--	--	--
NYSL_vs_NYCL	c144987_g1	21.4328	253.242	-3.56263	3.0217e-11	590627959	XP_007026589.1	Polyketide cyclase/dehydrase and lipid transport superfamily protein [Theobroma cacao]>gi|508715194|gb|EOY07091.1| Polyketide cyclase/dehydrase and lipid transport superfamily protein [Theobroma cacao]	590627958	XM_007026527.1	Theobroma cacao Polyketide cyclase/dehydrase and lipid transport superfamily protein (TCM_021605) mRNA, complete cds	K14496	PYL	abscisic acid receptor PYR/PYL family	O80920	Abscisic acid receptor PYL4 OS=Arabidopsis thaliana GN=PYL4 PE=1 SV=1	PF00407	Pathogenesis-related protein Bet v I family	GO:0009607//GO:0006952	response to biotic stimulus//defense response	--	--	--	--	--	--
NYSL_vs_NYCL	c145748_g6	63.9123	1	5.99802	3.0217e-11	326528865	BAJ97454.1	predicted protein [Hordeum vulgare subsp. vulgare]	1460089	X99489.1	Paramecium tetraurelia alphaPT1 gene for alpha-tubulin	K07374	TUBA	tubulin alpha	P10872	Tubulin alpha chain OS=Tetrahymena pyriformis PE=3 SV=1	PF00091	Tubulin/FtsZ family, GTPase domain	--	--	GO:0003924	GTPase activity	--	--	KOG1376	Alpha tubulin
NYSL_vs_NYCL	c117649_g1	908.74	6.75695	7.07135	3.6437e-11	823136286	XP_012467899.1	PREDICTED: heavy metal-associated isoprenylated plant protein 26-like [Gossypium raimondii]>gi|763748811|gb|KJB16250.1| hypothetical protein B456_002G219600 [Gossypium raimondii]>gi|763748812|gb|KJB16251.1| hypothetical protein B456_002G219600 [Gossypium raimondii]	590598347	XM_007018807.1	Theobroma cacao Heavy metal transport/detoxification superfamily protein (TCM_034972) mRNA, complete cds	--	--	--	Q9SZN7	Heavy metal-associated isoprenylated plant protein 26 OS=Arabidopsis thaliana GN=HIPP26 PE=1 SV=1	PF01702//PF00403//PF03137	Queuine tRNA-ribosyltransferase//Heavy-metal-associated domain//Organic Anion Transporter Polypeptide (OATP) family	GO:0006810//GO:0006400//GO:0008616//GO:0030001	transport//tRNA modification//queuosine biosynthetic process//metal ion transport	GO:0046872//GO:0005215//GO:0008479	metal ion binding//transporter activity//queuine tRNA-ribosyltransferase activity	GO:0016020	membrane	--	--
NYSL_vs_NYCL	c123458_g1	1	57.9807	-5.8575	4.7866e-11	747048035	XP_011070010.1	PREDICTED: protein TRANSPARENT TESTA 12-like [Sesamum indicum]	747048034	XM_011071708.1	PREDICTED: Sesamum indicum protein TRANSPARENT TESTA 12-like (LOC105155763), mRNA	K03327	TC.MATE, SLC47A, norM, mdtK, dinF	multidrug resistance protein, MATE family	Q9LYT3	Protein TRANSPARENT TESTA 12 OS=Arabidopsis thaliana GN=TT12 PE=2 SV=1	PF05507//PF03930//PF01554	Microfibril-associated glycoprotein (MAGP)//Recombinase Flp protein N-terminus//MatE	GO:0055085//GO:0015893//GO:0006810//GO:0006855//GO:0006310	transmembrane transport//drug transport//transport//drug transmembrane transport//DNA recombination	GO:0015238//GO:0015297	drug transmembrane transporter activity//antiporter activity	GO:0001527//GO:0016020	microfibril//membrane	KOG1347	Uncharacterized membrane protein, predicted efflux pump
NYSL_vs_NYCL	c134217_g1	5.10126	154.79	-4.92332	5.1993e-11	590561598	XP_007008854.1	Polyketide cyclase/dehydrase and lipid transport superfamily protein [Theobroma cacao]>gi|508725767|gb|EOY17664.1| Polyketide cyclase/dehydrase and lipid transport superfamily protein [Theobroma cacao]	590561597	XM_007008792.1	Theobroma cacao Polyketide cyclase/dehydrase and lipid transport superfamily protein (TCM_042432) mRNA, complete cds	K14496	PYL	abscisic acid receptor PYR/PYL family	O80920	Abscisic acid receptor PYL4 OS=Arabidopsis thaliana GN=PYL4 PE=1 SV=1	PF00407	Pathogenesis-related protein Bet v I family	GO:0009607//GO:0006952	response to biotic stimulus//defense response	--	--	--	--	--	--
NYSL_vs_NYCL	c149953_g1	7.15499	134.543	-4.23298	5.423e-11	727581010	XP_010463346.1	PREDICTED: myosin-3-like [Camelina sativa]	444299629	NM_010855.3	Mus musculus myosin, heavy polypeptide 4, skeletal muscle (Myh4), mRNA	K10357	MYO5	myosin V	Q5SX39	Myosin-4 OS=Mus musculus GN=Myh4 PE=2 SV=1	PF00063//PF00612//PF01576//PF02736//PF05511	Myosin head (motor domain)//IQ calmodulin-binding motif//Myosin tail//Myosin N-terminal SH3-like domain//Mitochondrial ATP synthase coupling factor 6	GO:0015986//GO:0015992	ATP synthesis coupled proton transport//proton transport	GO:0015078//GO:0005524//GO:0003774//GO:0005515	hydrogen ion transmembrane transporter activity//ATP binding//motor activity//protein binding	GO:0000276//GO:0016459	mitochondrial proton-transporting ATP synthase complex, coupling factor F(o)//myosin complex	KOG0161	Myosin class II heavy chain
NYSL_vs_NYCL	c140202_g2	60.8279	1	5.92666	6.1535e-11	727526508	XP_010438739.1	PREDICTED: fructose-bisphosphate aldolase, cytoplasmic isozyme-like [Camelina sativa]	145543511	XM_001457405.1	Paramecium tetraurelia hypothetical protein (GSPATT00023218001) partial mRNA	K01623	ALDO	fructose-bisphosphate aldolase, class I	P17784	Fructose-bisphosphate aldolase cytoplasmic isozyme OS=Oryza sativa subsp. japonica GN=FBA PE=1 SV=2	--	--	--	--	--	--	--	--	KOG1557	Fructose-biphosphate aldolase
NYSL_vs_NYCL	c110352_g2	1	63.5395	-5.98958	7.7444e-11	848868082	XP_012834681.1	PREDICTED: GDSL esterase/lipase At5g33370-like isoform X1 [Erythranthe guttatus]>gi|604335646|gb|EYU39534.1| hypothetical protein MIMGU_mgv1a008648mg [Erythranthe guttata]	565346893	XM_006340419.1	PREDICTED: Solanum tuberosum GDSL esterase/lipase At5g33370-like (LOC102582015), mRNA	--	--	--	Q8LB81	GDSL esterase/lipase At5g33370 OS=Arabidopsis thaliana GN=At5g33370 PE=2 SV=1	PF00657	GDSL-like Lipase/Acylhydrolase	--	--	GO:0016788	hydrolase activity, acting on ester bonds	--	--	--	--
NYSL_vs_NYCL	c131991_g1	1	56.7741	-5.82716	8.5252e-11	763750896	KJB18284.1	hypothetical protein B456_003G044700 [Gossypium raimondii]	747086048	XM_011092207.1	PREDICTED: Sesamum indicum inositol-3-phosphate synthase-like (LOC105171179), mRNA	K01858	INO1, ISYNA1	myo-inositol-1-phosphate synthase	Q9FYV1	Inositol-3-phosphate synthase OS=Sesamum indicum PE=2 SV=1	PF07994	Myo-inositol-1-phosphate synthase	GO:0008654//GO:0006021//GO:0019872	phospholipid biosynthetic process//inositol biosynthetic process//streptomycin biosynthetic process	GO:0004512	inositol-3-phosphate synthase activity	--	--	KOG0693	Myo-inositol-1-phosphate synthase
NYSL_vs_NYCL	c134561_g3	1	55.3908	-5.79157	1.5156e-10	357514887	XP_003627732.1	ATP synthase subunit beta [Medicago truncatula]	428231519	KC019301.1	Cucumber mosaic virus segment RNA3, complete sequence	--	--	--	Q66137	Movement protein OS=Cucumber mosaic virus (strain N) GN=ORF3a PE=3 SV=1	PF02033//PF00760	Ribosome-binding factor A//Cucumovirus coat protein	GO:0006364	rRNA processing	--	--	GO:0019028	viral capsid	--	--
NYSL_vs_NYCL	c140912_g1	1514.1	215.057	2.81568	1.5491e-10	590604837	XP_007020344.1	Amino acid permease isoform 2 [Theobroma cacao]>gi|508719972|gb|EOY11869.1| Amino acid permease isoform 2 [Theobroma cacao]	590604836	XM_007020282.1	Theobroma cacao Amino acid permease isoform 2 (TCM_030530) mRNA, complete cds	--	--	--	Q39134	Amino acid permease 3 OS=Arabidopsis thaliana GN=AAP3 PE=1 SV=2	PF03222	Tryptophan/tyrosine permease family	GO:0003333	amino acid transmembrane transport	--	--	--	--	--	--
NYSL_vs_NYCL	c147426_g3	1807.68	235.212	2.94211	1.6809e-10	590646192	XP_007031554.1	Raffinose synthase family protein [Theobroma cacao]>gi|508710583|gb|EOY02480.1| Raffinose synthase family protein [Theobroma cacao]	590646191	XM_007031492.1	Theobroma cacao Raffinose synthase family protein (TCM_016942) mRNA, complete cds	K06617	E2.4.1.82	raffinose synthase	Q9FND9	Probable galactinol--sucrose galactosyltransferase 5 OS=Arabidopsis thaliana GN=RFS5 PE=1 SV=1	PF07829	Alpha-A conotoxin PIVA-like protein	GO:0009405//GO:0007165//GO:0007268	pathogenesis//signal transduction//synaptic transmission	GO:0030550	acetylcholine receptor inhibitor activity	GO:0005576	extracellular region	--	--
NYSL_vs_NYCL	c339790_g1	115.762	6.21946	4.21823	2.7926e-10	763795462	KJB62458.1	hypothetical protein B456_009G418000 [Gossypium raimondii]	567872390	XM_006428722.1	Citrus clementina hypothetical protein (CICLE_v10013217mg) mRNA, complete cds	--	--	--	--	--	--	--	--	--	--	--	--	--	--	--
NYSL_vs_NYCL	c139254_g1	1	53.3566	-5.73759	3.2019e-10	747062143	XP_011077566.1	PREDICTED: vacuolar cation/proton exchanger 3-like [Sesamum indicum]	747062142	XM_011079264.1	PREDICTED: Sesamum indicum vacuolar cation/proton exchanger 3-like (LOC105161545), mRNA	K07300	chaA, CAX	Ca2+:H+ antiporter	Q93Z81	Vacuolar cation/proton exchanger 3 OS=Arabidopsis thaliana GN=CAX3 PE=1 SV=1	PF01699	Sodium/calcium exchanger protein	GO:0055085	transmembrane transport	--	--	GO:0016021	integral component of membrane	KOG1397	Ca2+/H+ antiporter VCX1 and related proteins
NYSL_vs_NYCL	c301266_g1	1	54.2996	-5.76287	3.2019e-10	747083119	XP_011088914.1	PREDICTED: uncharacterized protein LOC105170030 [Sesamum indicum]	--	--	--	--	--	--	--	--	PF05404	Translocon-associated protein, delta subunit precursor (TRAP-delta)	--	--	--	--	GO:0005783//GO:0016021	endoplasmic reticulum//integral component of membrane	--	--
NYSL_vs_NYCL	c136523_g1	300.708	31.9435	3.23477	3.7118e-10	590615292	XP_007023182.1	Tetratricopeptide repeat-like superfamily protein, putative [Theobroma cacao]>gi|508778548|gb|EOY25804.1| Tetratricopeptide repeat-like superfamily protein, putative [Theobroma cacao]	590615291	XM_007023120.1	Theobroma cacao Tetratricopeptide repeat-like superfamily protein, putative (TCM_027165) mRNA, complete cds	--	--	--	--	--	PF13181//PF13414//PF13176//PF00515//PF01496//PF13174	Tetratricopeptide repeat//TPR repeat//Tetratricopeptide repeat//Tetratricopeptide repeat//V-type ATPase 116kDa subunit family//Tetratricopeptide repeat	GO:0015991//GO:0015992	ATP hydrolysis coupled proton transport//proton transport	GO:0015078//GO:0005515	hydrogen ion transmembrane transporter activity//protein binding	GO:0033179	proton-transporting V-type ATPase, V0 domain	--	--
NYSL_vs_NYCL	c140208_g1	55.7853	1	5.80181	4.0905e-10	223997552	XP_002288449.1	40S ribosomal protein-like protein [Thalassiosira pseudonana CCMP1335]>gi|220975557|gb|EED93885.1| 40S ribosomal protein-like protein [Thalassiosira pseudonana CCMP1335]	145549467	XM_001460376.1	Paramecium tetraurelia hypothetical protein (GSPATT00003885001) partial mRNA	K02998	RP-SAe, RPSA	small subunit ribosomal protein SAe	B3P9J3	40S ribosomal protein SA OS=Drosophila erecta GN=sta PE=3 SV=1	--	--	--	--	--	--	GO:0005737//GO:0030529	cytoplasm//intracellular ribonucleoprotein complex	KOG0830	40S ribosomal protein SA (P40)/Laminin receptor 1
NYSL_vs_NYCL	c147094_g1	112.123	1	6.80894	4.1316e-10	--	--	--	145553392	XM_001462334.1	Paramecium tetraurelia hypothetical protein (GSPATT00027326001) partial mRNA	--	--	--	Q27180	Trichocyst matrix protein T1-B OS=Paramecium tetraurelia GN=T1B PE=1 SV=1	PF11629	C terminal SARAH domain of Mst1	GO:0016310//GO:0009069	phosphorylation//serine family amino acid metabolic process	GO:0004674	protein serine/threonine kinase activity	--	--	--	--
NYSL_vs_NYCL	c138924_g1	582.447	75.6297	2.9451	4.2733e-10	590662114	XP_007035859.1	Cell wall / vacuolar inhibitor of fructosidase 1, putative [Theobroma cacao]>gi|508714888|gb|EOY06785.1| Cell wall / vacuolar inhibitor of fructosidase 1, putative [Theobroma cacao]	590662113	XM_007035797.1	Theobroma cacao Cell wall / vacuolar inhibitor of fructosidase 1, putative (TCM_021411) mRNA, complete cds	--	--	--	F4HWQ8	Cell wall / vacuolar inhibitor of fructosidase 1 OS=Arabidopsis thaliana GN=C/VIF1 PE=1 SV=1	PF05023//PF04043	Phytochelatin synthase//Plant invertase/pectin methylesterase inhibitor	GO:0046938//GO:0010038	phytochelatin biosynthetic process//response to metal ion	GO:0004857//GO:0046872//GO:0016756	enzyme inhibitor activity//metal ion binding//glutathione gamma-glutamylcysteinyltransferase activity	--	--	--	--
NYSL_vs_NYCL	c137171_g1	1	61.6854	-5.94686	4.8689e-10	747085053	XP_011089965.1	PREDICTED: aquaporin TIP1-1-like [Sesamum indicum]	747085052	XM_011091663.1	PREDICTED: Sesamum indicum aquaporin TIP1-1-like (LOC105170758), mRNA	K09873	TIP	aquaporin TIP	P25818	Aquaporin TIP1-1 OS=Arabidopsis thaliana GN=TIP1-1 PE=1 SV=1	PF00230	Major intrinsic protein	GO:0006810	transport	GO:0005215	transporter activity	GO:0016020	membrane	KOG0223	Aquaporin (major intrinsic protein family)
NYSL_vs_NYCL	c130194_g1	1	52.5669	-5.71608	5.3751e-10	848870867	XP_012836020.1	PREDICTED: adenosine kinase 2 [Erythranthe guttatus]>gi|604334459|gb|EYU38543.1| hypothetical protein MIMGU_mgv1a009491mg [Erythranthe guttata]	747061714	XM_011079034.1	PREDICTED: Sesamum indicum adenosine kinase 2 (LOC105161376), mRNA	K00856	E2.7.1.20, ADK	adenosine kinase	Q9LZG0	Adenosine kinase 2 OS=Arabidopsis thaliana GN=ADK2 PE=1 SV=1	--	--	--	--	--	--	--	--	KOG2854	Possible pfkB family carbohydrate kinase
NYSL_vs_NYCL	c82134_g1	1	52.033	-5.70135	5.8877e-10	747084049	XP_011089416.1	PREDICTED: licodione synthase-like [Sesamum indicum]	747084048	XM_011091114.1	PREDICTED: Sesamum indicum licodione synthase-like (LOC105170377), mRNA	--	--	--	P93149	Licodione synthase OS=Glycyrrhiza echinata GN=CYP93B1 PE=1 SV=2	PF00067	Cytochrome P450	GO:0055114	oxidation-reduction process	GO:0020037//GO:0005506//GO:0016705	heme binding//iron ion binding//oxidoreductase activity, acting on paired donors, with incorporation or reduction of molecular oxygen	--	--	KOG0156	Cytochrome P450 CYP2 subfamily
NYSL_vs_NYCL	c300225_g1	54.2337	1	5.76112	6.1611e-10	676381705	XP_009034131.1	hypothetical protein AURANDRAFT_3396, partial [Aureococcus anophagefferens]>gi|323455254|gb|EGB11123.1| hypothetical protein AURANDRAFT_3396, partial [Aureococcus anophagefferens]	145528709	XM_001450112.1	Paramecium tetraurelia hypothetical protein (GSPATT00017123001) partial mRNA	--	--	--	Q9U9J4	Arginine kinase OS=Carcinus maenas PE=2 SV=1	PF00217	ATP:guanido phosphotransferase, C-terminal catalytic domain	--	--	GO:0016772//GO:0016301//GO:0003824	transferase activity, transferring phosphorus-containing groups//kinase activity//catalytic activity	--	--	KOG3581	Creatine kinases
NYSL_vs_NYCL	c149573_g1	54.7482	1	5.77474	6.6323e-10	546326398	XP_005718938.1	ATP synthase subunit alpha, mitochondrial [Chondrus crispus]>gi|507115576|emb|CDF39033.1| ATP synthase subunit alpha, mitochondrial [Chondrus crispus]	145516221	XM_001443968.1	Paramecium tetraurelia hypothetical protein (GSPATT00012160001) partial mRNA	K02132	ATPeF1A, ATP5A1, ATP1	F-type H+-transporting ATPase subunit alpha	P80021	ATP synthase subunit alpha, mitochondrial OS=Sus scrofa GN=ATP5A1 PE=1 SV=2	PF00006	ATP synthase alpha/beta family, nucleotide-binding domain	--	--	GO:0005524	ATP binding	--	--	KOG1353	F0F1-type ATP synthase, alpha subunit
NYSL_vs_NYCL	c144782_g1	1	51.378	-5.68308	7.071e-10	747089798	XP_011092553.1	PREDICTED: polyadenylate-binding protein 2-like [Sesamum indicum]	747089797	XM_011094251.1	PREDICTED: Sesamum indicum polyadenylate-binding protein 2-like (LOC105172706), mRNA	K13126	PABPC	polyadenylate-binding protein	Q9FXA2	Polyadenylate-binding protein 8 OS=Arabidopsis thaliana GN=PAB8 PE=1 SV=1	PF08777//PF00658//PF00076//PF16367	RNA binding motif//Poly-adenylate binding protein, unique domain//RNA recognition motif. (a.k.a. RRM, RBD, or RNP domain)//RNA recognition motif	--	--	GO:0003676//GO:0003723	nucleic acid binding//RNA binding	--	--	KOG0123	Polyadenylate-binding protein (RRM superfamily)
NYSL_vs_NYCL	c146861_g1	54.4175	1	5.766	7.411e-10	--	--	--	145491605	XM_001431765.1	Paramecium tetraurelia hypothetical protein (GSPATT00033880001) partial mRNA	--	--	--	--	--	PF01080//PF02724//PF11744	Presenilin//CDC45-like protein//Aluminium activated malate transporter	GO:0015743//GO:0006270	malate transport//DNA replication initiation	GO:0004190	aspartic-type endopeptidase activity	GO:0016021	integral component of membrane	--	--
NYSL_vs_NYCL	c148523_g3	72.8268	1	6.1864	8.1624e-10	720067771	XP_010276895.1	PREDICTED: heat shock protein 83-like [Nelumbo nucifera]	145476292	XM_001424132.1	Paramecium tetraurelia hypothetical protein (GSPATT00027802001) partial mRNA	K04079	htpG, HSP90A	molecular chaperone HtpG	Q18688	Heat shock protein 90 OS=Caenorhabditis elegans GN=daf-21 PE=1 SV=1	PF04577//PF00183	Protein of unknown function (DUF563)//Hsp90 protein	GO:0006457//GO:0006950	protein folding//response to stress	GO:0016757//GO:0005524//GO:0051082	transferase activity, transferring glycosyl groups//ATP binding//unfolded protein binding	--	--	KOG0019	Molecular chaperone (HSP90 family)
NYSL_vs_NYCL	c146188_g2	53.6608	1	5.7458	1.0705e-09	313586429	ADR71225.1	60S ribosomal protein L5A [Hevea brasiliensis]	145515700	XM_001443713.1	Paramecium tetraurelia hypothetical protein (GSPATT00011927001) partial mRNA	K02932	RP-L5e, RPL5	large subunit ribosomal protein L5e	Q231U7	60S ribosomal protein L5 OS=Tetrahymena thermophila (strain SB210) GN=RPL5 PE=1 SV=2	PF00861	Ribosomal L18p/L5e family	GO:0042254//GO:0006412	ribosome biogenesis//translation	GO:0003735	structural constituent of ribosome	GO:0005840//GO:0005622	ribosome//intracellular	KOG0875	60S ribosomal protein L5
NYSL_vs_NYCL	c32190_g1	484.514	15.1024	5.00369	1.0718e-09	590690282	XP_007043467.1	Uncharacterized protein TCM_007931 [Theobroma cacao]>gi|508707402|gb|EOX99298.1| Uncharacterized protein TCM_007931 [Theobroma cacao]	590690281	XM_007043405.1	Theobroma cacao Uncharacterized protein (TCM_007931) mRNA, complete cds	--	--	--	--	--	--	--	--	--	--	--	--	--	--	--
NYSL_vs_NYCL	c139143_g1	651.087	69.6131	3.22542	1.2119e-09	590720929	XP_007051465.1	Homeobox 7 [Theobroma cacao]>gi|508703726|gb|EOX95622.1| Homeobox 7 [Theobroma cacao]	590720928	XM_007051403.1	Theobroma cacao Homeobox 7 (TCM_005074) mRNA, complete cds	K09338	HD-ZIP	homeobox-leucine zipper protein	P46897	Homeobox-leucine zipper protein ATHB-7 OS=Arabidopsis thaliana GN=ATHB-7 PE=2 SV=2	PF05920//PF01527//PF13411//PF02183//PF00046	Homeobox KN domain//Transposase//MerR HTH family regulatory protein//Homeobox associated leucine zipper//Homeobox domain	GO:0006355//GO:0006313	regulation of transcription, DNA-templated//transposition, DNA-mediated	GO:0003677//GO:0043565//GO:0003700//GO:0004803	DNA binding//sequence-specific DNA binding//transcription factor activity, sequence-specific DNA binding//transposase activity	GO:0005667	transcription factor complex	KOG0483	Transcription factor HEX, contains HOX and HALZ domains
NYSL_vs_NYCL	c145883_g7	411.728	54.7442	2.91091	1.2231e-09	116779008	ABK21097.1	unknown [Picea sitchensis]	590576404	XM_007012889.1	Theobroma cacao Zinc finger C-x8-C-x5-C-x3-H type family protein, putative (TCM_037730) mRNA, complete cds	K06630	YWHAE	14-3-3 protein epsilon	P92177	14-3-3 protein epsilon OS=Drosophila melanogaster GN=14-3-3epsilon PE=1 SV=2	--	--	--	--	--	--	--	--	KOG0841	Multifunctional chaperone (14-3-3 family)
NYSL_vs_NYCL	c148339_g2	2523.94	420.173	2.58662	1.2634e-09	590641419	XP_007030225.1	Hydroxyproline-rich glycoprotein family protein isoform 1 [Theobroma cacao]>gi|508718830|gb|EOY10727.1| Hydroxyproline-rich glycoprotein family protein isoform 1 [Theobroma cacao]	--	--	--	--	--	--	--	--	--	--	--	--	--	--	--	--	--	--
NYSL_vs_NYCL	c148618_g2	1	49.1666	-5.61961	1.3113e-09	747073353	XP_011083633.1	PREDICTED: elongation factor 2-like [Sesamum indicum]	747099186	XM_011099337.1	PREDICTED: Sesamum indicum elongation factor 2-like (LOC105176516), mRNA	K03234	EEF2	elongation factor 2	O23755	Elongation factor 2 OS=Beta vulgaris PE=2 SV=1	PF03764//PF03144	Elongation factor G, domain IV//Elongation factor Tu domain 2	--	--	GO:0005525	GTP binding	--	--	KOG0469	Elongation factor 2
NYSL_vs_NYCL	c145238_g2	51.4924	1	5.68629	1.7069e-09	168016954	XP_001761013.1	predicted protein [Physcomitrella patens]>gi|162687699|gb|EDQ74080.1| predicted protein, partial [Physcomitrella patens]	145510191	XM_001440992.1	Paramecium tetraurelia hypothetical protein (GSPATT00009904001) partial mRNA	K06630	YWHAE	14-3-3 protein epsilon	P34730	Protein BMH2 OS=Saccharomyces cerevisiae (strain ATCC 204508 / S288c) GN=BMH2 PE=1 SV=3	--	--	--	--	--	--	--	--	KOG0841	Multifunctional chaperone (14-3-3 family)
NYSL_vs_NYCL	c139720_g1	1	49.2696	-5.62263	1.9497e-09	747084579	XP_011089707.1	PREDICTED: uncharacterized protein LOC105170581 [Sesamum indicum]	747084578	XM_011091405.1	PREDICTED: Sesamum indicum uncharacterized LOC105170581 (LOC105170581), mRNA	--	--	--	Q0VCZ3	YTH domain-containing family protein 2 OS=Bos taurus GN=YTHDF2 PE=2 SV=1	PF03639//PF00649//PF10471	Glycosyl hydrolase family 81//Copper fist DNA binding domain//Anaphase-promoting complex APC subunit CDC26	GO:0030071//GO:0016998//GO:0031145//GO:0006355	regulation of mitotic metaphase/anaphase transition//cell wall macromolecule catabolic process//anaphase-promoting complex-dependent proteasomal ubiquitin-dependent protein catabolic process//regulation of transcription, DNA-templated	GO:0005507//GO:0052862//GO:0003677//GO:0052861//GO:0003700	copper ion binding//glucan endo-1,4-beta-glucanase activity, C-3 substituted reducing group//DNA binding//glucan endo-1,3-beta-glucanase activity, C-3 substituted reducing group//transcription factor activity, sequence-specific DNA binding	GO:0005634//GO:0005680//GO:0005667	nucleus//anaphase-promoting complex//transcription factor complex	KOG1901	Uncharacterized high-glucose-regulated protein
NYSL_vs_NYCL	c147690_g1	213.015	21.6366	3.29941	2.0233e-09	590688300	XP_007042908.1	White-brown complex protein 11 [Theobroma cacao]>gi|508706843|gb|EOX98739.1| White-brown complex protein 11 [Theobroma cacao]	590688299	XM_007042846.1	Theobroma cacao White-brown complex protein 11 (TCM_007432) mRNA, complete cds	--	--	--	Q8RXN0	ABC transporter G family member 11 OS=Arabidopsis thaliana GN=ABCG11 PE=1 SV=1	PF01061//PF13304//PF03193//PF01637//PF00485//PF00004//PF07700//PF02224//PF01926//PF00005//PF07728//PF00910	ABC-2 type transporter//AAA domain, putative AbiEii toxin, Type IV TA system//Protein of unknown function, DUF258//Archaeal ATPase//Phosphoribulokinase / Uridine kinase family//ATPase family associated with various cellular activities (AAA)//Haem-NO-binding//Cytidylate kinase//50S ribosome-binding GTPase//ABC transporter//AAA domain (dynein-related subfamily)//RNA helicase	GO:0006139//GO:0006206//GO:0008152	nucleobase-containing compound metabolic process//pyrimidine nucleobase metabolic process//metabolic process	GO:0005524//GO:0005525//GO:0020037//GO:0003723//GO:0016887//GO:0004127//GO:0016301//GO:0003724//GO:0003924	ATP binding//GTP binding//heme binding//RNA binding//ATPase activity//cytidylate kinase activity//kinase activity//RNA helicase activity//GTPase activity	GO:0016020	membrane	KOG0061	Transporter, ABC superfamily (Breast cancer resistance protein)
NYSL_vs_NYCL	c149727_g1	51.118	1	5.67576	2.1275e-09	--	--	--	145495668	XM_001433790.1	Paramecium tetraurelia hypothetical protein (GSPATT00035559001) partial mRNA	--	--	--	Q27182	Trichocyst matrix protein T4-A OS=Paramecium tetraurelia GN=T4A PE=1 SV=2	--	--	--	--	--	--	--	--	--	--
NYSL_vs_NYCL	c143624_g2	1	48.5559	-5.60157	2.3869e-09	747060567	XP_011076719.1	PREDICTED: 60S acidic ribosomal protein P0 [Sesamum indicum]	747060566	XM_011078417.1	PREDICTED: Sesamum indicum 60S acidic ribosomal protein P0 (LOC105160899), mRNA	K02941	RP-LP0, RPLP0	large subunit ribosomal protein LP0	P50346	60S acidic ribosomal protein P0 OS=Glycine max PE=2 SV=1	PF00466	Ribosomal protein L10	GO:0042254	ribosome biogenesis	--	--	GO:0005622	intracellular	KOG0815	60S acidic ribosomal protein P0
NYSL_vs_NYCL	c143799_g1	1	47.7251	-5.57668	2.7895e-09	747054626	XP_011073529.1	PREDICTED: malate dehydrogenase [Sesamum indicum]	747087535	XM_011093012.1	PREDICTED: Sesamum indicum malate dehydrogenase (LOC105171782), mRNA	K00025	MDH1	malate dehydrogenase	Q9FSF0	Malate dehydrogenase OS=Nicotiana tabacum GN=MD1 PE=1 SV=1	PF02866//PF01073//PF00056//PF03830	lactate/malate dehydrogenase, alpha/beta C-terminal domain//3-beta hydroxysteroid dehydrogenase/isomerase family//lactate/malate dehydrogenase, NAD binding domain//PTS system sorbose subfamily IIB component	GO:0009401//GO:0008209//GO:0008210//GO:0006694//GO:0008207//GO:0055114//GO:0008643	phosphoenolpyruvate-dependent sugar phosphotransferase system//androgen metabolic process//estrogen metabolic process//steroid biosynthetic process//C21-steroid hormone metabolic process//oxidation-reduction process//carbohydrate transport	GO:0016616//GO:0008982//GO:0003854//GO:0016491	oxidoreductase activity, acting on the CH-OH group of donors, NAD or NADP as acceptor//protein-N(PI)-phosphohistidine-sugar phosphotransferase activity//3-beta-hydroxy-delta5-steroid dehydrogenase activity//oxidoreductase activity	GO:0005737//GO:0009357	cytoplasm//protein-N(PI)-phosphohistidine-sugar phosphotransferase complex	KOG1494	NAD-dependent malate dehydrogenase
NYSL_vs_NYCL	c377402_g1	51.4189	1	5.68423	2.7982e-09	--	--	--	74834147	CR933356.1	Mini antigen, Paramecium tetraurelia macronuclear gene	--	--	--	--	--	--	--	--	--	--	--	--	--	--	--
NYSL_vs_NYCL	c140980_g1	1	47.7808	-5.57836	2.9639e-09	747091041	XP_011093236.1	PREDICTED: plasminogen activator inhibitor 1 RNA-binding protein-like isoform X1 [Sesamum indicum]	747091040	XM_011094934.1	PREDICTED: Sesamum indicum plasminogen activator inhibitor 1 RNA-binding protein-like (LOC105173246), transcript variant X1, mRNA	K13199	SERBP1	plasminogen activator inhibitor 1 RNA-binding protein	--	--	PF06121	Domain of Unknown Function (DUF959)	--	--	--	--	GO:0031012	extracellular matrix	--	--
NYSL_vs_NYCL	c142262_g1	50.1132	1	5.64712	3.7635e-09	675192031	XP_008904900.1	hypothetical protein PPTG_11356 [Phytophthora parasitica INRA-310]>gi|566024773|gb|ETI47684.1| hypothetical protein F443_08148 [Phytophthora parasitica P1569]>gi|567962088|gb|ETK87619.1| hypothetical protein L915_07975 [Phytophthora parasitica]>gi|567990795|gb|ETL41017.1| hypothetical protein L916_07899 [Phytophthora parasitica]>gi|568020059|gb|ETL94197.1| hypothetical protein L917_07795 [Phytoph…	145525287	XM_001448429.1	Paramecium tetraurelia hypothetical protein (GSPATT00015928001) partial mRNA	K02941	RP-LP0, RPLP0	large subunit ribosomal protein LP0	P50346	60S acidic ribosomal protein P0 OS=Glycine max PE=2 SV=1	--	--	--	--	--	--	--	--	KOG0815	60S acidic ribosomal protein P0
NYSL_vs_NYCL	c228316_g1	1	46.8241	-5.54918	3.8555e-09	593261722	XP_007133040.1	hypothetical protein PHAVU_011G146300g, partial [Phaseolus vulgaris]>gi|561006040|gb|ESW05034.1| hypothetical protein PHAVU_011G146300g, partial [Phaseolus vulgaris]	--	--	--	--	--	--	--	--	--	--	--	--	--	--	--	--	--	--
NYSL_vs_NYCL	c145883_g11	2887.03	473.432	2.60836	3.9767e-09	590576405	XP_007012951.1	Zinc finger C-x8-C-x5-C-x3-H type family protein, putative [Theobroma cacao]>gi|508783314|gb|EOY30570.1| Zinc finger C-x8-C-x5-C-x3-H type family protein, putative [Theobroma cacao]	590576404	XM_007012889.1	Theobroma cacao Zinc finger C-x8-C-x5-C-x3-H type family protein, putative (TCM_037730) mRNA, complete cds	--	--	--	Q9M0G2	Zinc finger CCCH domain-containing protein 49 OS=Arabidopsis thaliana GN=At4g29190 PE=2 SV=1	PF00642	Zinc finger C-x8-C-x5-C-x3-H type (and similar)	--	--	GO:0046872	metal ion binding	--	--	KOG1595	CCCH-type Zn-finger protein
NYSL_vs_NYCL	c134252_g1	49.7838	1	5.6376	3.985e-09	--	--	--	145538134	XM_001454736.1	Paramecium tetraurelia hypothetical protein (GSPATT00021018001) partial mRNA	--	--	--	--	--	PF11744	Aluminium activated malate transporter	GO:0015743	malate transport	--	--	--	--	--	--
NYSL_vs_NYCL	c140423_g3	7196.2	691.845	3.37872	4.073e-09	590594578	XP_007017891.1	DC1 domain-containing protein isoform 2 [Theobroma cacao]>gi|508723219|gb|EOY15116.1| DC1 domain-containing protein isoform 2 [Theobroma cacao]	590594573	XM_007017828.1	Theobroma cacao DC1 domain-containing protein isoform 1 (TCM_034285) mRNA, complete cds	--	--	--	--	--	PF04921	XAP5, circadian clock regulator	--	--	--	--	GO:0005634	nucleus	--	--
NYSL_vs_NYCL	c283934_g1	22118.6	3985.61	2.47239	4.673e-09	--	--	--	317175234	HQ527453.1	Gossypium herbaceum clone NBRI_A2_771 simple sequence repeat marker, mRNA sequence	--	--	--	--	--	PF03730//PF00424//PF00001//PF00257	Ku70/Ku80 C-terminal arm//REV protein (anti-repression trans-activator protein)//7 transmembrane receptor (rhodopsin family)//Dehydrin	GO:0006950//GO:0007186//GO:0006303//GO:0006355//GO:0009415	response to stress//G-protein coupled receptor signaling pathway//double-strand break repair via nonhomologous end joining//regulation of transcription, DNA-templated//response to water	GO:0004003//GO:0003677//GO:0003700//GO:0004930	ATP-dependent DNA helicase activity//DNA binding//transcription factor activity, sequence-specific DNA binding//G-protein coupled receptor activity	GO:0016021//GO:0005667//GO:0042025//GO:0005657	integral component of membrane//transcription factor complex//host cell nucleus//replication fork	--	--
NYSL_vs_NYCL	c146749_g2	49.0205	1	5.61531	4.9529e-09	--	--	--	145538058	XM_001454698.1	Paramecium tetraurelia hypothetical protein (GSPATT00020980001) partial mRNA	--	--	--	--	--	--	--	--	--	--	--	--	--	--	--
NYSL_vs_NYCL	c123101_g1	170.022	5.0208	5.08166	4.9756e-09	823168358	XP_012483933.1	PREDICTED: uncharacterized protein LOC105798424 [Gossypium raimondii]>gi|763766726|gb|KJB33941.1| hypothetical protein B456_006G039500 [Gossypium raimondii]	590646971	XM_007031709.1	Theobroma cacao Uncharacterized protein (TCM_017093) mRNA, complete cds	--	--	--	--	--	--	--	--	--	--	--	--	--	--	--
NYSL_vs_NYCL	c130371_g2	30.6594	258.5	-3.07576	5.3552e-09	575669515	YP_008999830.1	NADH dehydrogenase subunit 5 (mitochondrion) [Undaria pinnatifida]>gi|545691583|gb|AGW46847.1| NADH dehydrogenase subunit 5 (mitochondrion) [Undaria pinnatifida]	846387307	AP014886.1	Mus musculus mitochondrial DNA, complete sequence, strain: C57BL/6J	K03883	ND5	NADH-ubiquinone oxidoreductase chain 5	P03921	NADH-ubiquinone oxidoreductase chain 5 OS=Mus musculus GN=Mtnd5 PE=3 SV=3	PF00420//PF00499//PF06455	NADH-ubiquinone/plastoquinone oxidoreductase chain 4L//NADH-ubiquinone/plastoquinone oxidoreductase chain 6//NADH dehydrogenase subunit 5 C-terminus	GO:0006744//GO:0042773//GO:0055114//GO:0006814//GO:0015992//GO:0006120	ubiquinone biosynthetic process//ATP synthesis coupled electron transport//oxidation-reduction process//sodium ion transport//proton transport//mitochondrial electron transport, NADH to ubiquinone	GO:0016651//GO:0008137	oxidoreductase activity, acting on NAD(P)H//NADH dehydrogenase (ubiquinone) activity	--	--	KOG4668	NADH dehydrogenase subunits 2, 5, and related proteins
NYSL_vs_NYCL	c141677_g1	48.5117	1	5.60026	5.7921e-09	545702469	XP_005703564.1	alcohol dehydrogenase (NADP+) [Galdieria sulphuraria]>gi|452819995|gb|EME27044.1| alcohol dehydrogenase (NADP+) [Galdieria sulphuraria]	145501143	XM_001436517.1	Paramecium tetraurelia hypothetical protein (GSPATT00037594001) partial mRNA	K00083	E1.1.1.195	cinnamyl-alcohol dehydrogenase	C0SPA5	Probable formaldehyde dehydrogenase AdhA OS=Bacillus subtilis (strain 168) GN=adhA PE=2 SV=1	PF04648//PF00107	Yeast mating factor alpha hormone//Zinc-binding dehydrogenase	GO:0055114//GO:0019953//GO:0007165	oxidation-reduction process//sexual reproduction//signal transduction	GO:0000772	mating pheromone activity	GO:0005576	extracellular region	KOG0023	Alcohol dehydrogenase, class V
NYSL_vs_NYCL	c124207_g1	1	45.9139	-5.52086	7.3599e-09	--	--	--	--	--	--	--	--	--	--	--	--	--	--	--	--	--	--	--	--	--
NYSL_vs_NYCL	c148581_g2	359.412	38.8435	3.2099	7.7879e-09	296081863	CBI20868.3	unnamed protein product [Vitis vinifera]	823126770	XM_012635331.1	PREDICTED: Gossypium raimondii bark storage protein A-like (LOC105803257), mRNA	--	--	--	Q07469	Bark storage protein A OS=Populus deltoides GN=BSPA PE=2 SV=1	PF01048	Phosphorylase superfamily	GO:0009116	nucleoside metabolic process	GO:0003824	catalytic activity	--	--	--	--
NYSL_vs_NYCL	c141164_g1	47.1955	1	5.56058	1.0249e-08	669139204	XP_008605170.1	hypothetical protein SDRG_01423 [Saprolegnia diclina VS20]>gi|530743214|gb|EQC41456.1| hypothetical protein SDRG_01423 [Saprolegnia diclina VS20]	145546451	XM_001458872.1	Paramecium tetraurelia hypothetical protein (GSPATT00024240001) partial mRNA	K03233	EEF1G	elongation factor 1-gamma	Q9FVT2	Probable elongation factor 1-gamma 2 OS=Arabidopsis thaliana GN=At1g57720 PE=2 SV=1	PF02724	CDC45-like protein	GO:0006270	DNA replication initiation	--	--	--	--	KOG0867	Glutathione S-transferase
NYSL_vs_NYCL	c143009_g1	1	44.6039	-5.4791	1.0274e-08	823162586	XP_012481229.1	PREDICTED: peroxidase 27-like [Gossypium raimondii]>gi|763763330|gb|KJB30584.1| hypothetical protein B456_005G150500 [Gossypium raimondii]	590698018	XM_007045539.1	Theobroma cacao Peroxidase superfamily protein (TCM_011322) mRNA, complete cds	K00430	E1.11.1.7	peroxidase	Q43735	Peroxidase 27 OS=Arabidopsis thaliana GN=PER27 PE=1 SV=1	PF00141	Peroxidase	GO:0055114//GO:0006804//GO:0006979	oxidation-reduction process//obsolete peroxidase reaction//response to oxidative stress	GO:0004601//GO:0020037	peroxidase activity//heme binding	--	--	--	--
NYSL_vs_NYCL	c149037_g1	52.2475	1.41913	5.20228	1.12e-08	326512848	BAK03331.1	predicted protein [Hordeum vulgare subsp. vulgare]	183178937	EU432547.1	Philodina roseola TAR protein gene, partial cds; U1-like Zn-finger-containing protein (U1Zn_1), unknown (PruORF0001_1), unknown (PrPCG0001_1), methione sulfide reductase B (MSRB_1), Strabismus, serine-threonin kinase copy 1, plasma membrane calcium-dependent ATPase (CAse_1), myosin essential light chain (MELC_1), and 82 kDa heat shock protein (hsp82_1) genes, complete cds; FBoxLRR_1 gene, complet…	K04079	htpG, HSP90A	molecular chaperone HtpG	P04809	Heat shock protein 83 OS=Drosophila pseudoobscura pseudoobscura GN=Hsp83 PE=3 SV=2	PF02724//PF01698//PF01080//PF05132//PF02535//PF06213//PF00183//PF03896	CDC45-like protein//Floricaula / Leafy protein//Presenilin//RNA polymerase III RPC4//ZIP Zinc transporter//Cobalamin biosynthesis protein CobT//Hsp90 protein//Translocon-associated protein (TRAP), alpha subunit	GO:0006351//GO:0009236//GO:0006950//GO:0006206//GO:0006270//GO:0055085//GO:0006457//GO:0006383//GO:0030001//GO:0006355//GO:0006144	transcription, DNA-templated//cobalamin biosynthetic process//response to stress//pyrimidine nucleobase metabolic process//DNA replication initiation//transmembrane transport//protein folding//transcription from RNA polymerase III promoter//metal ion transport//regulation of transcription, DNA-templated//purine nucleobase metabolic process	GO:0046873//GO:0004190//GO:0005524//GO:0051082//GO:0003677//GO:0003899	metal ion transmembrane transporter activity//aspartic-type endopeptidase activity//ATP binding//unfolded protein binding//DNA binding//DNA-directed RNA polymerase activity	GO:0016021//GO:0005730//GO:0005666//GO:0005789//GO:0016020	integral component of membrane//nucleolus//DNA-directed RNA polymerase III complex//endoplasmic reticulum membrane//membrane	KOG0019	Molecular chaperone (HSP90 family)
NYSL_vs_NYCL	c137699_g1	48.1313	1	5.5889	1.1714e-08	675164129	XP_008890949.1	60S ribosomal protein L23 [Phytophthora parasitica INRA-310]>gi|695405972|ref|XP_009523977.1| hypothetical protein PHYSODRAFT_285581 [Phytophthora sojae]>gi|348681444|gb|EGZ21260.1| hypothetical protein PHYSODRAFT_285581 [Phytophthora sojae]>gi|566033207|gb|ETI56118.1| 60S ribosomal protein L23 [Phytophthora parasitica P1569]>gi|567970889|gb|ETK95909.1| 60S ribosomal protein L23 [Phytophthora par…	145497490	XM_001434697.1	Paramecium tetraurelia hypothetical protein (GSPATT00006643001) partial mRNA	K02894	RP-L23e, RPL23	large subunit ribosomal protein L23e	P0DJ53	60S ribosomal protein L23 OS=Tetrahymena thermophila (strain SB210) GN=RPL23 PE=1 SV=1	PF00238	Ribosomal protein L14p/L23e	GO:0006412//GO:0042254	translation//ribosome biogenesis	GO:0003735	structural constituent of ribosome	GO:0005840	ribosome	KOG0901	60S ribosomal protein L14/L17/L23
NYSL_vs_NYCL	c148170_g3	1	44.1808	-5.46535	1.3119e-08	255577269	XP_002529516.1	conserved hypothetical protein [Ricinus communis]>gi|223531000|gb|EEF32854.1| conserved hypothetical protein [Ricinus communis]	340007640	JN098455.1	Mimulus guttatus mitochondrion, complete genome	--	--	--	--	--	--	--	--	--	--	--	--	--	--	--
NYSL_vs_NYCL	c143949_g2	857.096	4339.39	-2.33996	1.3902e-08	590671750	XP_007038418.1	DC1.2-like, putative [Theobroma cacao]>gi|508775663|gb|EOY22919.1| DC1.2-like, putative [Theobroma cacao]	723682044	XM_004234887.2	PREDICTED: Solanum lycopersicum 21 kDa protein-like (LOC101248653), mRNA	--	--	--	P17407	21 kDa protein OS=Daucus carota PE=2 SV=1	PF04043//PF08651//PF02984//PF00015	Plant invertase/pectin methylesterase inhibitor//DASH complex subunit Duo1//Cyclin, C-terminal domain//Methyl-accepting chemotaxis protein (MCP) signalling domain	GO:0007067//GO:0007165	mitotic nuclear division//signal transduction	GO:0004857//GO:0004871	enzyme inhibitor activity//signal transducer activity	GO:0005634//GO:0016020//GO:0072686//GO:0042729	nucleus//membrane//mitotic spindle//DASH complex	--	--
NYSL_vs_NYCL	c144820_g1	46.4228	1	5.53676	1.401e-08	326496346	BAJ94635.1	predicted protein, partial [Hordeum vulgare subsp. vulgare]	145527185	XM_001449356.1	Paramecium tetraurelia hypothetical protein (GSPATT00002124001) partial mRNA	K02937	RP-L7e, RPL7	large subunit ribosomal protein L7e	A0BD73	60S ribosomal protein L7 2 OS=Paramecium tetraurelia GN=Rpl7-2 PE=3 SV=1	--	--	--	--	--	--	--	--	KOG3184	60S ribosomal protein L7
NYSL_vs_NYCL	c139053_g1	1	44.176	-5.46519	1.4076e-08	--	--	--	--	--	--	--	--	--	--	--	PF12581//PF04218	Protein of unknown function (DUF3756)//CENP-B N-terminal DNA-binding domain	GO:0006144//GO:0006508	purine nucleobase metabolic process//proteolysis	GO:0070008//GO:0003968//GO:0004197//GO:0004252//GO:0016817//GO:0003677	serine-type exopeptidase activity//RNA-directed RNA polymerase activity//cysteine-type endopeptidase activity//serine-type endopeptidase activity//hydrolase activity, acting on acid anhydrides//DNA binding	GO:0031379	RNA-directed RNA polymerase complex	--	--
NYSL_vs_NYCL	c143586_g1	46.709	1	5.54563	1.5141e-08	545708593	XP_005706608.1	40S ribosomal protein S4e [Galdieria sulphuraria]>gi|452823075|gb|EME30088.1| 40S ribosomal protein S4e [Galdieria sulphuraria]	145488764	XM_001430349.1	Paramecium tetraurelia hypothetical protein (GSPATT00032840001) partial mRNA	K02987	RP-S4e, RPS4	small subunit ribosomal protein S4e	P0C233	40S ribosomal protein S4 OS=Tetrahymena thermophila PE=1 SV=1	--	--	--	--	--	--	--	--	KOG0378	40S ribosomal protein S4
NYSL_vs_NYCL	c146932_g1	9.57179	111.298	-3.53949	1.8034e-08	326519737	BAK00241.1	predicted protein [Hordeum vulgare subsp. vulgare]	19548096	AY081946.1	Mus musculus calcium-transporting ATPase (Atp2a1) mRNA, complete cds	K05853	ATP2A	Ca2+ transporting ATPase, sarcoplasmic/endoplasmic reticulum	Q8R429	Sarcoplasmic/endoplasmic reticulum calcium ATPase 1 OS=Mus musculus GN=Atp2a1 PE=1 SV=1	PF00122//PF01342	E1-E2 ATPase//SAND domain	--	--	GO:0003677//GO:0000166//GO:0046872	DNA binding//nucleotide binding//metal ion binding	--	--	KOG0202	Ca2+ transporting ATPase
NYSL_vs_NYCL	c147097_g4	47.0872	1	5.55726	1.8034e-08	58801147	BAD89506.1	beta-tubulin [Protoopalina japonica]	145538849	XM_001455088.1	Paramecium tetraurelia hypothetical protein (GSPATT00021361001) partial mRNA	K07375	TUBB	tubulin beta	P33188	Tubulin beta chain OS=Paramecium tetraurelia GN=bPT2 PE=3 SV=1	PF00091	Tubulin/FtsZ family, GTPase domain	--	--	GO:0003924	GTPase activity	--	--	KOG1375	Beta tubulin
NYSL_vs_NYCL	c213584_g1	46.1826	1	5.52928	1.876e-08	--	--	--	145520584	XM_001446111.1	Paramecium tetraurelia hypothetical protein (GSPATT00001792001) partial mRNA	--	--	--	--	--	--	--	--	--	--	--	--	--	--	--
NYSL_vs_NYCL	c60580_g1	1	43.5162	-5.44348	1.876e-08	747101886	XP_011099087.1	PREDICTED: S-adenosylmethionine decarboxylase proenzyme-like [Sesamum indicum]	848855397	XM_012996798.1	PREDICTED: Erythranthe guttatus S-adenosylmethionine decarboxylase proenzyme (LOC105971874), mRNA	K01611	speD, AMD1	S-adenosylmethionine decarboxylase	Q96471	S-adenosylmethionine decarboxylase proenzyme OS=Ipomoea nil GN=SAMDC PE=3 SV=1	PF05151//PF01536	Photosystem II reaction centre M protein (PsbM)//Adenosylmethionine decarboxylase	GO:0015979//GO:0006597//GO:0019684//GO:0006560//GO:0008295//GO:0006525	photosynthesis//spermine biosynthetic process//photosynthesis, light reaction//proline metabolic process//spermidine biosynthetic process//arginine metabolic process	GO:0004014	adenosylmethionine decarboxylase activity	GO:0009523//GO:0016021	photosystem II//integral component of membrane	KOG0788	S-adenosylmethionine decarboxylase
NYSL_vs_NYCL	c259798_g1	45.5482	1	5.50932	2.069e-08	--	--	--	145518579	XM_001445125.1	Paramecium tetraurelia hypothetical protein (GSPATT00013230001) partial mRNA	--	--	--	--	--	--	--	--	--	--	--	--	--	--	--
NYSL_vs_NYCL	c106738_g1	296.375	40.5306	2.87034	2.2914e-08	590575816	XP_007012792.1	Heat shock transcription factor A2, putative [Theobroma cacao]>gi|508783155|gb|EOY30411.1| Heat shock transcription factor A2, putative [Theobroma cacao]	590575815	XM_007012730.1	Theobroma cacao Heat shock transcription factor A2, putative (TCM_037635) mRNA, complete cds	K09419	HSFF	heat shock transcription factor, other eukaryote	O80982	Heat stress transcription factor A-2 OS=Arabidopsis thaliana GN=HSFA2 PE=1 SV=1	PF01213//PF00447	Adenylate cyclase associated (CAP) N terminal//HSF-type DNA-binding	GO:0006355//GO:0007010	regulation of transcription, DNA-templated//cytoskeleton organization	GO:0003779//GO:0043565//GO:0003700	actin binding//sequence-specific DNA binding//transcription factor activity, sequence-specific DNA binding	GO:0005667//GO:0005634	transcription factor complex//nucleus	KOG0627	Heat shock transcription factor
NYSL_vs_NYCL	c104684_g1	1	42.3869	-5.40555	2.5366e-08	604312455	EYU26135.1	hypothetical protein MIMGU_mgv1a016067mg [Erythranthe guttata]	--	--	--	--	--	--	--	--	--	--	--	--	--	--	--	--	--	--
NYSL_vs_NYCL	c27045_g1	1	42.7371	-5.41742	2.5641e-08	747075126	XP_011084586.1	PREDICTED: 40S ribosomal protein S4 [Sesamum indicum]>gi|747094456|ref|XP_011095064.1| PREDICTED: 40S ribosomal protein S4 [Sesamum indicum]	848862866	XM_012976754.1	PREDICTED: Erythranthe guttatus 40S ribosomal protein S4-1-like (LOC105953125), mRNA	K02987	RP-S4e, RPS4	small subunit ribosomal protein S4e	P46300	40S ribosomal protein S4 OS=Solanum tuberosum GN=RPS4 PE=2 SV=1	PF01479	S4 domain	--	--	GO:0003723	RNA binding	--	--	KOG0378	40S ribosomal protein S4
NYSL_vs_NYCL	c104375_g1	44.3789	1	5.4718	2.5816e-08	855301974	XP_012894276.1	uncharacterized protein [Blastocystis hominis]>gi|300120674|emb|CBK20228.2| unnamed protein product [Blastocystis hominis]	145483748	XM_001427860.1	Paramecium tetraurelia hypothetical protein (GSPATT00005249001) partial mRNA	--	--	--	Q54ET6	Actin-binding protein F OS=Dictyostelium discoideum GN=abpF PE=1 SV=1	--	--	--	--	--	--	--	--	--	--
NYSL_vs_NYCL	c142331_g1	1	42.6187	-5.41342	2.5951e-08	848883036	XP_012841832.1	PREDICTED: heat shock protein 90-2 [Erythranthe guttatus]>gi|604328057|gb|EYU33725.1| hypothetical protein MIMGU_mgv1a002215mg [Erythranthe guttata]	747044525	XM_011091234.1	PREDICTED: Sesamum indicum heat shock cognate protein 80 (LOC105170469), mRNA	K04079	htpG, HSP90A	molecular chaperone HtpG	P36181	Heat shock cognate protein 80 OS=Solanum lycopersicum GN=HSC80 PE=2 SV=1	PF00183	Hsp90 protein	GO:0006457//GO:0006950	protein folding//response to stress	GO:0005524//GO:0051082	ATP binding//unfolded protein binding	--	--	KOG0019	Molecular chaperone (HSP90 family)
NYSL_vs_NYCL	c146519_g2	1	42.5577	-5.41135	2.612e-08	442742974	YP_007353926.1	photosystem I assembly protein Ycf4 (chloroplast) [Tectona grandis]>gi|438687615|emb|CCP47141.1| photosystem I assembly protein Ycf4 (chloroplast) [Tectona grandis]>gi|438688299|emb|CCP47230.1| photosystem I assembly protein Ycf4 (chloroplast) [Tectona grandis]>gi|438688423|emb|CCP47319.1| photosystem I assembly protein Ycf4 (chloroplast) [Tectona grandis]	438688391	HF567871.1	Tectona grandis complete chloroplast genome, haplotype 3	--	--	--	Q8S8W6	Photosystem I assembly protein Ycf4 OS=Atropa belladonna GN=ycf4 PE=3 SV=1	PF02392//PF00796	Ycf4//Photosystem I reaction centre subunit VIII	GO:0015979	photosynthesis	--	--	GO:0009579//GO:0009522//GO:0016021	thylakoid//photosystem I//integral component of membrane	--	--
NYSL_vs_NYCL	c71654_g1	44.3191	1	5.46986	2.713e-08	698802362	XP_009834210.1	hypothetical protein H257_09629 [Aphanomyces astaci]>gi|574110587|gb|ETV76085.1| hypothetical protein H257_09629 [Aphanomyces astaci]	145482842	XM_001427407.1	Paramecium tetraurelia hypothetical protein (GSPATT00030684001) partial mRNA	--	--	--	P24534	Elongation factor 1-beta OS=Homo sapiens GN=EEF1B2 PE=1 SV=3	PF00736	EF-1 guanine nucleotide exchange domain	GO:0006414//GO:0006448	translational elongation//regulation of translational elongation	GO:0003746	translation elongation factor activity	GO:0005853//GO:0005840	eukaryotic translation elongation factor 1 complex//ribosome	KOG1668	Elongation factor 1 beta/delta chain
NYSL_vs_NYCL	c147691_g1	85.2543	1	6.4137	2.827e-08	698530687	XP_009762168.1	PREDICTED: cell division cycle protein 48 homolog [Nicotiana sylvestris]	145537569	XM_001454459.1	Paramecium tetraurelia hypothetical protein (GSPATT00020752001) partial mRNA	K13525	VCP, CDC48	transitional endoplasmic reticulum ATPase	Q9LZF6	Cell division control protein 48 homolog E OS=Arabidopsis thaliana GN=CDC48E PE=1 SV=2	PF07724//PF00004//PF01176	AAA domain (Cdc48 subfamily)//ATPase family associated with various cellular activities (AAA)//Translation initiation factor 1A / IF-1	GO:0006446//GO:0006413	regulation of translational initiation//translational initiation	GO:0003743//GO:0003723//GO:0005524	translation initiation factor activity//RNA binding//ATP binding	GO:0005840	ribosome	KOG0730	AAA+-type ATPase
NYSL_vs_NYCL	c149204_g1	1	42.3184	-5.40321	2.9518e-08	848905511	XP_012852210.1	PREDICTED: baicalein 7-O-glucuronosyltransferase-like [Erythranthe guttatus]>gi|604306105|gb|EYU25162.1| hypothetical protein MIMGU_mgv1a020496mg [Erythranthe guttata]	848905510	XM_012996756.1	PREDICTED: Erythranthe guttatus baicalein 7-O-glucuronosyltransferase-like (LOC105971846), mRNA	--	--	--	Q76MR7	Baicalein 7-O-glucuronosyltransferase OS=Scutellaria baicalensis GN=UBGAT-I PE=1 SV=1	PF04101//PF00201	Glycosyltransferase family 28 C-terminal domain//UDP-glucoronosyl and UDP-glucosyl transferase	GO:0008152	metabolic process	GO:0016758	transferase activity, transferring hexosyl groups	--	--	KOG1192	UDP-glucuronosyl and UDP-glucosyl transferase
NYSL_vs_NYCL	c138796_g1	44.6978	1	5.48213	2.9989e-08	760438331	XP_011396234.1	Nucleoside diphosphate kinase [Auxenochlorella protothecoides]>gi|675350924|gb|KFM23364.1| Nucleoside diphosphate kinase [Auxenochlorella protothecoides]	145534204	XM_001452810.1	Paramecium tetraurelia hypothetical protein (GSPATT00002851001) partial mRNA	K00940	ndk, NME	nucleoside-diphosphate kinase	O57535	Nucleoside diphosphate kinase OS=Gallus gallus PE=2 SV=1	PF00334	Nucleoside diphosphate kinase	GO:0006165//GO:0006206//GO:0006241//GO:0006183//GO:0006144//GO:0006228	nucleoside diphosphate phosphorylation//pyrimidine nucleobase metabolic process//CTP biosynthetic process//GTP biosynthetic process//purine nucleobase metabolic process//UTP biosynthetic process	GO:0004550	nucleoside diphosphate kinase activity	--	--	KOG0888	Nucleoside diphosphate kinase
NYSL_vs_NYCL	c146655_g3	1	42.4924	-5.40913	3.0818e-08	747083735	XP_011089245.1	PREDICTED: cell division cycle protein 48 homolog [Sesamum indicum]	747083734	XM_011090943.1	PREDICTED: Sesamum indicum cell division cycle protein 48 homolog (LOC105170266), mRNA	K13525	VCP, CDC48	transitional endoplasmic reticulum ATPase	Q96372	Cell division cycle protein 48 homolog OS=Capsicum annuum GN=CAFP PE=2 SV=1	PF00910//PF02367//PF03152//PF00005//PF00004//PF07724//PF02562//PF01695//PF06414//PF01443//PF00931//PF07728//PF10662//PF06068//PF14532//PF04851//PF01637//PF00158//PF03266//PF01057//PF07726//PF05496	RNA helicase//Threonylcarbamoyl adenosine biosynthesis protein TsaE//Ubiquitin fusion degradation protein UFD1//ABC transporter//ATPase family associated with various cellular activities (AAA)//AAA domain (Cdc48 subfamily)//PhoH-like protein//IstB-like ATP binding protein//Zeta toxin//Viral (Superfamily 1) RNA helicase//NB-ARC domain//AAA domain (dynein-related subfamily)//Ethanolamine utilisatio…	GO:0006310//GO:0006511//GO:0006576//GO:0006355//GO:0019079//GO:0006281//GO:0002949	DNA recombination//ubiquitin-dependent protein catabolic process//cellular biogenic amine metabolic process//regulation of transcription, DNA-templated//viral genome replication//DNA repair//tRNA threonylcarbamoyladenosine modification	GO:0098519//GO:0003677//GO:0009378//GO:0016301//GO:0003724//GO:0003678//GO:0043531//GO:0016787//GO:0016887//GO:0003723//GO:0008134//GO:0005524	nucleotide phosphatase activity, acting on free nucleotides//DNA binding//four-way junction helicase activity//kinase activity//RNA helicase activity//DNA helicase activity//ADP binding//hydrolase activity//ATPase activity//RNA binding//transcription factor binding//ATP binding	GO:0009379//GO:0005667//GO:0005657	Holliday junction helicase complex//transcription factor complex//replication fork	KOG0730	AAA+-type ATPase
NYSL_vs_NYCL	c116422_g1	1	41.9028	-5.38897	3.163e-08	747098849	XP_011097456.1	PREDICTED: 8-hydroxygeraniol dehydrogenase [Sesamum indicum]	747098848	XM_011099154.1	PREDICTED: Sesamum indicum 8-hydroxygeraniol dehydrogenase (LOC105176373), mRNA	K00083	E1.1.1.195	cinnamyl-alcohol dehydrogenase	Q2KNL6	Geraniol dehydrogenase 1 OS=Ocimum basilicum GN=GEDH1 PE=1 SV=1	PF13241//PF03446//PF02826//PF02905//PF08240//PF00107	Putative NAD(P)-binding//NAD binding domain of 6-phosphogluconate dehydrogenase//D-isomer specific 2-hydroxyacid dehydrogenase, NAD binding domain//Epstein Barr virus nuclear antigen-1, DNA-binding domain//Alcohol dehydrogenase GroES-like domain//Zinc-binding dehydrogenase	GO:0006779//GO:0045893//GO:0006098//GO:0006275//GO:0055114//GO:0019354//GO:0019521//GO:0006260	porphyrin-containing compound biosynthetic process//positive regulation of transcription, DNA-templated//pentose-phosphate shunt//regulation of DNA replication//oxidation-reduction process//siroheme biosynthetic process//D-gluconate metabolic process//DNA replication	GO:0043115//GO:0004616//GO:0003688//GO:0051287//GO:0003677	precorrin-2 dehydrogenase activity//phosphogluconate dehydrogenase (decarboxylating) activity//DNA replication origin binding//NAD binding//DNA binding	GO:0042025//GO:0046809	host cell nucleus//replication compartment	KOG0023	Alcohol dehydrogenase, class V
NYSL_vs_NYCL	c129003_g1	110.904	635.274	-2.51807	3.2153e-08	823216730	XP_012441058.1	PREDICTED: obg-like ATPase 1 [Gossypium raimondii]>gi|763794373|gb|KJB61369.1| hypothetical protein B456_009G353700 [Gossypium raimondii]	590612007	XM_007022202.1	Theobroma cacao GTP-binding protein-related isoform 2 (TCM_032434) mRNA, complete cds	K06942	K06942	uncharacterized protein	P37518	Ribosome-binding ATPase YchF OS=Bacillus subtilis (strain 168) GN=ychF PE=3 SV=1	PF02421//PF01926	Ferrous iron transport protein B//50S ribosome-binding GTPase	GO:0015684	ferrous iron transport	GO:0015093//GO:0005525	ferrous iron transmembrane transporter activity//GTP binding	GO:0016021	integral component of membrane	KOG1491	Predicted GTP-binding protein (ODN superfamily)
NYSL_vs_NYCL	c134046_g1	44.6127	1	5.47938	3.3366e-08	673022384	XP_008865153.1	translation elongation factor IF5A [Aphanomyces invadans]>gi|574480084|gb|ETW07078.1| translation elongation factor IF5A [Aphanomyces invadans]	145537146	XM_001454253.1	Paramecium tetraurelia hypothetical protein (GSPATT00020555001) partial mRNA	K03263	EIF5A	translation initiation factor 5A	Q9C505	Eukaryotic translation initiation factor 5A-3 OS=Arabidopsis thaliana GN=ELF5A-3 PE=2 SV=1	PF01287	Eukaryotic elongation factor 5A hypusine, DNA-binding OB fold	GO:0045901//GO:0045905//GO:0006452//GO:0006448	positive regulation of translational elongation//positive regulation of translational termination//translational frameshifting//regulation of translational elongation	GO:0003746//GO:0043022//GO:0003723	translation elongation factor activity//ribosome binding//RNA binding	GO:0005840	ribosome	KOG3271	Translation initiation factor 5A (eIF-5A)
NYSL_vs_NYCL	c8472_g1	4.08839	69.4774	-4.08694	3.3366e-08	675165471	XP_008891620.1	hypothetical protein PPTG_02311 [Phytophthora parasitica INRA-310]>gi|566027303|gb|ETI50214.1| hypothetical protein F443_06181 [Phytophthora parasitica P1569]>gi|567964619|gb|ETK90104.1| hypothetical protein L915_06056 [Phytophthora parasitica]>gi|567993321|gb|ETL43502.1| hypothetical protein L916_05993 [Phytophthora parasitica]>gi|568052977|gb|ETM49832.1| hypothetical protein L914_06000 [Phytoph…	118131179	NM_007710.2	Mus musculus creatine kinase, muscle (Ckm), mRNA	--	--	--	P00564	Creatine kinase M-type OS=Rattus norvegicus GN=Ckm PE=1 SV=2	PF02807//PF00217	ATP:guanido phosphotransferase, N-terminal domain//ATP:guanido phosphotransferase, C-terminal catalytic domain	--	--	GO:0016772//GO:0016301	transferase activity, transferring phosphorus-containing groups//kinase activity	--	--	KOG3581	Creatine kinases
NYSL_vs_NYCL	c102611_g1	1	41.7756	-5.38459	3.8065e-08	--	--	--	--	--	--	--	--	--	--	--	--	--	--	--	--	--	--	--	--	--
NYSL_vs_NYCL	c331239_g1	1	41.2483	-5.36626	3.8627e-08	--	--	--	--	--	--	--	--	--	--	--	--	--	--	--	--	--	--	--	--	--
NYSL_vs_NYCL	c123754_g1	1	41.2425	-5.36606	4.2102e-08	747072409	XP_011083116.1	PREDICTED: 3-ketoacyl-CoA thiolase 2, peroxisomal [Sesamum indicum]	747072408	XM_011084814.1	PREDICTED: Sesamum indicum 3-ketoacyl-CoA thiolase 2, peroxisomal (LOC105165712), mRNA	K07513	ACAA1	acetyl-CoA acyltransferase 1	Q56WD9	3-ketoacyl-CoA thiolase 2, peroxisomal OS=Arabidopsis thaliana GN=PED1 PE=1 SV=2	PF08545//PF00108//PF02803	3-Oxoacyl-[acyl-carrier-protein (ACP)] synthase III//Thiolase, N-terminal domain//Thiolase, C-terminal domain	GO:0042967//GO:0008152//GO:0006633	acyl-carrier-protein biosynthetic process//metabolic process//fatty acid biosynthetic process	GO:0016747//GO:0004315	transferase activity, transferring acyl groups other than amino-acyl groups//3-oxoacyl-[acyl-carrier-protein] synthase activity	GO:0005835	fatty acid synthase complex	KOG1389	3-oxoacyl CoA thiolase
NYSL_vs_NYCL	c143862_g2	43.2305	1	5.43398	5.1582e-08	568215322	NP_001274895.1	40S ribosomal protein S14-2-like [Solanum tuberosum]>gi|460374632|ref|XP_004233114.1| PREDICTED: 40S ribosomal protein S14-2 isoform X1 [Solanum lycopersicum]>gi|77745450|gb|ABB02624.1| ribosomal protein S14-like [Solanum tuberosum]	145476240	XM_001424106.1	Paramecium tetraurelia hypothetical protein (GSPATT00027775001) partial mRNA >gnl|BL_ORD_ID|4025034 Paramecium tetraurelia hypothetical protein (GSPATT00038968001) partial mRNA	K02955	RP-S14e, RPS14	small subunit ribosomal protein S14e	P14130	40S ribosomal protein S14 OS=Drosophila melanogaster GN=RpS14a PE=1 SV=1	PF00411	Ribosomal protein S11	GO:0006412//GO:0042254	translation//ribosome biogenesis	GO:0003735	structural constituent of ribosome	GO:0005840	ribosome	KOG0407	40S ribosomal protein S14
NYSL_vs_NYCL	c131063_g1	45.0992	1	5.49503	5.1988e-08	760437529	XP_011395833.1	Profilin [Auxenochlorella protothecoides]>gi|675350526|gb|KFM22966.1| Profilin [Auxenochlorella protothecoides]	145496341	XM_001434125.1	Paramecium tetraurelia hypothetical protein (GSPATT00035895001) partial mRNA	--	--	--	P23412	Profilin OS=Tetrahymena pyriformis PE=2 SV=1	--	--	--	--	--	--	--	--	--	--
NYSL_vs_NYCL	c145311_g2	43.2809	1	5.43566	5.3204e-08	673031104	XP_008869513.1	hypothetical protein H310_06286 [Aphanomyces invadans]>gi|574474664|gb|ETW01665.1| hypothetical protein H310_06286 [Aphanomyces invadans]	145479336	XM_001425654.1	Paramecium tetraurelia hypothetical protein (GSPATT00004665001) partial mRNA	K02964	RP-S18e, RPS18	small subunit ribosomal protein S18e	P0CX56	40S ribosomal protein S18-B OS=Saccharomyces cerevisiae (strain ATCC 204508 / S288c) GN=RPS18B PE=1 SV=1	--	--	--	--	--	--	--	--	KOG3311	Ribosomal protein S18
NYSL_vs_NYCL	c145436_g1	42.951	1	5.42462	5.4512e-08	675210555	XP_008914162.1	ATP-dependent RNA helicase eIF4A [Phytophthora parasitica INRA-310]>gi|566010309|gb|ETI33220.1| ATP-dependent RNA helicase eIF4A [Phytophthora parasitica P1569]>gi|567947744|gb|ETK73517.1| ATP-dependent RNA helicase eIF4A [Phytophthora parasitica]>gi|567976426|gb|ETL26949.1| ATP-dependent RNA helicase eIF4A [Phytophthora parasitica]>gi|568005915|gb|ETL80192.1| ATP-dependent RNA helicase eIF4A [Ph…	145517225	XM_001444459.1	Paramecium tetraurelia hypothetical protein (GSPATT00012605001) partial mRNA	K03257	EIF4A	translation initiation factor 4A	O02494	Eukaryotic initiation factor 4A OS=Cryptosporidium parvum GN=EIF4-A PE=2 SV=1	--	--	--	--	--	--	--	--	KOG0328	Predicted ATP-dependent RNA helicase FAL1, involved in rRNA maturation, DEAD-box superfamily
NYSL_vs_NYCL	c148524_g5	200.818	23.4898	3.09578	5.7729e-08	590566182	XP_007010159.1	Auxin efflux carrier family protein [Theobroma cacao]>gi|508727072|gb|EOY18969.1| Auxin efflux carrier family protein [Theobroma cacao]	590566181	XM_007010097.1	Theobroma cacao Auxin efflux carrier family protein (TCM_043509) mRNA, complete cds	--	--	--	--	--	PF03547	Membrane transport protein	GO:0055085	transmembrane transport	--	--	GO:0016021	integral component of membrane	--	--
NYSL_vs_NYCL	c141103_g1	42.6698	1	5.41514	6.4733e-08	568025714	ETL99718.1	hypothetical protein L917_03471 [Phytophthora parasitica]	145482564	XM_001427268.1	Paramecium tetraurelia hypothetical protein (GSPATT00030544001) partial mRNA	K15102	SLC25A3, PHC, PIC	solute carrier family 25 (mitochondrial phosphate transporter), member 3	Q9P7V8	Probable mitochondrial phosphate carrier protein OS=Schizosaccharomyces pombe (strain 972 / ATCC 24843) GN=SPBC1703.13c PE=3 SV=1	--	--	--	--	--	--	--	--	KOG0767	Mitochondrial phosphate carrier protein
NYSL_vs_NYCL	c148435_g2	375.123	60.9808	2.62094	6.9296e-08	--	--	--	823148842	XM_012618851.1	PREDICTED: Gossypium raimondii glycine-rich cell wall structural protein 2 (LOC105790999), mRNA	--	--	--	--	--	PF08369	Proto-chlorophyllide reductase 57 kD subunit	GO:0015995//GO:0055114//GO:0015979	chlorophyll biosynthetic process//oxidation-reduction process//photosynthesis	GO:0016491	oxidoreductase activity	--	--	--	--
NYSL_vs_NYCL	c146981_g2	55.8842	1	5.80437	8.1129e-08	326498755	BAK02363.1	predicted protein [Hordeum vulgare subsp. vulgare]	124088484	XM_001347083.1	Paramecium tetraurelia strain d4-2 >gnl|BL_ORD_ID|3811746 Paramecium tetraurelia hypothetical protein (GSPATT00000208001) partial mRNA	K09499	CCT7	T-complex protein 1 subunit eta	P54409	T-complex protein 1 subunit eta OS=Tetrahymena pyriformis PE=3 SV=1	PF00118//PF00070	TCP-1/cpn60 chaperonin family//Pyridine nucleotide-disulphide oxidoreductase	GO:0055114	oxidation-reduction process	GO:0016491//GO:0005524	oxidoreductase activity//ATP binding	--	--	KOG0361	Chaperonin complex component, TCP-1 eta subunit (CCT7)
NYSL_vs_NYCL	c115402_g1	54.4301	1.96059	4.79504	8.2898e-08	590579425	XP_007013783.1	Uncharacterized protein TCM_038341 [Theobroma cacao]>gi|508784146|gb|EOY31402.1| Uncharacterized protein TCM_038341 [Theobroma cacao]	--	--	--	--	--	--	--	--	--	--	--	--	--	--	--	--	--	--
NYSL_vs_NYCL	c149222_g7	6.00823	87.6418	-3.86661	8.4594e-08	590641089	XP_007030134.1	3'-N-debenzoyl-2'-deoxytaxol N-benzoyltransferase, putative [Theobroma cacao]>gi|508718739|gb|EOY10636.1| 3'-N-debenzoyl-2'-deoxytaxol N-benzoyltransferase, putative [Theobroma cacao]	--	--	--	--	--	--	Q94FT4	Salutaridinol 7-O-acetyltransferase OS=Papaver somniferum GN=SALAT PE=1 SV=1	PF09360	Iron-binding zinc finger CDGSH type	--	--	GO:0051537	2 iron, 2 sulfur cluster binding	GO:0043231	intracellular membrane-bounded organelle	--	--
NYSL_vs_NYCL	c115779_g1	1	39.3288	-5.29752	8.6051e-08	747086339	XP_011090667.1	PREDICTED: early light-induced protein 1, chloroplastic isoform X1 [Sesamum indicum]	--	--	--	--	--	--	P11432	Early light-induced protein, chloroplastic OS=Pisum sativum PE=2 SV=1	--	--	--	--	--	--	--	--	--	--
NYSL_vs_NYCL	c135846_g1	2403.41	429.663	2.4838	8.863e-08	590600468	XP_007019463.1	Pyridoxal phosphate (PLP)-dependent transferases superfamily protein [Theobroma cacao]>gi|508724791|gb|EOY16688.1| Pyridoxal phosphate (PLP)-dependent transferases superfamily protein [Theobroma cacao]	590600467	XM_007019401.1	Theobroma cacao Pyridoxal phosphate (PLP)-dependent transferases superfamily protein (TCM_035525) mRNA, complete cds	K01590	hdc, HDC	histidine decarboxylase	Q9MA74	Serine decarboxylase OS=Arabidopsis thaliana GN=SDC PE=1 SV=1	PF01199	Ribosomal protein L34e	GO:0006412//GO:0042254	translation//ribosome biogenesis	GO:0003735	structural constituent of ribosome	GO:0005840//GO:0005622	ribosome//intracellular	--	--
NYSL_vs_NYCL	c138203_g1	42.2009	1	5.3992	9.3118e-08	255965947	ACU45260.1	60S ribosomal protein L24 [Karlodinium veneficum]	145522072	XM_001446849.1	Paramecium tetraurelia hypothetical protein (GSPATT00014435001) partial mRNA	K02896	RP-L24e, RPL24	large subunit ribosomal protein L24e	P0DJ54	60S ribosomal protein L24 OS=Tetrahymena thermophila (strain SB210) GN=RPL24 PE=1 SV=1	--	--	--	--	--	--	--	--	KOG1722	60s ribosomal protein L24
NYSL_vs_NYCL	c77479_g1	594.298	98.2524	2.59662	9.3711e-08	--	--	--	349706372	FQ389892.1	Vitis vinifera clone SS0AEB19YG02	--	--	--	--	--	PF02496//PF11654	ABA/WDS induced protein//Protein of unknown function (DUF2665)	GO:0009306//GO:0006950	protein secretion//response to stress	--	--	--	--	--	--
NYSL_vs_NYCL	c227195_g1	41.2717	1	5.36708	9.4014e-08	545707678	XP_005706153.1	peptidylprolyl isomerase [Galdieria sulphuraria]>gi|452822615|gb|EME29633.1| peptidylprolyl isomerase [Galdieria sulphuraria]	145528853	XM_001450184.1	Paramecium tetraurelia hypothetical protein (GSPATT00017196001) partial mRNA	K03768	PPIB, ppiB	peptidyl-prolyl cis-trans isomerase B (cyclophilin B)	O00845	Peptidyl-prolyl cis-trans isomerase OS=Paramecium primaurelia PE=3 SV=1	PF00160	Cyclophilin type peptidyl-prolyl cis-trans isomerase/CLD	GO:0006457//GO:0000413	protein folding//protein peptidyl-prolyl isomerization	GO:0003755	peptidyl-prolyl cis-trans isomerase activity	--	--	KOG0865	Cyclophilin type peptidyl-prolyl cis-trans isomerase
NYSL_vs_NYCL	c148566_g3	16.1664	138.268	-3.0964	1.0444e-07	823124906	XP_012482106.1	PREDICTED: LOW QUALITY PROTEIN: cytochrome c oxidase subunit 3 [Gossypium raimondii]	340007640	JN098455.1	Mimulus guttatus mitochondrion, complete genome	K02262	COX3	cytochrome c oxidase subunit 3	P92514	Cytochrome c oxidase subunit 3 OS=Arabidopsis thaliana GN=COX3 PE=2 SV=2	PF12179//PF00510//PF01127//PF06449	I-kappa-kinase-beta NEMO binding domain//Cytochrome c oxidase subunit III//Succinate dehydrogenase/Fumarate reductase transmembrane subunit//Mitochondrial domain of unknown function (DUF1082)	GO:0016310//GO:0009069	phosphorylation//serine family amino acid metabolic process	GO:0015002//GO:0016627//GO:0016820//GO:0008384	heme-copper terminal oxidase activity//oxidoreductase activity, acting on the CH-CH group of donors//hydrolase activity, acting on acid anhydrides, catalyzing transmembrane movement of substances//IkappaB kinase activity	GO:0005739//GO:0016020//GO:0016021//GO:0008385	mitochondrion//membrane//integral component of membrane//IkappaB kinase complex	KOG4664	Cytochrome oxidase subunit III and related proteins
NYSL_vs_NYCL	c137250_g1	41.2194	1	5.36525	1.0522e-07	545707877	XP_005706252.1	60S ribosomal protein L1Ae [Galdieria sulphuraria]>gi|452822715|gb|EME29732.1| 60S ribosomal protein L1Ae [Galdieria sulphuraria]	145510008	XM_001440904.1	Paramecium tetraurelia hypothetical protein (GSPATT00038894001) partial mRNA	K02865	RP-L10Ae, RPL10A	large subunit ribosomal protein L10Ae	O14363	60S ribosomal protein L1-A OS=Schizosaccharomyces pombe (strain 972 / ATCC 24843) GN=rpl102 PE=1 SV=1	--	--	--	--	--	--	--	--	KOG1570	60S ribosomal protein L10A
NYSL_vs_NYCL	c144629_g1	1	38.9636	-5.28405	1.0784e-07	747102040	XP_011099166.1	PREDICTED: protein COBRA-like [Sesamum indicum]	747077003	XM_011087297.1	PREDICTED: Sesamum indicum protein COBRA (LOC105167528), mRNA	--	--	--	Q94KT8	Protein COBRA OS=Arabidopsis thaliana GN=COB PE=2 SV=1	PF04833	COBRA-like protein	GO:0010215//GO:0016049	cellulose microfibril organization//cell growth	--	--	GO:0031225	anchored component of membrane	--	--
NYSL_vs_NYCL	c136518_g1	41.582	1	5.37789	1.12e-07	302829627	XP_002946380.1	component of cytosolic 80S ribosome and 60S large subunit [Volvox carteri f. nagariensis]>gi|300268126|gb|EFJ52307.1| component of cytosolic 80S ribosome and 60S large subunit [Volvox carteri f. nagariensis]	145528002	XM_001449764.1	Paramecium tetraurelia hypothetical protein (GSPATT00016790001) partial mRNA	K02877	RP-L15e, RPL15	large subunit ribosomal protein L15e	Q22A30	60S ribosomal protein L15 OS=Tetrahymena thermophila (strain SB210) GN=RPL15 PE=1 SV=1	PF00827	Ribosomal L15	GO:0006412//GO:0042254	translation//ribosome biogenesis	GO:0003735	structural constituent of ribosome	GO:0005840	ribosome	KOG1678	60s ribosomal protein L15
NYSL_vs_NYCL	c142898_g1	756.039	12.7546	5.88937	1.1906e-07	590673822	XP_007038996.1	Highly ABA-induced PP2C gene 3, putative [Theobroma cacao]>gi|508776241|gb|EOY23497.1| Highly ABA-induced PP2C gene 3, putative [Theobroma cacao]	590673821	XM_007038934.1	Theobroma cacao Highly ABA-induced PP2C gene 3, putative (TCM_015368) mRNA, complete cds	K14497	PP2C	protein phosphatase 2C	Q5SN75	Probable protein phosphatase 2C 8 OS=Oryza sativa subsp. japonica GN=Os01g0656200 PE=2 SV=1	PF15202//PF00481//PF00806	Adipogenin//Protein phosphatase 2C//Pumilio-family RNA binding repeat	GO:0045444	fat cell differentiation	GO:0003824//GO:0003723	catalytic activity//RNA binding	--	--	KOG0698	Serine/threonine protein phosphatase
NYSL_vs_NYCL	c90214_g1	57.9645	1	5.8571	1.1906e-07	425792067	CAE46410.2	ornithine decarboxylase [Chlamydomonas reinhardtii]	145529755	XM_001450624.1	Paramecium tetraurelia hypothetical protein (GSPATT00017608001) partial mRNA	--	--	--	P07805	Ornithine decarboxylase OS=Trypanosoma brucei brucei PE=1 SV=2	PF00278//PF02784	Pyridoxal-dependent decarboxylase, C-terminal sheet domain//Pyridoxal-dependent decarboxylase, pyridoxal binding domain	--	--	GO:0003824	catalytic activity	--	--	KOG0622	Ornithine decarboxylase
NYSL_vs_NYCL	c287415_g1	1	39.1377	-5.29049	1.2247e-07	747047509	XP_011069730.1	PREDICTED: low-temperature-induced cysteine proteinase-like [Sesamum indicum]	747047508	XM_011071428.1	PREDICTED: Sesamum indicum low-temperature-induced cysteine proteinase-like (LOC105155534), mRNA	--	--	--	P43297	Cysteine proteinase RD21a OS=Arabidopsis thaliana GN=RD21A PE=1 SV=1	PF03051//PF00112	Peptidase C1-like family//Papain family cysteine protease	GO:0006508	proteolysis	GO:0004197//GO:0008234	cysteine-type endopeptidase activity//cysteine-type peptidase activity	--	--	KOG1543	Cysteine proteinase Cathepsin L
NYSL_vs_NYCL	c117786_g1	1	38.7799	-5.27724	1.3161e-07	747072921	XP_011083400.1	PREDICTED: acetyl-CoA carboxylase 1-like isoform X2 [Sesamum indicum]	747072920	XM_011085098.1	PREDICTED: Sesamum indicum acetyl-CoA carboxylase 1-like (LOC105165943), transcript variant X2, mRNA	K11262	ACACA	acetyl-CoA carboxylase / biotin carboxylase 1	Q38970	Acetyl-CoA carboxylase 1 OS=Arabidopsis thaliana GN=ACC1 PE=1 SV=1	PF07478//PF02786//PF02655	D-ala D-ala ligase C-terminus//Carbamoyl-phosphate synthase L chain, ATP binding domain//ATP-grasp domain	GO:0009252//GO:0046436	peptidoglycan biosynthetic process//D-alanine metabolic process	GO:0008716//GO:0046872//GO:0005524	D-alanine-D-alanine ligase activity//metal ion binding//ATP binding	--	--	KOG0368	Acetyl-CoA carboxylase
NYSL_vs_NYCL	c131619_g2	40.5727	1	5.34244	1.5039e-07	223993519	XP_002286443.1	adp-ribosylation factor [Thalassiosira pseudonana CCMP1335]>gi|220977758|gb|EED96084.1| adp-ribosylation factor [Thalassiosira pseudonana CCMP1335]	145480132	XM_001426052.1	Paramecium tetraurelia hypothetical protein (GSPATT00029319001) partial mRNA	K07937	ARF1	ADP-ribosylation factor 1	P51824	ADP-ribosylation factor 1 OS=Solanum tuberosum PE=2 SV=2	PF08477//PF00071//PF00025//PF04670//PF01591//PF00503	Ras of Complex, Roc, domain of DAPkinase//Ras family//ADP-ribosylation factor family//Gtr1/RagA G protein conserved region//6-phosphofructo-2-kinase//G-protein alpha subunit	GO:0007165//GO:0007264//GO:0006013//GO:0006000//GO:0007186	signal transduction//small GTPase mediated signal transduction//mannose metabolic process//fructose metabolic process//G-protein coupled receptor signaling pathway	GO:0031683//GO:0003873//GO:0005524//GO:0005525//GO:0019001//GO:0003924//GO:0004871	G-protein beta/gamma-subunit complex binding//6-phosphofructo-2-kinase activity//ATP binding//GTP binding//guanyl nucleotide binding//GTPase activity//signal transducer activity	GO:0005622	intracellular	KOG0070	GTP-binding ADP-ribosylation factor Arf1
NYSL_vs_NYCL	c141386_g1	272.397	26.4847	3.36248	1.5593e-07	590699085	XP_007045850.1	RNA binding protein, putative isoform 2 [Theobroma cacao]>gi|508709785|gb|EOY01682.1| RNA binding protein, putative isoform 2 [Theobroma cacao]	590699084	XM_007045788.1	Theobroma cacao RNA binding protein, putative isoform 2 (TCM_011522) mRNA, complete cds	--	--	--	Q9LMX5	Ninja-family protein AFP2 OS=Arabidopsis thaliana GN=AFP2 PE=1 SV=1	--	--	--	--	--	--	--	--	--	--
NYSL_vs_NYCL	c135819_g1	39.8794	1	5.31757	1.6046e-07	61741149	AAX54530.1	polyubiquitin [Fistulifera pelliculosa]	145498416	XM_001435159.1	Paramecium tetraurelia hypothetical protein (GSPATT00036579001) partial mRNA	K08770	UBC	ubiquitin C	P62972	Polyubiquitin (Fragment) OS=Xenopus laevis PE=1 SV=2	--	--	--	--	--	--	--	--	KOG0001	Ubiquitin and ubiquitin-like proteins
NYSL_vs_NYCL	c376788_g1	1	38.0026	-5.24803	1.841e-07	747061893	XP_011077433.1	PREDICTED: 60S ribosomal protein L23a [Sesamum indicum]	747061892	XM_011079131.1	PREDICTED: Sesamum indicum 60S ribosomal protein L23a (LOC105161439), mRNA	K02893	RP-L23Ae, RPL23A	large subunit ribosomal protein L23Ae	Q9AT35	60S ribosomal protein L23a OS=Daucus carota GN=RPL23A PE=2 SV=1	PF00276	Ribosomal protein L23	GO:0006412//GO:0042254	translation//ribosome biogenesis	GO:0003735	structural constituent of ribosome	GO:0005840	ribosome	KOG1751	60s ribosomal protein L23
NYSL_vs_NYCL	c147792_g2	1	37.7627	-5.23889	1.9309e-07	747091039	XP_011093235.1	PREDICTED: nucleoside diphosphate kinase B [Sesamum indicum]	747107108	XM_011103558.1	PREDICTED: Sesamum indicum nucleoside diphosphate kinase 1-like (LOC105179899), mRNA	K00940	ndk, NME	nucleoside-diphosphate kinase	Q56E62	Nucleoside diphosphate kinase 1 OS=Nicotiana tabacum PE=2 SV=1	PF00334	Nucleoside diphosphate kinase	GO:0006144//GO:0006183//GO:0006241//GO:0006206//GO:0006165//GO:0006228	purine nucleobase metabolic process//GTP biosynthetic process//CTP biosynthetic process//pyrimidine nucleobase metabolic process//nucleoside diphosphate phosphorylation//UTP biosynthetic process	GO:0004550	nucleoside diphosphate kinase activity	--	--	KOG0888	Nucleoside diphosphate kinase
NYSL_vs_NYCL	c142163_g1	40.3931	1	5.33604	1.931e-07	672129562	XP_008788293.1	PREDICTED: guanosine nucleotide diphosphate dissociation inhibitor 2 [Phoenix dactylifera]	145526754	XM_001449146.1	Paramecium tetraurelia hypothetical protein (GSPATT00016599001) partial mRNA	K17255	GDI1_2	Rab GDP dissociation inhibitor	Q10305	Probable secretory pathway GDP dissociation inhibitor 1 OS=Schizosaccharomyces pombe (strain 972 / ATCC 24843) GN=gdi1 PE=3 SV=1	--	--	--	--	--	--	--	--	KOG1439	RAB proteins geranylgeranyltransferase component A (RAB escort protein)
NYSL_vs_NYCL	c145804_g1	48.7425	1	5.60711	2.0737e-07	612399924	XP_007515481.1	T-complex protein 1 subunit beta [Bathycoccus prasinos]>gi|412993849|emb|CCO14360.1| T-complex protein 1 subunit beta [Bathycoccus prasinos]	145483514	XM_001427743.1	Paramecium tetraurelia hypothetical protein (GSPATT00005131001) partial mRNA	K09494	CCT2	T-complex protein 1 subunit beta	Q940P8	T-complex protein 1 subunit beta OS=Arabidopsis thaliana GN=CCT2 PE=1 SV=1	PF00118//PF07728	TCP-1/cpn60 chaperonin family//AAA domain (dynein-related subfamily)	--	--	GO:0005524//GO:0016887	ATP binding//ATPase activity	--	--	KOG0363	Chaperonin complex component, TCP-1 beta subunit (CCT2)
NYSL_vs_NYCL	c117649_g2	162.257	1.71945	6.56019	2.1858e-07	--	--	--	823136285	XM_012612445.1	PREDICTED: Gossypium raimondii heavy metal-associated isoprenylated plant protein 26-like (LOC105786136), mRNA	--	--	--	--	--	--	--	--	--	--	--	--	--	--	--
NYSL_vs_NYCL	c112963_g1	728.845	69.9243	3.38175	2.2079e-07	590649846	XP_007032503.1	Uncharacterized protein isoform 1 [Theobroma cacao]>gi|508711532|gb|EOY03429.1| Uncharacterized protein isoform 1 [Theobroma cacao]	823129487	XM_012593046.1	PREDICTED: Gossypium raimondii uncharacterized LOC105771606 (LOC105771606), transcript variant X2, mRNA	--	--	--	--	--	--	--	--	--	--	--	--	--	--	--
NYSL_vs_NYCL	c299066_g1	38.8026	1	5.27808	2.3185e-07	565376728	XP_006354848.1	PREDICTED: cysteine proteinase RD21a-like [Solanum tuberosum]	1403088	X91756.1	P.tetraurelia mRNA for cathepsin L (925 bp)	K16290	XCP	xylem cysteine proteinase	Q94715	Putative cathepsin L 3 OS=Paramecium tetraurelia GN=GSPATT00022199001 PE=2 SV=2	--	--	--	--	--	--	--	--	KOG1543	Cysteine proteinase Cathepsin L
NYSL_vs_NYCL	c147863_g3	1289.96	67.9837	4.246	2.4488e-07	823138555	XP_012469130.1	PREDICTED: non-specific lipid-transfer protein 4-like [Gossypium raimondii]>gi|763747868|gb|KJB15307.1| hypothetical protein B456_002G170000 [Gossypium raimondii]	823138554	XM_012613676.1	PREDICTED: Gossypium raimondii non-specific lipid-transfer protein 4-like (LOC105787284), mRNA	--	--	--	F4IB81	LysM domain receptor-like kinase 3 OS=Arabidopsis thaliana GN=LYK3 PE=2 SV=1	--	--	--	--	--	--	--	--	--	--
NYSL_vs_NYCL	c135846_g2	4397.66	803.804	2.45182	2.6717e-07	763749030	KJB16469.1	hypothetical protein B456_002G231300 [Gossypium raimondii]	590600467	XM_007019401.1	Theobroma cacao Pyridoxal phosphate (PLP)-dependent transferases superfamily protein (TCM_035525) mRNA, complete cds	K01590	hdc, HDC	histidine decarboxylase	Q6ESZ9	Serine decarboxylase 1 OS=Oryza sativa subsp. japonica GN=SDC1 PE=3 SV=1	PF00282	Pyridoxal-dependent decarboxylase conserved domain	GO:0019752	carboxylic acid metabolic process	GO:0030170//GO:0016831	pyridoxal phosphate binding//carboxy-lyase activity	--	--	--	--
NYSL_vs_NYCL	c105164_g1	39.2316	1	5.29394	2.6843e-07	565475248	XP_006295265.1	hypothetical protein CARUB_v10024352mg [Capsella rubella]>gi|482563973|gb|EOA28163.1| hypothetical protein CARUB_v10024352mg [Capsella rubella]	145479672	XM_001425822.1	Paramecium tetraurelia hypothetical protein (GSPATT00004833001) partial mRNA	--	--	--	Q9SLF7	60S acidic ribosomal protein P2-2 OS=Arabidopsis thaliana GN=RPP2B PE=1 SV=1	--	--	--	--	--	--	--	--	KOG3449	60S acidic ribosomal protein P2
NYSL_vs_NYCL	c148105_g6	38.767	1	5.27676	2.7062e-07	697167806	XP_009592769.1	PREDICTED: luminal-binding protein 5 [Nicotiana tomentosiformis]	145476602	XM_001424287.1	Paramecium tetraurelia hypothetical protein (GSPATT00027959001) partial mRNA	K09490	HSPA5, BIP	heat shock 70kDa protein 5	Q03685	Luminal-binding protein 5 OS=Nicotiana tabacum GN=BIP5 PE=2 SV=1	--	--	--	--	--	--	--	--	KOG0100	Molecular chaperones GRP78/BiP/KAR2, HSP70 superfamily
NYSL_vs_NYCL	c124512_g1	210.907	1031.48	-2.29003	2.7078e-07	590624671	XP_007025668.1	CBS domain-containing protein [Theobroma cacao]>gi|508781034|gb|EOY28290.1| CBS domain-containing protein [Theobroma cacao]	590624670	XM_007025606.1	Theobroma cacao CBS domain-containing protein (TCM_029902) mRNA, complete cds	--	--	--	Q84WQ5	CBS domain-containing protein CBSX5 OS=Arabidopsis thaliana GN=CBSX5 PE=2 SV=2	--	--	--	--	--	--	--	--	--	--
NYSL_vs_NYCL	c147970_g2	76.5326	1	6.258	2.8018e-07	700201912	KGN57045.1	hypothetical protein Csa_3G150740 [Cucumis sativus]	145516227	XM_001443971.1	Paramecium tetraurelia hypothetical protein (GSPATT00012163001) partial mRNA	K01006	ppdK	pyruvate, orthophosphate dikinase	P22983	Pyruvate, phosphate dikinase OS=Clostridium symbiosum GN=ppdK PE=1 SV=5	PF01326//PF02896//PF00391	Pyruvate phosphate dikinase, PEP/pyruvate binding domain//PEP-utilising enzyme, TIM barrel domain//PEP-utilising enzyme, mobile domain	GO:0016310	phosphorylation	GO:0016772//GO:0005524//GO:0016301	transferase activity, transferring phosphorus-containing groups//ATP binding//kinase activity	--	--	--	--
NYSL_vs_NYCL	c141222_g4	1	36.9179	-5.20625	3.196e-07	747089491	XP_011092385.1	PREDICTED: 60S ribosomal protein L3-like [Sesamum indicum]>gi|747089493|ref|XP_011092386.1| PREDICTED: 60S ribosomal protein L3-like [Sesamum indicum]	747081058	XM_011089500.1	PREDICTED: Sesamum indicum 60S ribosomal protein L3-like (LOC105169170), transcript variant X3, mRNA	K02925	RP-L3e, RPL3	large subunit ribosomal protein L3e	P35684	60S ribosomal protein L3 OS=Oryza sativa subsp. japonica GN=RPL3 PE=2 SV=2	PF00297	Ribosomal protein L3	GO:0006412//GO:0042254	translation//ribosome biogenesis	GO:0003735	structural constituent of ribosome	GO:0005840//GO:0005622	ribosome//intracellular	KOG0746	60S ribosomal protein L3 and related proteins
NYSL_vs_NYCL	c336070_g1	38.8154	1	5.27856	3.2841e-07	573941056	XP_006652923.1	PREDICTED: oryzain alpha chain-like [Oryza brachyantha]	145503593	XM_001437735.1	Paramecium tetraurelia hypothetical protein (GSPATT00038477001) partial mRNA	K16292	CEP, CYSEP	KDEL-tailed cysteine endopeptidase	P25776	Oryzain alpha chain OS=Oryza sativa subsp. japonica GN=Os04g0650000 PE=1 SV=2	--	--	--	--	--	--	--	--	KOG1543	Cysteine proteinase Cathepsin L
NYSL_vs_NYCL	c140536_g1	38.9423	1	5.28326	3.3482e-07	449438739	XP_004137145.1	PREDICTED: 60S ribosomal protein L9-like [Cucumis sativus]>gi|700198610|gb|KGN53768.1| hypothetical protein Csa_4G124900 [Cucumis sativus]	145528681	XM_001450098.1	Paramecium tetraurelia hypothetical protein (GSPATT00017109001) partial mRNA	K02940	RP-L9e, RPL9	large subunit ribosomal protein L9e	Q22AX5	60S ribosomal protein L9 OS=Tetrahymena thermophila (strain SB210) GN=RPL9 PE=1 SV=1	--	--	--	--	--	--	--	--	KOG3255	60S ribosomal protein L9
NYSL_vs_NYCL	c139495_g2	1	36.3194	-5.18267	3.9554e-07	747100093	XP_011098120.1	PREDICTED: polyphenol oxidase I, chloroplastic-like [Sesamum indicum]>gi|386870493|gb|AFJ42577.1| polyphenol oxidase [Sesamum indicum]	747100092	XM_011099818.1	PREDICTED: Sesamum indicum polyphenol oxidase I, chloroplastic-like (LOC105176878), mRNA	K00422	E1.10.3.1	polyphenol oxidase	Q9MB14	Polyphenol oxidase II, chloroplastic OS=Ipomoea batatas GN=co-2 PE=2 SV=2	PF12142//PF12143//PF00264	Polyphenol oxidase middle domain//Protein of unknown function (DUF_B2219)//Common central domain of tyrosinase	GO:0006570//GO:0006118//GO:0008152//GO:0055114	tyrosine metabolic process//obsolete electron transport//metabolic process//oxidation-reduction process	GO:0004097//GO:0046872//GO:0016491	catechol oxidase activity//metal ion binding//oxidoreductase activity	--	--	--	--
NYSL_vs_NYCL	c134911_g1	1	36.2037	-5.17807	4.0399e-07	747107508	XP_011102056.1	PREDICTED: adenosylhomocysteinase [Sesamum indicum]	747107507	XM_011103754.1	PREDICTED: Sesamum indicum adenosylhomocysteinase (LOC105180104), mRNA	K01251	E3.3.1.1, ahcY	adenosylhomocysteinase	P35007	Adenosylhomocysteinase OS=Catharanthus roseus GN=SAHH PE=2 SV=1	PF05221//PF15168	S-adenosyl-L-homocysteine hydrolase//Triple QxxK/R motif-containing protein family	GO:0006730//GO:0006555	one-carbon metabolic process//methionine metabolic process	GO:0004013	adenosylhomocysteinase activity	GO:0005789	endoplasmic reticulum membrane	KOG1370	S-adenosylhomocysteine hydrolase
NYSL_vs_NYCL	c146497_g2	37.7179	1	5.23718	4.0977e-07	669152304	XP_008611714.1	T-complex protein 1, theta subunit [Saprolegnia diclina VS20]>gi|530736600|gb|EQC34842.1| T-complex protein 1, theta subunit [Saprolegnia diclina VS20]	145520648	XM_001446143.1	Paramecium tetraurelia hypothetical protein (GSPATT00001824001) partial mRNA	K09500	CCT8	T-complex protein 1 subunit theta	Q552J0	T-complex protein 1 subunit theta OS=Dictyostelium discoideum GN=cct8 PE=3 SV=1	PF00118	TCP-1/cpn60 chaperonin family	--	--	GO:0005524	ATP binding	--	--	KOG0362	Chaperonin complex component, TCP-1 theta subunit (CCT8)
NYSL_vs_NYCL	c131939_g1	1	36.0836	-5.17327	4.1119e-07	747040823	XP_011100200.1	PREDICTED: eukaryotic initiation factor 4A-14 [Sesamum indicum]	747040822	XM_011101898.1	PREDICTED: Sesamum indicum eukaryotic initiation factor 4A-14 (LOC105178418), mRNA	K03257	EIF4A	translation initiation factor 4A	P41379	Eukaryotic initiation factor 4A-2 OS=Nicotiana plumbaginifolia PE=2 SV=1	PF07652//PF00270//PF04851	Flavivirus DEAD domain//DEAD/DEAH box helicase//Type III restriction enzyme, res subunit	GO:0019079	viral genome replication	GO:0003676//GO:0016787//GO:0005524//GO:0003677//GO:0008026	nucleic acid binding//hydrolase activity//ATP binding//DNA binding//ATP-dependent helicase activity	--	--	KOG0327	Translation initiation factor 4F, helicase subunit (eIF-4A) and related helicases
NYSL_vs_NYCL	c123482_g1	1	36.024	-5.17088	4.1483e-07	194716772	ACF93235.1	ascorbate peroxidase [Picrorhiza kurrooa]	42558485	AY462246.1	Rehmannia glutinosa ascorbate peroxidase (APX) mRNA, complete cds	K00434	E1.11.1.11	L-ascorbate peroxidase	Q05431	L-ascorbate peroxidase 1, cytosolic OS=Arabidopsis thaliana GN=APX1 PE=1 SV=2	PF00141	Peroxidase	GO:0006979//GO:0055114//GO:0006804	response to oxidative stress//oxidation-reduction process//obsolete peroxidase reaction	GO:0020037//GO:0004601	heme binding//peroxidase activity	--	--	--	--
NYSL_vs_NYCL	c127812_g2	4.81033	66.7926	-3.79548	4.2214e-07	--	--	--	568952855	XM_006508593.1	PREDICTED: Mus musculus troponin T3, skeletal, fast (Tnnt3), transcript variant X38, mRNA	--	--	--	P02641	Troponin T, fast skeletal muscle OS=Oryctolagus cuniculus GN=TNNT3 PE=1 SV=4	PF00992	Troponin	--	--	--	--	GO:0005861	troponin complex	--	--
NYSL_vs_NYCL	c106617_g1	1	35.4891	-5.1493	4.6389e-07	747090550	XP_011092966.1	PREDICTED: aquaporin PIP2-7 [Sesamum indicum]	703142030	XM_010109352.1	Morus notabilis Aquaporin PIP2-7 partial mRNA	K09872	PIP	aquaporin PIP	Q7XLR1	Probable aquaporin PIP2-6 OS=Oryza sativa subsp. japonica GN=PIP2-6 PE=2 SV=2	PF00230	Major intrinsic protein	GO:0006810	transport	GO:0005215	transporter activity	GO:0016020	membrane	--	--
NYSL_vs_NYCL	c118677_g1	37.4664	1	5.22752	5.383e-07	--	--	--	145528328	XM_001449927.1	Paramecium tetraurelia hypothetical protein (GSPATT00016954001) partial mRNA	--	--	--	Q54RX6	Translationally-controlled tumor protein homolog 1 OS=Dictyostelium discoideum GN=DDB_G0282853 PE=3 SV=1	--	--	--	--	--	--	--	--	KOG1727	Microtubule-binding protein (translationally controlled tumor protein)
NYSL_vs_NYCL	c150932_g1	1	35.6027	-5.15391	5.4119e-07	747057344	XP_011074970.1	PREDICTED: elongation factor 1-gamma-like [Sesamum indicum]	747046345	XM_011100700.1	PREDICTED: Sesamum indicum elongation factor 1-gamma 2-like (LOC105177512), mRNA	K03233	EEF1G	elongation factor 1-gamma	Q6YW46	Elongation factor 1-gamma 2 OS=Oryza sativa subsp. japonica GN=Os02g0220500 PE=2 SV=2	PF13417//PF02798//PF00647//PF13409//PF00424	Glutathione S-transferase, N-terminal domain//Glutathione S-transferase, N-terminal domain//Elongation factor 1 gamma, conserved domain//Glutathione S-transferase, N-terminal domain//REV protein (anti-repression trans-activator protein)	GO:0006355//GO:0006414//GO:0006448	regulation of transcription, DNA-templated//translational elongation//regulation of translational elongation	GO:0003746//GO:0003700//GO:0005515	translation elongation factor activity//transcription factor activity, sequence-specific DNA binding//protein binding	GO:0042025//GO:0005667//GO:0005840	host cell nucleus//transcription factor complex//ribosome	KOG0867	Glutathione S-transferase
NYSL_vs_NYCL	c137180_g1	1	35.4238	-5.14665	5.6088e-07	747071833	XP_011082806.1	PREDICTED: trifunctional UDP-glucose 4,6-dehydratase/UDP-4-keto-6-deoxy-D-glucose 3,5-epimerase/UDP-4-keto-L-rhamnose-reductase RHM1 [Sesamum indicum]	747100169	XM_011099861.1	PREDICTED: Sesamum indicum trifunctional UDP-glucose 4,6-dehydratase/UDP-4-keto-6-deoxy-D-glucose 3,5-epimerase/UDP-4-keto-L-rhamnose-reductase RHM1-like (LOC105176910), transcript variant X1, mRNA	K12450	RHM	UDP-glucose 4,6-dehydratase	Q9SYM5	Trifunctional UDP-glucose 4,6-dehydratase/UDP-4-keto-6-deoxy-D-glucose 3,5-epimerase/UDP-4-keto-L-rhamnose-reductase RHM1 OS=Arabidopsis thaliana GN=RHM1 PE=1 SV=1	PF01079//PF03435//PF01073//PF01370//PF07827//PF00106	Hint module//Saccharopine dehydrogenase NADP binding domain//3-beta hydroxysteroid dehydrogenase/isomerase family//NAD dependent epimerase/dehydratase family//KNTase C-terminal domain//short chain dehydrogenase	GO:0008210//GO:0008207//GO:0006694//GO:0055114//GO:0008152//GO:0006508//GO:0046677//GO:0008209	estrogen metabolic process//C21-steroid hormone metabolic process//steroid biosynthetic process//oxidation-reduction process//metabolic process//proteolysis//response to antibiotic//androgen metabolic process	GO:0008233//GO:0003824//GO:0016616//GO:0050662//GO:0016779//GO:0003854//GO:0016491	peptidase activity//catalytic activity//oxidoreductase activity, acting on the CH-OH group of donors, NAD or NADP as acceptor//coenzyme binding//nucleotidyltransferase activity//3-beta-hydroxy-delta5-steroid dehydrogenase activity//oxidoreductase activity	--	--	KOG0747	Putative NAD+-dependent epimerases
NYSL_vs_NYCL	c154148_g1	1	35.7161	-5.1585	5.7547e-07	224146220	XP_002325926.1	hypothetical protein POPTR_0019s08610g [Populus trichocarpa]>gi|118488571|gb|ABK96098.1| unknown [Populus trichocarpa]>gi|222862801|gb|EEF00308.1| hypothetical protein POPTR_0019s08610g [Populus trichocarpa]	747075557	XM_011086517.1	PREDICTED: Sesamum indicum probable chalcone--flavonone isomerase 3 (LOC105166979), mRNA	--	--	--	Q8VZW3	Probable chalcone--flavonone isomerase 3 OS=Arabidopsis thaliana GN=CHI3 PE=1 SV=1	PF02431//PF16035	Chalcone-flavanone isomerase//Chalcone isomerase like	GO:0080167//GO:0009813	response to karrikin//flavonoid biosynthetic process	GO:0045430//GO:0016872	chalcone isomerase activity//intramolecular lyase activity	--	--	--	--
NYSL_vs_NYCL	c375694_g1	111.67	1	6.8031	6.1397e-07	545712523	XP_005708566.1	adenosylhomocysteinase [Galdieria sulphuraria]>gi|452825047|gb|EME32046.1| adenosylhomocysteinase [Galdieria sulphuraria]	145475196	XM_001423584.1	Paramecium tetraurelia hypothetical protein (GSPATT00004317001) partial mRNA	K01251	E3.3.1.1, ahcY	adenosylhomocysteinase	P50246	Adenosylhomocysteinase OS=Medicago sativa GN=SAHH PE=2 SV=1	PF00319//PF05221	SRF-type transcription factor (DNA-binding and dimerisation domain)//S-adenosyl-L-homocysteine hydrolase	GO:0006555//GO:0006730	methionine metabolic process//one-carbon metabolic process	GO:0003677//GO:0004013//GO:0046983	DNA binding//adenosylhomocysteinase activity//protein dimerization activity	--	--	KOG1370	S-adenosylhomocysteine hydrolase
NYSL_vs_NYCL	c132580_g1	1	35.1813	-5.13674	6.4291e-07	747055353	XP_011073914.1	PREDICTED: chitinase-like protein 1 [Sesamum indicum]>gi|747055355|ref|XP_011073915.1| PREDICTED: chitinase-like protein 1 [Sesamum indicum]	747055354	XM_011075613.1	PREDICTED: Sesamum indicum chitinase-like protein 1 (LOC105158761), transcript variant X2, mRNA	--	--	--	Q9MA41	Chitinase-like protein 1 OS=Arabidopsis thaliana GN=CTL1 PE=1 SV=1	PF00182	Chitinase class I	GO:0016998//GO:0006032	cell wall macromolecule catabolic process//chitin catabolic process	GO:0004568	chitinase activity	--	--	KOG4742	Predicted chitinase
NYSL_vs_NYCL	c143670_g1	263.085	43.5188	2.59582	6.848e-07	590616197	XP_007023438.1	Acyl-CoA N-acyltransferases superfamily protein [Theobroma cacao]>gi|508778804|gb|EOY26060.1| Acyl-CoA N-acyltransferases superfamily protein [Theobroma cacao]	823215968	XM_012585263.1	PREDICTED: Gossypium raimondii probable N-acetyltransferase HLS1 (LOC105765976), mRNA	--	--	--	Q42381	Probable N-acetyltransferase HLS1 OS=Arabidopsis thaliana GN=HLS1 PE=1 SV=1	PF10261//PF00583//PF13673	Inositol phospholipid synthesis and fat-storage-inducing TM//Acetyltransferase (GNAT) family//Acetyltransferase (GNAT) domain	GO:0019915//GO:0042967	lipid storage//acyl-carrier-protein biosynthetic process	GO:0008080	N-acetyltransferase activity	GO:0005789	endoplasmic reticulum membrane	--	--
NYSL_vs_NYCL	c143927_g1	1	34.8827	-5.12444	6.848e-07	747082627	XP_011088645.1	PREDICTED: 24-methylenesterol C-methyltransferase 2-like [Sesamum indicum]	747082626	XM_011090343.1	PREDICTED: Sesamum indicum 24-methylenesterol C-methyltransferase 2-like (LOC105169815), mRNA	K08242	E2.1.1.143	24-methylenesterol C-methyltransferase	Q39227	24-methylenesterol C-methyltransferase 2 OS=Arabidopsis thaliana GN=SMT2 PE=1 SV=2	PF08498//PF04420//PF08241//PF01209//PF05724//PF05175//PF09445//PF01135	Sterol methyltransferase C-terminal//CHD5-like protein//Methyltransferase domain//ubiE/COQ5 methyltransferase family//Thiopurine S-methyltransferase (TPMT)//Methyltransferase small domain//RNA cap guanine-N2 methyltransferase//Protein-L-isoaspartate(D-aspartate) O-methyltransferase (PCMT)	GO:0008152//GO:0006694//GO:0001510//GO:0006464//GO:0009452//GO:0046500//GO:0006479//GO:0071816	metabolic process//steroid biosynthetic process//RNA methylation//cellular protein modification process//7-methylguanosine RNA capping//S-adenosylmethionine metabolic process//protein methylation//tail-anchored membrane protein insertion into ER membrane	GO:0004719//GO:0008168//GO:0008757	protein-L-isoaspartate (D-aspartate) O-methyltransferase activity//methyltransferase activity//S-adenosylmethionine-dependent methyltransferase activity	--	--	KOG1269	SAM-dependent methyltransferases
NYSL_vs_NYCL	c139092_g1	36.568	1	5.19251	7.0392e-07	--	--	--	145493239	XM_001432579.1	Paramecium tetraurelia hypothetical protein (GSPATT00034697001) partial mRNA	--	--	--	--	--	--	--	--	--	--	--	--	--	--	--
NYSL_vs_NYCL	c146044_g1	35.7481	1	5.1598	7.0942e-07	302831249	XP_002947190.1	chaperonin complex component [Volvox carteri f. nagariensis]>gi|300267597|gb|EFJ51780.1| chaperonin complex component [Volvox carteri f. nagariensis]	145476430	XM_001424201.1	Paramecium tetraurelia hypothetical protein (GSPATT00027872001) partial mRNA	K09496	CCT4	T-complex protein 1 subunit delta	Q7TPB1	T-complex protein 1 subunit delta OS=Rattus norvegicus GN=Cct4 PE=1 SV=3	PF04839//PF00118	Plastid and cyanobacterial ribosomal protein (PSRP-3 / Ycf65)//TCP-1/cpn60 chaperonin family	GO:0044267//GO:0006412//GO:0042254	cellular protein metabolic process//translation//ribosome biogenesis	GO:0005524//GO:0000166//GO:0003735	ATP binding//nucleotide binding//structural constituent of ribosome	GO:0005840	ribosome	KOG0358	Chaperonin complex component, TCP-1 delta subunit (CCT4)
NYSL_vs_NYCL	c129746_g1	1	34.6469	-5.11465	7.1031e-07	747100282	XP_011098224.1	PREDICTED: phosphoenolpyruvate carboxylase [Sesamum indicum]	747100281	XM_011099922.1	PREDICTED: Sesamum indicum phosphoenolpyruvate carboxylase (LOC105176938), mRNA	K01595	ppc	phosphoenolpyruvate carboxylase	P27154	Phosphoenolpyruvate carboxylase OS=Nicotiana tabacum GN=PPC PE=2 SV=1	PF14010//PF06220//PF00311	Phosphoenolpyruvate carboxylase//U1 zinc finger//Phosphoenolpyruvate carboxylase	GO:0006094//GO:0015977//GO:0019643//GO:0006099	gluconeogenesis//carbon fixation//reductive tricarboxylic acid cycle//tricarboxylic acid cycle	GO:0008964//GO:0008270	phosphoenolpyruvate carboxylase activity//zinc ion binding	--	--	--	--
NYSL_vs_NYCL	c387649_g1	1	34.7039	-5.11702	7.6768e-07	747089954	XP_011092638.1	PREDICTED: acyl-CoA-binding protein [Sesamum indicum]	6002101	AJ249833.1	Digitalis lanata mRNA for Acyl-CoA binding protein (acbp3 gene)	K08762	DBI, ACBP	diazepam-binding inhibitor (GABA receptor modulator, acyl-CoA-binding protein)	O04066	Acyl-CoA-binding protein OS=Ricinus communis PE=3 SV=1	PF00887	Acyl CoA binding protein	--	--	GO:0000062	fatty-acyl-CoA binding	--	--	KOG0817	Acyl-CoA-binding protein
NYSL_vs_NYCL	c112610_g1	1	34.5263	-5.10963	7.9454e-07	747071706	XP_011082737.1	PREDICTED: transcription factor TCP4-like [Sesamum indicum]>gi|747071708|ref|XP_011082738.1| PREDICTED: transcription factor TCP4-like [Sesamum indicum]	747100329	XM_011099949.1	PREDICTED: Sesamum indicum transcription factor TCP4 (LOC105176955), transcript variant X3, mRNA	--	--	--	Q9MAH8	Transcription factor TCP3 OS=Arabidopsis thaliana GN=TCP3 PE=2 SV=1	PF03155//PF15761	ALG6, ALG8 glycosyltransferase family//Immortalisation up-regulated protein	--	--	GO:0016758	transferase activity, transferring hexosyl groups	GO:0005634//GO:0005789	nucleus//endoplasmic reticulum membrane	--	--
NYSL_vs_NYCL	c131269_g1	1	34.9389	-5.12676	7.9454e-07	604298154	EYU18232.1	hypothetical protein MIMGU_mgv1a015502mg [Erythranthe guttata]	702451288	XM_010027372.1	PREDICTED: Eucalyptus grandis defensin-like protein 1 (LOC104415948), mRNA	--	--	--	A3FPF2	Defensin-like protein OS=Nelumbo nucifera PE=3 SV=1	PF01097//PF00537	Arthropod defensin//Scorpion toxin-like domain	GO:0006952//GO:0006810	defense response//transport	GO:0008200	ion channel inhibitor activity	GO:0005576	extracellular region	--	--
NYSL_vs_NYCL	c37587_g1	557.391	2355.43	-2.07923	8.4243e-07	--	--	--	--	--	--	--	--	--	--	--	--	--	--	--	--	--	--	--	--	--
NYSL_vs_NYCL	c139219_g1	4306.65	442.211	3.28376	8.6404e-07	--	--	--	--	--	--	--	--	--	--	--	PF05887	Procyclic acidic repetitive protein (PARP)	--	--	--	--	GO:0016020	membrane	--	--
NYSL_vs_NYCL	c134561_g1	1	34.4623	-5.10695	8.7363e-07	--	--	--	110628599	DQ785470.1	Cucumber mosaic virus clone pCb7RNA2 segment RNA2, complete sequence	--	--	--	Q86783	RNA-directed RNA polymerase 2a OS=Cucumber mosaic virus (strain K) GN=ORF2a PE=3 SV=1	PF15138//PF00978	Syncollin//RNA dependent RNA polymerase	GO:0006144//GO:0006887//GO:0006351	purine nucleobase metabolic process//exocytosis//transcription, DNA-templated	GO:0003723//GO:0003968	RNA binding//RNA-directed RNA polymerase activity	GO:0031379//GO:0030667	RNA-directed RNA polymerase complex//secretory granule membrane	--	--
NYSL_vs_NYCL	c120836_g1	1	34.4022	-5.10443	8.783e-07	747064678	XP_011078934.1	PREDICTED: protein EARLY RESPONSIVE TO DEHYDRATION 15 [Sesamum indicum]	747064677	XM_011080632.1	PREDICTED: Sesamum indicum protein EARLY RESPONSIVE TO DEHYDRATION 15 (LOC105162572), mRNA	--	--	--	Q39096	Protein EARLY RESPONSIVE TO DEHYDRATION 15 OS=Arabidopsis thaliana GN=ERD15 PE=1 SV=1	--	--	--	--	--	--	--	--	--	--
NYSL_vs_NYCL	c133215_g1	1	33.9901	-5.08704	8.783e-07	747056289	XP_011074404.1	PREDICTED: low-temperature-induced cysteine proteinase [Sesamum indicum]	747047508	XM_011071428.1	PREDICTED: Sesamum indicum low-temperature-induced cysteine proteinase-like (LOC105155534), mRNA	--	--	--	P25776	Oryzain alpha chain OS=Oryza sativa subsp. japonica GN=Os04g0650000 PE=1 SV=2	PF00112//PF03051	Papain family cysteine protease//Peptidase C1-like family	GO:0006508	proteolysis	GO:0004197//GO:0008234	cysteine-type endopeptidase activity//cysteine-type peptidase activity	--	--	KOG1543	Cysteine proteinase Cathepsin L
NYSL_vs_NYCL	c130893_g2	1	34.3422	-5.10191	9.7601e-07	--	--	--	--	--	--	--	--	--	--	--	--	--	--	--	--	--	--	--	--	--
NYSL_vs_NYCL	c143196_g1	1	33.6315	-5.07174	1.0401e-06	747096313	XP_011096071.1	PREDICTED: protein TRANSPARENT TESTA 12-like [Sesamum indicum]	747096312	XM_011097769.1	PREDICTED: Sesamum indicum protein TRANSPARENT TESTA 12-like (LOC105175351), mRNA	K03327	TC.MATE, SLC47A, norM, mdtK, dinF	multidrug resistance protein, MATE family	Q9LYT3	Protein TRANSPARENT TESTA 12 OS=Arabidopsis thaliana GN=TT12 PE=2 SV=1	PF01554	MatE	GO:0006810//GO:0015893//GO:0006855//GO:0055085	transport//drug transport//drug transmembrane transport//transmembrane transport	GO:0015297//GO:0015238	antiporter activity//drug transmembrane transporter activity	GO:0016020	membrane	KOG1347	Uncharacterized membrane protein, predicted efflux pump
NYSL_vs_NYCL	c148710_g1	45.628	1	5.51185	1.0486e-06	545357012	XP_005644181.1	T-complex protein, zeta subunit [Coccomyxa subellipsoidea C-169]>gi|384246146|gb|EIE19637.1| T-complex protein, zeta subunit [Coccomyxa subellipsoidea C-169]	145505146	XM_001438503.1	Paramecium tetraurelia hypothetical protein (GSPATT00000855001) partial mRNA	K09498	CCT6	T-complex protein 1 subunit zeta	P80317	T-complex protein 1 subunit zeta OS=Mus musculus GN=Cct6a PE=1 SV=3	PF00118	TCP-1/cpn60 chaperonin family	GO:0044267	cellular protein metabolic process	GO:0000166//GO:0005524	nucleotide binding//ATP binding	--	--	KOG0359	Chaperonin complex component, TCP-1 zeta subunit (CCT6)
NYSL_vs_NYCL	c148105_g4	35.447	1	5.14759	1.2049e-06	75858823	ABA28988.1	heat shock protein 70, partial [Symbiodinium sp. C3]	74834194	CR933372.1	Cytosol-type hsp70, Paramecium tetraurelia macronuclear gene	K03283	HSPA1_8	heat shock 70kDa protein 1/8	Q9LHA8	Probable mediator of RNA polymerase II transcription subunit 37c OS=Arabidopsis thaliana GN=MED37C PE=1 SV=1	--	--	--	--	--	--	--	--	KOG0101	Molecular chaperones HSP70/HSC70, HSP70 superfamily
NYSL_vs_NYCL	c101793_g1	17.2866	159.595	-3.2067	1.2446e-06	590606084	XP_007020650.1	MBOAT family protein [Theobroma cacao]>gi|508720278|gb|EOY12175.1| MBOAT family protein [Theobroma cacao]	723709296	XM_004241685.2	PREDICTED: Solanum lycopersicum long-chain-alcohol O-fatty-acyltransferase-like (LOC101248686), mRNA	--	--	--	Q9FJ76	Probable long-chain-alcohol O-fatty-acyltransferase 5 OS=Arabidopsis thaliana GN=AT5 PE=2 SV=1	PF06703	Microsomal signal peptidase 25 kDa subunit (SPC25)	GO:0006465	signal peptide processing	GO:0008233	peptidase activity	GO:0016021//GO:0005787	integral component of membrane//signal peptidase complex	--	--
NYSL_vs_NYCL	c136518_g2	35.4458	1	5.14754	1.2667e-06	302829627	XP_002946380.1	component of cytosolic 80S ribosome and 60S large subunit [Volvox carteri f. nagariensis]>gi|300268126|gb|EFJ52307.1| component of cytosolic 80S ribosome and 60S large subunit [Volvox carteri f. nagariensis]	145488180	XM_001430058.1	Paramecium tetraurelia hypothetical protein (GSPATT00032549001) partial mRNA	K02877	RP-L15e, RPL15	large subunit ribosomal protein L15e	Q22A30	60S ribosomal protein L15 OS=Tetrahymena thermophila (strain SB210) GN=RPL15 PE=1 SV=1	--	--	GO:0042254//GO:0006412	ribosome biogenesis//translation	GO:0003735	structural constituent of ribosome	GO:0005840	ribosome	KOG1678	60s ribosomal protein L15
NYSL_vs_NYCL	c146530_g1	1	33.3815	-5.06098	1.438e-06	747070283	XP_011081956.1	PREDICTED: 3-ketoacyl-CoA synthase 10 [Sesamum indicum]	747070282	XM_011083654.1	PREDICTED: Sesamum indicum 3-ketoacyl-CoA synthase 10 (LOC105164852), mRNA	K15397	KCS	3-ketoacyl-CoA synthase	Q570B4	3-ketoacyl-CoA synthase 10 OS=Arabidopsis thaliana GN=FDH PE=1 SV=2	PF08545//PF08541//PF08392	3-Oxoacyl-[acyl-carrier-protein (ACP)] synthase III//3-Oxoacyl-[acyl-carrier-protein (ACP)] synthase III C terminal//FAE1/Type III polyketide synthase-like protein	GO:0008610//GO:0042967//GO:0006633	lipid biosynthetic process//acyl-carrier-protein biosynthetic process//fatty acid biosynthetic process	GO:0016747//GO:0004315	transferase activity, transferring acyl groups other than amino-acyl groups//3-oxoacyl-[acyl-carrier-protein] synthase activity	GO:0005835//GO:0016020	fatty acid synthase complex//membrane	--	--
NYSL_vs_NYCL	c130116_g1	35.9006	1	5.16594	1.4918e-06	--	--	--	--	--	--	--	--	--	--	--	PF03824//PF08022	High-affinity nickel-transport protein//FAD-binding domain	GO:0015675//GO:0035444//GO:0055114	nickel cation transport//nickel cation transmembrane transport//oxidation-reduction process	GO:0015099//GO:0046872//GO:0016491	nickel cation transmembrane transporter activity//metal ion binding//oxidoreductase activity	GO:0016021	integral component of membrane	--	--
NYSL_vs_NYCL	c132805_g1	1	33.2044	-5.0533	1.4918e-06	747081423	XP_011087984.1	PREDICTED: transcription factor GTE7-like [Sesamum indicum]	747081424	XR_848428.1	PREDICTED: Sesamum indicum transcription factor GTE7-like (LOC105169308), transcript variant X2, misc_RNA	--	--	--	Q7Y214	Transcription factor GTE7 OS=Arabidopsis thaliana GN=GTE7 PE=2 SV=1	PF13922//PF00439	PHD domain of transcriptional enhancer, Asx//Bromodomain	--	--	GO:0005515//GO:0003677	protein binding//DNA binding	--	--	KOG1474	Transcription initiation factor TFIID, subunit BDF1 and related bromodomain proteins
NYSL_vs_NYCL	c143146_g2	34.6837	1	5.11619	1.5427e-06	--	--	--	118130335	NM_027011.2	Mus musculus keratin 5 (Krt5), mRNA	--	--	--	Q922U2	Keratin, type II cytoskeletal 5 OS=Mus musculus GN=Krt5 PE=1 SV=1	PF06005//PF07926//PF07464//PF08074//PF08651//PF00038//PF10392//PF04513//PF10473//PF02601//PF04111//PF04728//PF08702//PF04612//PF02050	Protein of unknown function (DUF904)//TPR/MLP1/MLP2-like protein//Apolipophorin-III precursor (apoLp-III)//CHDCT2 (NUC038) domain//DASH complex subunit Duo1//Intermediate filament protein//Golgi transport complex subunit 5//Baculovirus polyhedron envelope protein, PEP, C terminus//Leucine-rich repeats of kinetochore protein Cenp-F/LEK1//Exonuclease VII, large subunit//Autophagy protein Apg6//Lipo…	GO:0007165//GO:0006308//GO:0000917//GO:0006935//GO:0006606//GO:0030168//GO:0043093//GO:0006869//GO:0071973//GO:0051258//GO:0006914//GO:0006355//GO:0007067//GO:0006891//GO:0006858	signal transduction//DNA catabolic process//barrier septum assembly//chemotaxis//protein import into nucleus//platelet activation//FtsZ-dependent cytokinesis//lipid transport//bacterial-type flagellum-dependent cell motility//protein polymerization//autophagy//regulation of transcription, DNA-templated//mitotic nuclear division//intra-Golgi vesicle-mediated transport//extracellular transport	GO:0008289//GO:0016818//GO:0045502//GO:0008855//GO:0003677//GO:0005102//GO:0008270//GO:0005198//GO:0030674//GO:0005524//GO:0008134//GO:0042803//GO:0003774	lipid binding//hydrolase activity, acting on acid anhydrides, in phosphorus-containing anhydrides//dynein binding//exodeoxyribonuclease VII activity//DNA binding//receptor binding//zinc ion binding//structural molecule activity//protein binding, bridging//ATP binding//transcription factor binding//protein homodimerization activity//motor activity	GO:0019028//GO:0009318//GO:0030286//GO:0017119//GO:0005667//GO:0005576//GO:0005737//GO:0019867//GO:0072686//GO:0016020//GO:0042729//GO:0019031//GO:0005882//GO:0005634//GO:0009288//GO:0005577	viral capsid//exodeoxyribonuclease VII complex//dynein complex//Golgi transport complex//transcription factor complex//extracellular region//cytoplasm//outer membrane//mitotic spindle//membrane//DASH complex//viral envelope//intermediate filament//nucleus//bacterial-type flagellum//fibrinogen complex	KOG0977	Nuclear envelope protein lamin, intermediate filament superfamily
NYSL_vs_NYCL	c149683_g2	4303	986.886	2.12439	1.6167e-06	590662346	XP_007035922.1	Pectin lyase-like superfamily protein isoform 1 [Theobroma cacao]>gi|590662349|ref|XP_007035923.1| Pectin lyase-like superfamily protein isoform 1 [Theobroma cacao]>gi|508714951|gb|EOY06848.1| Pectin lyase-like superfamily protein isoform 1 [Theobroma cacao]>gi|508714952|gb|EOY06849.1| Pectin lyase-like superfamily protein isoform 1 [Theobroma cacao]	590662348	XM_007035861.1	Theobroma cacao Pectin lyase-like superfamily protein isoform 1 (TCM_021450) mRNA, complete cds	--	--	--	Q949Z1	Polygalacturonase At1g48100 OS=Arabidopsis thaliana GN=At1g48100 PE=2 SV=1	PF00501//PF00295	AMP-binding enzyme//Glycosyl hydrolases family 28	GO:0008152//GO:0005982//GO:0005975//GO:0005985	metabolic process//starch metabolic process//carbohydrate metabolic process//sucrose metabolic process	GO:0003824//GO:0004650	catalytic activity//polygalacturonase activity	--	--	KOG1176	Acyl-CoA synthetase
NYSL_vs_NYCL	c66688_g1	41.5447	1	5.37659	1.6177e-06	--	--	--	145488967	XM_001430450.1	Paramecium tetraurelia hypothetical protein (GSPATT00032941001) partial mRNA	--	--	--	--	--	PF03854	P-11 zinc finger	--	--	GO:0008270//GO:0003723	zinc ion binding//RNA binding	--	--	--	--
NYSL_vs_NYCL	c147329_g7	2464.21	255.668	3.26878	1.8011e-06	590644784	XP_007031177.1	Basic helix-loop-helix DNA-binding superfamily protein, putative [Theobroma cacao]>gi|508719782|gb|EOY11679.1| Basic helix-loop-helix DNA-binding superfamily protein, putative [Theobroma cacao]	590644783	XM_007031115.1	Theobroma cacao Basic helix-loop-helix DNA-binding superfamily protein, putative (TCM_026779) mRNA, complete cds	--	--	--	O80482	Transcription factor bHLH149 OS=Arabidopsis thaliana GN=BHLH149 PE=1 SV=1	PF00257//PF00010	Dehydrin//Helix-loop-helix DNA-binding domain	GO:0006950//GO:0009415	response to stress//response to water	GO:0046983	protein dimerization activity	--	--	--	--
NYSL_vs_NYCL	c110576_g1	1	32.4894	-5.0219	1.8941e-06	747097984	XP_011096978.1	PREDICTED: HMG1/2-like protein [Sesamum indicum]	698495899	XM_009795733.1	PREDICTED: Nicotiana sylvestris HMG1/2-like protein (LOC104240841), mRNA	K10802	HMGB1	high mobility group protein B1	P40619	HMG1/2-like protein OS=Ipomoea nil PE=2 SV=1	--	--	--	--	--	--	--	--	KOG0381	HMG box-containing protein
NYSL_vs_NYCL	c146433_g1	19283.5	382.251	5.6567	2.0639e-06	345104229	AEN70936.1	lipid transfer protein [Gossypium gossypioides]	--	--	--	--	--	--	Q43129	Non-specific lipid-transfer protein OS=Gossypium hirsutum PE=2 SV=1	PF01001	Hepatitis C virus non-structural protein NS4b	GO:0006144//GO:0006508	purine nucleobase metabolic process//proteolysis	GO:0003968//GO:0004252//GO:0004197//GO:0017111	RNA-directed RNA polymerase activity//serine-type endopeptidase activity//cysteine-type endopeptidase activity//nucleoside-triphosphatase activity	GO:0031379	RNA-directed RNA polymerase complex	--	--
NYSL_vs_NYCL	c148317_g4	1590.43	71.2476	4.48043	2.0673e-06	590672099	XP_007038514.1	Phosphatase 2C family protein, putative [Theobroma cacao]>gi|508775759|gb|EOY23015.1| Phosphatase 2C family protein, putative [Theobroma cacao]	590672098	XM_007038452.1	Theobroma cacao Phosphatase 2C family protein, putative (TCM_015028) mRNA, complete cds	K14497	PP2C	protein phosphatase 2C	Q9FLI3	Probable protein phosphatase 2C 75 OS=Arabidopsis thaliana GN=AHG1 PE=2 SV=1	PF00481//PF04625	Protein phosphatase 2C//DEC-1 protein, N-terminal region	GO:0007304	chorion-containing eggshell formation	GO:0005213//GO:0003824	structural constituent of chorion//catalytic activity	GO:0005576//GO:0042600	extracellular region//chorion	KOG0698	Serine/threonine protein phosphatase
NYSL_vs_NYCL	c124241_g2	44.5757	2.19821	4.34186	2.1244e-06	763762498	KJB29752.1	hypothetical protein B456_005G117400 [Gossypium raimondii]	--	--	--	--	--	--	--	--	--	--	--	--	--	--	--	--	--	--
NYSL_vs_NYCL	c126498_g1	1	31.9523	-4.99785	2.1244e-06	--	--	--	--	--	--	--	--	--	--	--	--	--	--	--	--	--	--	--	--	--
NYSL_vs_NYCL	c141842_g4	108.549	535.261	-2.3019	2.1565e-06	590630668	XP_007027342.1	Lysine decarboxylase family protein isoform 2 [Theobroma cacao]>gi|508715947|gb|EOY07844.1| Lysine decarboxylase family protein isoform 2 [Theobroma cacao]	590630667	XM_007027280.1	Theobroma cacao Lysine decarboxylase family protein isoform 2 (TCM_022168) mRNA, complete cds	K06966	K06966	uncharacterized protein	Q8L8B8	Cytokinin riboside 5'-monophosphate phosphoribohydrolase LOG3 OS=Arabidopsis thaliana GN=LOG3 PE=1 SV=1	PF00126	Bacterial regulatory helix-turn-helix protein, lysR family	GO:0006355	regulation of transcription, DNA-templated	GO:0003700	transcription factor activity, sequence-specific DNA binding	GO:0005667	transcription factor complex	--	--
NYSL_vs_NYCL	c148771_g5	1	32.3618	-5.01622	2.3125e-06	661878843	CDP17406.1	unnamed protein product [Coffea canephora]	340007640	JN098455.1	Mimulus guttatus mitochondrion, complete genome	--	--	--	--	--	PF06682	SOCE-associated regulatory factor of calcium homoeostasis	GO:2001256	regulation of store-operated calcium entry	--	--	GO:0030176	integral component of endoplasmic reticulum membrane	--	--
NYSL_vs_NYCL	c143002_g1	485.093	100.672	2.2686	2.5191e-06	590628442	XP_007026720.1	RING/U-box superfamily protein [Theobroma cacao]>gi|508715325|gb|EOY07222.1| RING/U-box superfamily protein [Theobroma cacao]	590628441	XM_007026658.1	Theobroma cacao RING/U-box superfamily protein (TCM_021705) mRNA, complete cds	--	--	--	Q6IV56	RING finger protein 141 OS=Danio rerio GN=rnf141 PE=2 SV=2	PF12861//PF03854//PF12678//PF00097//PF14634//PF13639//PF17121//PF16685	Anaphase-promoting complex subunit 11 RING-H2 finger//P-11 zinc finger//RING-H2 zinc finger//Zinc finger, C3HC4 type (RING finger)//zinc-RING finger domain//Ring finger domain//Zinc finger, C3HC4 type (RING finger)//zinc RING finger of MSL2	GO:0016567	protein ubiquitination	GO:0005515//GO:0003723//GO:0008270//GO:0061630//GO:0046872//GO:0004842	protein binding//RNA binding//zinc ion binding//ubiquitin protein ligase activity//metal ion binding//ubiquitin-protein transferase activity	GO:0005680	anaphase-promoting complex	KOG1039	Predicted E3 ubiquitin ligase
NYSL_vs_NYCL	c146864_g1	1	31.8269	-4.99217	2.5865e-06	747085792	XP_011090371.1	PREDICTED: ADP,ATP carrier protein, mitochondrial [Sesamum indicum]>gi|747085794|ref|XP_011090373.1| PREDICTED: ADP,ATP carrier protein, mitochondrial [Sesamum indicum]	747085793	XM_011092071.1	PREDICTED: Sesamum indicum ADP,ATP carrier protein, mitochondrial (LOC105171065), transcript variant X2, mRNA	K05863	SLC25A4S, ANT	solute carrier family 25 (mitochondrial adenine nucleotide translocator), member 4/5/6/31	P25083	ADP,ATP carrier protein, mitochondrial OS=Solanum tuberosum GN=ANT PE=2 SV=1	--	--	--	--	--	--	--	--	KOG0749	Mitochondrial ADP/ATP carrier proteins
NYSL_vs_NYCL	c356523_g1	2.7566	47.3634	-4.10281	2.5865e-06	567956807	ETK82424.1	calmodulin, partial [Phytophthora parasitica]	46852154	NM_009394.2	Mus musculus troponin C2, fast (Tnnc2), mRNA	K02183	CALM	calmodulin	P20801	Troponin C, skeletal muscle OS=Mus musculus GN=Tnnc2 PE=2 SV=2	PF13405//PF00036//PF13499//PF12763//PF13202//PF10591//PF13833	EF-hand domain//EF hand//EF-hand domain pair//Cytoskeletal-regulatory complex EF hand//EF hand//Secreted protein acidic and rich in cysteine Ca binding region//EF-hand domain pair	GO:0007165	signal transduction	GO:0005509//GO:0005515	calcium ion binding//protein binding	GO:0005578	proteinaceous extracellular matrix	KOG0027	Calmodulin and related proteins (EF-Hand superfamily)
NYSL_vs_NYCL	c382188_g1	1	32.2408	-5.01081	2.5865e-06	747059069	XP_011075897.1	PREDICTED: 60S acidic ribosomal protein P1-like [Sesamum indicum]	703109921	XM_010101130.1	Morus notabilis 60S acidic ribosomal protein P1-1 partial mRNA	K02942	RP-LP1, RPLP1	large subunit ribosomal protein LP1	P52855	60S acidic ribosomal protein P1 OS=Zea mays GN=RPP1A PE=1 SV=1	--	--	--	--	--	--	--	--	KOG1762	60s acidic ribosomal protein P1
NYSL_vs_NYCL	c126686_g1	115.913	3.40039	5.0912	2.6527e-06	590644272	XP_007031037.1	Nodulin MtN3 family protein isoform 2, partial [Theobroma cacao]>gi|508719642|gb|EOY11539.1| Nodulin MtN3 family protein isoform 2, partial [Theobroma cacao]	823197175	XM_012578738.1	PREDICTED: Gossypium raimondii bidirectional sugar transporter SWEET16-like (LOC105761070), transcript variant X1, mRNA	K15382	SLC50A, SWEET	solute carrier family 50 (sugar transporter)	Q10LN5	Bidirectional sugar transporter SWEET16 OS=Oryza sativa subsp. japonica GN=SWEET16 PE=3 SV=1	PF03083	Sugar efflux transporter for intercellular exchange	--	--	--	--	GO:0016021	integral component of membrane	--	--
NYSL_vs_NYCL	c135677_g1	370.491	39.4913	3.22983	2.7006e-06	590620080	XP_007024447.1	Pyridoxal phosphate phosphatase-related protein [Theobroma cacao]>gi|508779813|gb|EOY27069.1| Pyridoxal phosphate phosphatase-related protein [Theobroma cacao]	590620079	XM_007024385.1	Theobroma cacao Pyridoxal phosphate phosphatase-related protein (TCM_029005) mRNA, complete cds	K13248	PHOSPHO2	pyridoxal phosphate phosphatase PHOSPHO2	Q9FZ62	Inorganic pyrophosphatase 2 OS=Arabidopsis thaliana GN=At1g17710 PE=2 SV=1	PF06888//PF01128	Putative Phosphatase//2-C-methyl-D-erythritol 4-phosphate cytidylyltransferase	GO:0008152//GO:0006694//GO:0008299	metabolic process//steroid biosynthetic process//isoprenoid biosynthetic process	GO:0016791//GO:0050518	phosphatase activity//2-C-methyl-D-erythritol 4-phosphate cytidylyltransferase activity	--	--	KOG3120	Predicted haloacid dehalogenase-like hydrolase
NYSL_vs_NYCL	c137438_g1	219.223	1	7.77626	2.703e-06	590641598	XP_007030276.1	RmlC-like cupins superfamily protein [Theobroma cacao]>gi|590641619|ref|XP_007030282.1| RmlC-like cupins superfamily protein [Theobroma cacao]>gi|508718881|gb|EOY10778.1| RmlC-like cupins superfamily protein [Theobroma cacao]>gi|508718887|gb|EOY10784.1| RmlC-like cupins superfamily protein [Theobroma cacao]	590641566	XM_007030205.1	Theobroma cacao Germin-like protein subfamily 1 member 18 (TCM_026068) mRNA, complete cds	--	--	--	P92996	Germin-like protein subfamily 1 member 20 OS=Arabidopsis thaliana GN=GLP5A PE=1 SV=1	PF00190	Cupin	--	--	GO:0045735	nutrient reservoir activity	--	--	--	--
NYSL_vs_NYCL	c73814_g1	713.895	66.6198	3.42169	2.7096e-06	590589894	XP_007016580.1	HSP20-like chaperones superfamily protein [Theobroma cacao]>gi|508786943|gb|EOY34199.1| HSP20-like chaperones superfamily protein [Theobroma cacao]	--	--	--	K13993	HSP20	HSP20 family protein	P05478	18.5 kDa class I heat shock protein OS=Glycine max GN=HSP18.5-C PE=3 SV=1	--	--	--	--	--	--	--	--	KOG0710	Molecular chaperone (small heat-shock protein Hsp26/Hsp42)
NYSL_vs_NYCL	c50273_g1	141.954	12.5165	3.50352	2.8021e-06	590631319	XP_007027530.1	RING-H2 finger protein ATL3C, putative [Theobroma cacao]>gi|508716135|gb|EOY08032.1| RING-H2 finger protein ATL3C, putative [Theobroma cacao]	590631318	XM_007027468.1	Theobroma cacao RING-H2 finger protein ATL3C, putative (TCM_022355) mRNA, complete cds	--	--	--	P93823	RING-H2 finger protein ATL1 OS=Arabidopsis thaliana GN=ATL1 PE=2 SV=1	PF17123//PF12906//PF12861//PF00097//PF14634//PF12678//PF13639	RING-like zinc finger//RING-variant domain//Anaphase-promoting complex subunit 11 RING-H2 finger//Zinc finger, C3HC4 type (RING finger)//zinc-RING finger domain//RING-H2 zinc finger//Ring finger domain	GO:0016567	protein ubiquitination	GO:0005515//GO:0046872//GO:0004842//GO:0008270	protein binding//metal ion binding//ubiquitin-protein transferase activity//zinc ion binding	GO:0005680	anaphase-promoting complex	KOG0800	FOG: Predicted E3 ubiquitin ligase
NYSL_vs_NYCL	c131115_g1	1	31.705	-4.98664	2.8617e-06	661875200	CDP20220.1	unnamed protein product [Coffea canephora]	--	--	--	--	--	--	B6VJS4	Trans-resveratrol di-O-methyltransferase OS=Vitis vinifera GN=ROMT PE=1 SV=2	PF00891//PF08100	O-methyltransferase//Dimerisation domain	--	--	GO:0046983//GO:0008171	protein dimerization activity//O-methyltransferase activity	--	--	--	--
NYSL_vs_NYCL	c82764_g1	1	31.5862	-4.98122	2.9322e-06	778481389	AJY60427.1	MIKC-type MADS-box transcriptional regulator pistillata [Catalpa bungei]	778481388	KM112022.1	Catalpa bungei MIKC-type MADS-box transcriptional regulator pistillata (PI) mRNA, complete cds	K09264	K09264	MADS-box transcription factor, plant	Q03378	Floral homeotic protein GLOBOSA OS=Antirrhinum majus GN=GLO PE=1 SV=1	PF11365//PF06005//PF00170//PF00319//PF06156//PF04977//PF01486//PF02183	Protein of unknown function (DUF3166)//Protein of unknown function (DUF904)//bZIP transcription factor//SRF-type transcription factor (DNA-binding and dimerisation domain)//Protein of unknown function (DUF972)//Septum formation initiator//K-box region//Homeobox associated leucine zipper	GO:0006355//GO:0007049//GO:0010506//GO:0000917//GO:0043093//GO:0006260	regulation of transcription, DNA-templated//cell cycle//regulation of autophagy//barrier septum assembly//FtsZ-dependent cytokinesis//DNA replication	GO:0003700//GO:0046983//GO:0043565//GO:0003677	transcription factor activity, sequence-specific DNA binding//protein dimerization activity//sequence-specific DNA binding//DNA binding	GO:0005737//GO:0005634//GO:0005667//GO:0005615	cytoplasm//nucleus//transcription factor complex//extracellular space	KOG0014	MADS box transcription factor
NYSL_vs_NYCL	c145134_g3	1	31.4687	-4.97585	3.0038e-06	747094448	XP_011095059.1	PREDICTED: ubiquitin-activating enzyme E1 1-like isoform X1 [Sesamum indicum]	747094449	XM_011096758.1	PREDICTED: Sesamum indicum ubiquitin-activating enzyme E1 1-like (LOC105174605), transcript variant X2, mRNA	K03178	UBE1, UBA1	ubiquitin-activating enzyme E1	P92974	Ubiquitin-activating enzyme E1 2 OS=Arabidopsis thaliana GN=UBA2 PE=1 SV=1	PF01312//PF00899//PF07243	FlhB HrpN YscU SpaS Family//ThiF family//Phlebovirus glycoprotein G1	GO:0009306	protein secretion	GO:0008641	small protein activating enzyme activity	GO:0016021//GO:0019012//GO:0016020	integral component of membrane//virion//membrane	KOG2012	Ubiquitin activating enzyme UBA1
NYSL_vs_NYCL	c149431_g1	1	31.1684	-4.96201	3.5405e-06	54606733	BAD66756.1	orf221 (mitochondrion) [Beta vulgaris subsp. vulgaris]>gi|54606779|dbj|BAD66802.1| orf221 (mitochondrion) [Beta vulgaris subsp. vulgaris]	340007640	JN098455.1	Mimulus guttatus mitochondrion, complete genome	K02261	COX2	cytochrome c oxidase subunit 2	P98012	Cytochrome c oxidase subunit 2 OS=Beta vulgaris GN=COX2 PE=2 SV=1	PF02790	Cytochrome C oxidase subunit II, transmembrane domain	GO:0022900//GO:0015992//GO:0022904//GO:0006118//GO:0006123	electron transport chain//proton transport//respiratory electron transport chain//obsolete electron transport//mitochondrial electron transport, cytochrome c to oxygen	GO:0005507//GO:0020037//GO:0004129//GO:0009055	copper ion binding//heme binding//cytochrome-c oxidase activity//electron carrier activity	GO:0016021//GO:0045277//GO:0005739	integral component of membrane//respiratory chain complex IV//mitochondrion	--	--
NYSL_vs_NYCL	c131431_g1	33.4662	1	5.06463	3.5687e-06	299470875	CBN78824.1	Protein for assembly of pre-ribosomal particles containing 18S rRNA [Ectocarpus siliculosus]	145492247	XM_001432085.1	Paramecium tetraurelia hypothetical protein (GSPATT00034202001) partial mRNA	K11294	NCL, NSR1	nucleolin	P41891	Protein gar2 OS=Schizosaccharomyces pombe (strain 972 / ATCC 24843) GN=gar2 PE=1 SV=2	PF06512//PF04147//PF02862//PF00076//PF06305//PF01080	Sodium ion transport-associated//Nop14-like family//DDHD domain//RNA recognition motif. (a.k.a. RRM, RBD, or RNP domain)//Protein of unknown function (DUF1049)//Presenilin	GO:0006814	sodium ion transport	GO:0005248//GO:0003676//GO:0004190//GO:0046872	voltage-gated sodium channel activity//nucleic acid binding//aspartic-type endopeptidase activity//metal ion binding	GO:0005887//GO:0016021//GO:0001518//GO:0032040	integral component of plasma membrane//integral component of membrane//voltage-gated sodium channel complex//small-subunit processome	KOG0123	Polyadenylate-binding protein (RRM superfamily)
NYSL_vs_NYCL	c132421_g1	1632.55	390.427	2.064	3.6545e-06	590650894	XP_007032759.1	ABI five binding protein 3, putative [Theobroma cacao]>gi|508711788|gb|EOY03685.1| ABI five binding protein 3, putative [Theobroma cacao]	590650893	XM_007032697.1	Theobroma cacao ABI five binding protein 3, putative (TCM_018774) mRNA, complete cds	--	--	--	Q94F39	Ninja-family protein AFP3 OS=Arabidopsis thaliana GN=AFP3 PE=1 SV=1	PF01342//PF02950//PF01899	SAND domain//Conotoxin//Na+/H+ ion antiporter subunit	GO:0006812//GO:0006810//GO:0009405	cation transport//transport//pathogenesis	GO:0003677//GO:0008200//GO:0008324	DNA binding//ion channel inhibitor activity//cation transmembrane transporter activity	GO:0016021//GO:0005576	integral component of membrane//extracellular region	--	--
NYSL_vs_NYCL	c303821_g1	1	31.3424	-4.97005	3.7052e-06	641849218	KDO68093.1	hypothetical protein CISIN_1g023370mg [Citrus sinensis]	747082864	XM_011090474.1	PREDICTED: Sesamum indicum uncharacterized LOC105169921 (LOC105169921), mRNA	K09872	PIP	aquaporin PIP	Q9ZVX8	Probable aquaporin PIP2-8 OS=Arabidopsis thaliana GN=PIP2-8 PE=1 SV=1	PF00230	Major intrinsic protein	GO:0006810	transport	GO:0005215	transporter activity	GO:0016020	membrane	KOG0223	Aquaporin (major intrinsic protein family)
NYSL_vs_NYCL	c144041_g5	1	31.2837	-4.96734	3.7431e-06	747103979	XP_011100209.1	PREDICTED: ketol-acid reductoisomerase, chloroplastic [Sesamum indicum]	747103978	XM_011101907.1	PREDICTED: Sesamum indicum ketol-acid reductoisomerase, chloroplastic (LOC105178441), mRNA	K00053	ilvC	ketol-acid reductoisomerase	Q05758	Ketol-acid reductoisomerase, chloroplastic OS=Arabidopsis thaliana GN=At3g58610 PE=2 SV=2	PF01450	Acetohydroxy acid isomeroreductase, catalytic domain	GO:0009099//GO:0055114//GO:0015940//GO:0009098//GO:0009097//GO:0009082	valine biosynthetic process//oxidation-reduction process//pantothenate biosynthetic process//leucine biosynthetic process//isoleucine biosynthetic process//branched-chain amino acid biosynthetic process	GO:0004455	ketol-acid reductoisomerase activity	--	--	--	--
NYSL_vs_NYCL	c141340_g2	1	31.1062	-4.95913	3.8892e-06	747080803	XP_011087666.1	PREDICTED: stromal 70 kDa heat shock-related protein, chloroplastic-like [Sesamum indicum]	747080802	XM_011089364.1	PREDICTED: Sesamum indicum stromal 70 kDa heat shock-related protein, chloroplastic-like (LOC105169084), mRNA	--	--	--	Q02028	Stromal 70 kDa heat shock-related protein, chloroplastic OS=Pisum sativum GN=HSP70 PE=2 SV=1	PF06723//PF01968//PF02782	MreB/Mbl protein//Hydantoinase/oxoprolinase//FGGY family of carbohydrate kinases, C-terminal domain	GO:0000902//GO:0005975	cell morphogenesis//carbohydrate metabolic process	GO:0016773//GO:0016787	phosphotransferase activity, alcohol group as acceptor//hydrolase activity	--	--	KOG0102	Molecular chaperones mortalin/PBP74/GRP75, HSP70 superfamily
NYSL_vs_NYCL	c147884_g4	8.31694	82.0756	-3.30283	3.9622e-06	295311634	YP_003587262.1	ATPase subunit 4 [Citrullus lanatus]>gi|259156762|gb|ACV96624.1| ATPase subunit 4 [Citrullus lanatus]	340549473	JN107812.1	Boea hygrometrica mitochondrion, complete genome	--	--	--	P09003	ATP synthase protein MI25 OS=Nicotiana tabacum PE=2 SV=1	PF05405//PF03155//PF00420	Mitochondrial ATP synthase B chain precursor (ATP-synt_B)//ALG6, ALG8 glycosyltransferase family//NADH-ubiquinone/plastoquinone oxidoreductase chain 4L	GO:0042773//GO:0015986//GO:0055114//GO:0015992	ATP synthesis coupled electron transport//ATP synthesis coupled proton transport//oxidation-reduction process//proton transport	GO:0016651//GO:0016758//GO:0015078	oxidoreductase activity, acting on NAD(P)H//transferase activity, transferring hexosyl groups//hydrogen ion transmembrane transporter activity	GO:0005789//GO:0000276	endoplasmic reticulum membrane//mitochondrial proton-transporting ATP synthase complex, coupling factor F(o)	--	--
NYSL_vs_NYCL	c141671_g1	419.176	83.9799	2.31944	4.0973e-06	590576301	XP_007012923.1	Mitochondrial-processing peptidase subunit beta, mitochondrial, putative [Theobroma cacao]>gi|508783286|gb|EOY30542.1| Mitochondrial-processing peptidase subunit beta, mitochondrial, putative [Theobroma cacao]	590576300	XM_007012861.1	Theobroma cacao Mitochondrial-processing peptidase subunit beta, mitochondrial, putative (TCM_046922) mRNA, complete cds	--	--	--	P31828	Probable zinc protease PqqL OS=Escherichia coli (strain K12) GN=pqqL PE=3 SV=2	--	--	--	--	--	--	--	--	KOG0959	N-arginine dibasic convertase NRD1 and related Zn2+-dependent endopeptidases, insulinase superfamily
NYSL_vs_NYCL	c128265_g1	71.5608	342.072	-2.25706	4.2003e-06	590696456	XP_007045170.1	MLP-like protein 34 isoform 1 [Theobroma cacao]>gi|508709105|gb|EOY01002.1| MLP-like protein 34 isoform 1 [Theobroma cacao]	--	--	--	--	--	--	Q9SSK5	MLP-like protein 43 OS=Arabidopsis thaliana GN=MLP43 PE=1 SV=1	PF00407	Pathogenesis-related protein Bet v I family	GO:0009607//GO:0006952	response to biotic stimulus//defense response	--	--	--	--	--	--
NYSL_vs_NYCL	c247825_g1	32.0955	1	5.0043	4.2917e-06	413943831	AFW76480.1	elongation factor gamma1 [Zea mays]	145528196	XM_001449861.1	Paramecium tetraurelia hypothetical protein (GSPATT00016888001) partial mRNA	--	--	--	Q9FVT2	Probable elongation factor 1-gamma 2 OS=Arabidopsis thaliana GN=At1g57720 PE=2 SV=1	--	--	--	--	--	--	--	--	KOG0867	Glutathione S-transferase
NYSL_vs_NYCL	c146329_g1	31.9678	1	4.99855	4.7004e-06	168014523	XP_001759801.1	predicted protein [Physcomitrella patens]>gi|162688931|gb|EDQ75305.1| predicted protein [Physcomitrella patens]	145476186	XM_001424079.1	Paramecium tetraurelia hypothetical protein (GSPATT00027748001) partial mRNA	K09493	CCT1, TCP1	T-complex protein 1 subunit alpha	O15891	T-complex protein 1 subunit alpha OS=Tetrahymena pyriformis PE=3 SV=1	PF00118	TCP-1/cpn60 chaperonin family	GO:0044267	cellular protein metabolic process	GO:0005524//GO:0000166	ATP binding//nucleotide binding	--	--	KOG0360	Chaperonin complex component, TCP-1 alpha subunit (CCT1)
NYSL_vs_NYCL	c133314_g1	1	30.6265	-4.93671	4.704e-06	747105919	XP_011101238.1	PREDICTED: 40S ribosomal protein S7-like [Sesamum indicum]	747102756	XM_011101249.1	PREDICTED: Sesamum indicum 40S ribosomal protein S7 (LOC105177937), mRNA	K02993	RP-S7e, RPS7	small subunit ribosomal protein S7e	Q9ZNS1	40S ribosomal protein S7 OS=Avicennia marina GN=RPS7 PE=2 SV=1	PF09815//PF01251	XK-related protein//Ribosomal protein S7e	GO:0042254//GO:0006412	ribosome biogenesis//translation	GO:0003735	structural constituent of ribosome	GO:0016021//GO:0005840//GO:0005622	integral component of membrane//ribosome//intracellular	KOG3320	40S ribosomal protein S7
NYSL_vs_NYCL	c36982_g1	1	30.5664	-4.93388	4.7552e-06	604342686	EYU41710.1	hypothetical protein MIMGU_mgv1a022248mg, partial [Erythranthe guttata]	747094030	XM_011096540.1	PREDICTED: Sesamum indicum heat shock cognate 70 kDa protein 2 (LOC105174436), mRNA	K03283	HSPA1_8	heat shock 70kDa protein 1/8	P27322	Heat shock cognate 70 kDa protein 2 OS=Solanum lycopersicum GN=HSC-2 PE=2 SV=1	PF06723	MreB/Mbl protein	GO:0000902	cell morphogenesis	--	--	--	--	KOG0101	Molecular chaperones HSP70/HSC70, HSP70 superfamily
NYSL_vs_NYCL	c133309_g1	1	30.4485	-4.9283	4.8743e-06	763755528	KJB22859.1	hypothetical protein B456_004G069900 [Gossypium raimondii]	--	--	--	--	--	--	Q96316	Uclacyanin-3 OS=Arabidopsis thaliana GN=UCC3 PE=2 SV=1	PF02298	Plastocyanin-like domain	GO:0006118	obsolete electron transport	GO:0009055	electron carrier activity	--	--	--	--
NYSL_vs_NYCL	c122243_g1	1	30.3893	-4.92549	4.9268e-06	747060878	XP_011076887.1	PREDICTED: GDSL esterase/lipase At5g33370-like [Sesamum indicum]	823266214	XM_012610359.1	PREDICTED: Gossypium raimondii GDSL esterase/lipase At5g33370-like (LOC105784472), mRNA	--	--	--	Q8LB81	GDSL esterase/lipase At5g33370 OS=Arabidopsis thaliana GN=At5g33370 PE=2 SV=1	PF00657	GDSL-like Lipase/Acylhydrolase	--	--	GO:0016788	hydrolase activity, acting on ester bonds	--	--	--	--
NYSL_vs_NYCL	c80045_g1	1	30.3302	-4.92268	4.9801e-06	848849146	XP_012829959.1	PREDICTED: linoleate 13S-lipoxygenase 2-1, chloroplastic-like [Erythranthe guttatus]>gi|604348157|gb|EYU46312.1| hypothetical protein MIMGU_mgv1a000979mg [Erythranthe guttata]	848849145	XM_012974505.1	PREDICTED: Erythranthe guttatus linoleate 13S-lipoxygenase 2-1, chloroplastic-like (LOC105951110), mRNA	K00454	LOX2S	lipoxygenase	O24370	Linoleate 13S-lipoxygenase 2-1, chloroplastic OS=Solanum tuberosum GN=LOX2.1 PE=1 SV=1	PF00305//PF05634//PF01477	Lipoxygenase//APO RNA-binding//PLAT/LH2 domain	GO:0055114	oxidation-reduction process	GO:0005515//GO:0003723//GO:0046872//GO:0016702	protein binding//RNA binding//metal ion binding//oxidoreductase activity, acting on single donors with incorporation of molecular oxygen, incorporation of two atoms of oxygen	--	--	--	--
NYSL_vs_NYCL	c109879_g1	1	30.5643	-4.93377	5.1751e-06	747099105	XP_011097595.1	PREDICTED: major pollen allergen Lol p 11-like [Sesamum indicum]	--	--	--	--	--	--	Q9LX15	Protein DOWNSTREAM OF FLC OS=Arabidopsis thaliana GN=DFC PE=2 SV=1	--	--	--	--	--	--	--	--	--	--
NYSL_vs_NYCL	c143968_g1	1	30.7988	-4.9448	5.3887e-06	747051002	XP_011071583.1	PREDICTED: FRIGIDA-like protein 4a [Sesamum indicum]	747051001	XM_011073281.1	PREDICTED: Sesamum indicum FRIGIDA-like protein 4a (LOC105156998), mRNA	--	--	--	Q9LUV4	FRIGIDA-like protein 4a OS=Arabidopsis thaliana GN=FRL4A PE=2 SV=1	PF03938//PF15199	Outer membrane protein (OmpH-like)//D-amino acid oxidase activator	GO:1900758	negative regulation of D-amino-acid oxidase activity	GO:0051082	unfolded protein binding	--	--	--	--
NYSL_vs_NYCL	c138975_g1	1	30.3266	-4.92251	5.4386e-06	747100318	XP_011098245.1	PREDICTED: malate dehydrogenase, mitochondrial [Sesamum indicum]	747100317	XM_011099943.1	PREDICTED: Sesamum indicum malate dehydrogenase, mitochondrial (LOC105176952), mRNA	K00026	MDH2	malate dehydrogenase	Q9ZP06	Malate dehydrogenase 1, mitochondrial OS=Arabidopsis thaliana GN=At1g53240 PE=1 SV=1	PF02866//PF00056//PF01073	lactate/malate dehydrogenase, alpha/beta C-terminal domain//lactate/malate dehydrogenase, NAD binding domain//3-beta hydroxysteroid dehydrogenase/isomerase family	GO:0008209//GO:0008207//GO:0006694//GO:0008210//GO:0055114	androgen metabolic process//C21-steroid hormone metabolic process//steroid biosynthetic process//estrogen metabolic process//oxidation-reduction process	GO:0003854//GO:0016616//GO:0016491	3-beta-hydroxy-delta5-steroid dehydrogenase activity//oxidoreductase activity, acting on the CH-OH group of donors, NAD or NADP as acceptor//oxidoreductase activity	--	--	KOG1494	NAD-dependent malate dehydrogenase
NYSL_vs_NYCL	c113426_g1	1	30.0298	-4.90833	5.8202e-06	747052652	XP_011072453.1	PREDICTED: GDSL esterase/lipase APG [Sesamum indicum]	747052651	XM_011074151.1	PREDICTED: Sesamum indicum GDSL esterase/lipase APG (LOC105157704), mRNA	--	--	--	Q9LU14	GDSL esterase/lipase APG OS=Arabidopsis thaliana GN=APG PE=1 SV=1	PF00657	GDSL-like Lipase/Acylhydrolase	--	--	GO:0016788	hydrolase activity, acting on ester bonds	--	--	--	--
NYSL_vs_NYCL	c146633_g1	2.5278	45.3786	-4.16606	5.8291e-06	--	--	--	256000779	NM_001164248.1	Mus musculus tropomyosin 1, alpha (Tpm1), transcript variant Tpm1.1, mRNA	--	--	--	P04692	Tropomyosin alpha-1 chain OS=Rattus norvegicus GN=Tpm1 PE=1 SV=3	PF16716//PF06008//PF04111//PF04632//PF08702//PF06009//PF10473//PF05739//PF06160//PF13851//PF00769//PF05557	Bone marrow stromal antigen 2//Laminin Domain I//Autophagy protein Apg6//Fusaric acid resistance protein family//Fibrinogen alpha/beta chain family//Laminin Domain II//Leucine-rich repeats of kinetochore protein Cenp-F/LEK1//SNARE domain//Septation ring formation regulator, EzrA//Growth-arrest specific micro-tubule binding//Ezrin/radixin/moesin family//Mitotic checkpoint protein	GO:0006914//GO:0007094//GO:0006810//GO:0030168//GO:0030155//GO:0051607//GO:0007165//GO:0045995//GO:0030334//GO:0048870//GO:0007155//GO:0000921//GO:0051258	autophagy//mitotic spindle assembly checkpoint//transport//platelet activation//regulation of cell adhesion//defense response to virus//signal transduction//regulation of embryonic development//regulation of cell migration//cell motility//cell adhesion//septin ring assembly//protein polymerization	GO:0045502//GO:0008092//GO:0005515//GO:0005102//GO:0030674//GO:0008134//GO:0042803	dynein binding//cytoskeletal protein binding//protein binding//receptor binding//protein binding, bridging//transcription factor binding//protein homodimerization activity	GO:0005737//GO:0031514//GO:0005577//GO:0019898//GO:0005667//GO:0030286//GO:0005940//GO:0005886//GO:0016021	cytoplasm//motile cilium//fibrinogen complex//extrinsic component of membrane//transcription factor complex//dynein complex//septin ring//plasma membrane//integral component of membrane	KOG1003	Actin filament-coating protein tropomyosin
NYSL_vs_NYCL	c130976_g1	1181.5	293.337	2.00998	6.0545e-06	590580033	XP_007013955.1	Tetraspanin8 [Theobroma cacao]>gi|508784318|gb|EOY31574.1| Tetraspanin8 [Theobroma cacao]	590580032	XM_007013893.1	Theobroma cacao Tetraspanin8 (TCM_038498) mRNA, complete cds	--	--	--	Q8S8Q6	Tetraspanin-8 OS=Arabidopsis thaliana GN=TET8 PE=2 SV=1	PF06363//PF15957//PF00335	Picornaviridae P3A protein//Commissureless//Tetraspanin family	GO:0007411	axon guidance	--	--	GO:0019012//GO:0016021	virion//integral component of membrane	--	--
NYSL_vs_NYCL	c126306_g1	37.3009	1	5.22114	6.5545e-06	589097602	AHK60844.1	CrADH9 [Catharanthus roseus]	145524502	XM_001448042.1	Paramecium tetraurelia hypothetical protein (GSPATT00015560001) partial mRNA	K00083	E1.1.1.195	cinnamyl-alcohol dehydrogenase	C0SPA5	Probable formaldehyde dehydrogenase AdhA OS=Bacillus subtilis (strain 168) GN=adhA PE=2 SV=1	--	--	--	--	--	--	--	--	KOG0023	Alcohol dehydrogenase, class V
NYSL_vs_NYCL	c145328_g2	80.1457	5.85554	3.77475	6.7402e-06	802565321	XP_012067472.1	PREDICTED: heat shock cognate 70 kDa protein-like [Jatropha curcas]>gi|643735310|gb|KDP41951.1| hypothetical protein JCGZ_26969 [Jatropha curcas]	21758008	AK098074.1	Mus musculus cDNA fis, clone TRACH2001651,highly similar to HEAT SHOCK COGNATE 71 KDA PROTEIN	K03283	HSPA1_8	heat shock 70kDa protein 1/8	P19120	Heat shock cognate 71 kDa protein OS=Bos taurus GN=HSPA8 PE=1 SV=2	PF02782//PF06723	FGGY family of carbohydrate kinases, C-terminal domain//MreB/Mbl protein	GO:0000902//GO:0005975	cell morphogenesis//carbohydrate metabolic process	GO:0016773	phosphotransferase activity, alcohol group as acceptor	--	--	KOG0101	Molecular chaperones HSP70/HSC70, HSP70 superfamily
NYSL_vs_NYCL	c119556_g1	1	30.1403	-4.91362	6.7864e-06	747085489	XP_011090208.1	PREDICTED: elongation factor 1-beta-like isoform X1 [Sesamum indicum]>gi|747108341|ref|XP_011069495.1| PREDICTED: elongation factor 1-beta-like [Sesamum indicum]	848875974	XM_012983000.1	PREDICTED: Erythranthe guttatus elongation factor 1-beta 2-like (LOC105958992), mRNA	K03232	EEF1B	elongation factor 1-beta	P93447	Elongation factor 1-delta OS=Pimpinella brachycarpa PE=2 SV=3	PF00736	EF-1 guanine nucleotide exchange domain	GO:0006414//GO:0006448	translational elongation//regulation of translational elongation	GO:0003746	translation elongation factor activity	GO:0005853//GO:0005840	eukaryotic translation elongation factor 1 complex//ribosome	KOG1668	Elongation factor 1 beta/delta chain
NYSL_vs_NYCL	c123837_g1	1	29.8439	-4.89936	7.2576e-06	747059272	XP_011076008.1	PREDICTED: glutamate synthase 1 [NADH], chloroplastic isoform X1 [Sesamum indicum]	747059275	XM_011077708.1	PREDICTED: Sesamum indicum glutamate synthase 1 [NADH], chloroplastic (LOC105160371), transcript variant X3, mRNA	K00264	GLT1	glutamate synthase (NADPH/NADH)	Q03460	Glutamate synthase [NADH], amyloplastic OS=Medicago sativa PE=1 SV=1	PF01494//PF02826//PF01266//PF00070//PF00743//PF12831//PF07992//PF01134//PF05834//PF01645//PF01593//PF13241//PF01493	FAD binding domain//D-isomer specific 2-hydroxyacid dehydrogenase, NAD binding domain//FAD dependent oxidoreductase//Pyridine nucleotide-disulphide oxidoreductase//Flavin-binding monooxygenase-like//FAD dependent oxidoreductase//Pyridine nucleotide-disulphide oxidoreductase//Glucose inhibited division protein A//Lycopene cyclase protein//Conserved region in glutamate synthase//Flavin containing a…	GO:0008033//GO:0006779//GO:0019354//GO:0008152//GO:0006537//GO:0016117//GO:0055114	tRNA processing//porphyrin-containing compound biosynthetic process//siroheme biosynthetic process//metabolic process//glutamate biosynthetic process//carotenoid biosynthetic process//oxidation-reduction process	GO:0016638//GO:0071949//GO:0050661//GO:0050660//GO:0051287//GO:0016705//GO:0043115//GO:0004499//GO:0016491//GO:0015930	oxidoreductase activity, acting on the CH-NH2 group of donors//FAD binding//NADP binding//flavin adenine dinucleotide binding//NAD binding//oxidoreductase activity, acting on paired donors, with incorporation or reduction of molecular oxygen//precorrin-2 dehydrogenase activity//N,N-dimethylaniline monooxygenase activity//oxidoreductase activity//glutamate synthase activity	--	--	KOG0399	Glutamate synthase
NYSL_vs_NYCL	c149363_g5	17.3131	117.042	-2.75709	7.3353e-06	374411904	AEZ48936.1	clp protease proteolytic subunit, partial [Potarophytum riparium]	744673718	KM590983.1	Scrophularia takesimensis voucher Choi 20140001 plastid, complete genome	K01358	clpP, CLPP	ATP-dependent Clp protease, protease subunit	Q3BAL3	ATP-dependent Clp protease proteolytic subunit OS=Phalaenopsis aphrodite subsp. formosana GN=clpP PE=3 SV=1	--	--	--	--	--	--	--	--	KOG0840	ATP-dependent Clp protease, proteolytic subunit
NYSL_vs_NYCL	c139093_g1	31.5995	1	4.98183	7.4624e-06	675164821	XP_008891295.1	glyceraldehyde-3-phosphate dehydrogenase [Phytophthora parasitica INRA-310]>gi|675164823|ref|XP_008891296.1| glyceraldehyde-3-phosphate dehydrogenase, variant [Phytophthora parasitica INRA-310]>gi|568110332|gb|ETN24939.1| glyceraldehyde-3-phosphate dehydrogenase [Phytophthora parasitica INRA-310]>gi|568110333|gb|ETN24940.1| glyceraldehyde-3-phosphate dehydrogenase, variant [Phytophthora parasitic…	145519398	XM_001445529.1	Paramecium tetraurelia hypothetical protein (GSPATT00013616001) partial mRNA	K00134	GAPDH, gapA	glyceraldehyde 3-phosphate dehydrogenase	P20445	Glyceraldehyde-3-phosphate dehydrogenase OS=Emericella nidulans (strain FGSC A4 / ATCC 38163 / CBS 112.46 / NRRL 194 / M139) GN=gpdA PE=1 SV=2	PF02800//PF01113//PF02826//PF00044	Glyceraldehyde 3-phosphate dehydrogenase, C-terminal domain//Dihydrodipicolinate reductase, N-terminus//D-isomer specific 2-hydroxyacid dehydrogenase, NAD binding domain//Glyceraldehyde 3-phosphate dehydrogenase, NAD binding domain	GO:0009085//GO:0055114//GO:0009089	lysine biosynthetic process//oxidation-reduction process//lysine biosynthetic process via diaminopimelate	GO:0008839//GO:0051287//GO:0016620	4-hydroxy-tetrahydrodipicolinate reductase//NAD binding//oxidoreductase activity, acting on the aldehyde or oxo group of donors, NAD or NADP as acceptor	--	--	KOG0657	Glyceraldehyde 3-phosphate dehydrogenase
NYSL_vs_NYCL	c147404_g1	1	29.9583	-4.90488	7.7242e-06	747085959	XP_011090457.1	PREDICTED: LOW QUALITY PROTEIN: uncharacterized protein LOC105171130 [Sesamum indicum]	747085958	XM_011092155.1	PREDICTED: Sesamum indicum uncharacterized LOC105171130 (LOC105171130), mRNA	--	--	--	O22193	U-box domain-containing protein 4 OS=Arabidopsis thaliana GN=PUB4 PE=1 SV=3	PF06371//PF11698//PF00514	Diaphanous GTPase-binding Domain//V-ATPase subunit H//Armadillo/beta-catenin-like repeat	GO:0030036//GO:0015991	actin cytoskeleton organization//ATP hydrolysis coupled proton transport	GO:0016820//GO:0017048//GO:0003779//GO:0005515	hydrolase activity, acting on acid anhydrides, catalyzing transmembrane movement of substances//Rho GTPase binding//actin binding//protein binding	GO:0000221	vacuolar proton-transporting V-type ATPase, V1 domain	--	--
NYSL_vs_NYCL	c144691_g1	31.489	1	4.97678	8.0975e-06	460397009	XP_004244061.1	PREDICTED: 40S ribosomal protein S8-like [Solanum lycopersicum]	145507473	XM_001439655.1	Paramecium tetraurelia hypothetical protein (GSPATT00008737001) partial mRNA	K02995	RP-S8e, RPS8	small subunit ribosomal protein S8e	Q4N3P0	40S ribosomal protein S8 OS=Theileria parva GN=RPS8 PE=3 SV=1	--	--	--	--	--	--	--	--	KOG3283	40S ribosomal protein S8
NYSL_vs_NYCL	c147931_g1	4.64088	56.8311	-3.61421	8.0975e-06	590621878	XP_007024894.1	Zinc transporter 10 precursor [Theobroma cacao]>gi|508780260|gb|EOY27516.1| Zinc transporter 10 precursor [Theobroma cacao]	590621877	XM_007024832.1	Theobroma cacao Zinc transporter 10 precursor (TCM_029353) mRNA, complete cds	K14709	SLC39A1_2_3, ZIP1_2_3	solute carrier family 39 (zinc transporter), member 1/2/3	Q38856	Fe(2+) transport protein 1 OS=Arabidopsis thaliana GN=IRT1 PE=1 SV=2	PF02535	ZIP Zinc transporter	GO:0055085//GO:0030001	transmembrane transport//metal ion transport	GO:0046873	metal ion transmembrane transporter activity	GO:0016020	membrane	KOG1558	Fe2+/Zn2+ regulated transporter
NYSL_vs_NYCL	c149617_g2	1.40723	33.2658	-4.56311	8.0975e-06	316996029	BAD83549.2	cytochrome c maturation protein CcmB (mitochondrion) [Nicotiana tabacum]	340007640	JN098455.1	Mimulus guttatus mitochondrion, complete genome	--	--	--	P93280	Putative cytochrome c biogenesis ccmB-like mitochondrial protein OS=Arabidopsis thaliana GN=CCMB PE=2 SV=2	PF03379	CcmB protein	GO:0015886//GO:0017004	heme transport//cytochrome complex assembly	GO:0015232	heme transporter activity	GO:0016020	membrane	--	--
NYSL_vs_NYCL	c145547_g1	1	29.6619	-4.89054	8.1788e-06	570699977	YP_008992377.1	ribosomal protein L5 (mitochondrion) [Salvia miltiorrhiza]>gi|534292347|gb|AGU16639.1| ribosomal protein L5 (mitochondrion) [Salvia miltiorrhiza]	534292244	KF177345.1	Salvia miltiorrhiza mitochondrion, complete genome	--	--	--	P51409	60S ribosomal protein L5, mitochondrial OS=Solanum tuberosum GN=RPL5 PE=2 SV=2	PF02888	Calmodulin binding domain	GO:0006813	potassium ion transport	GO:0005516//GO:0015269	calmodulin binding//calcium-activated potassium channel activity	GO:0016021	integral component of membrane	--	--
NYSL_vs_NYCL	c148910_g1	1064.26	259.657	2.03517	8.7313e-06	590706597	XP_007047766.1	ROP binding protein kinases 1, putative [Theobroma cacao]>gi|508700027|gb|EOX91923.1| ROP binding protein kinases 1, putative [Theobroma cacao]	590706596	XM_007047704.1	Theobroma cacao ROP binding protein kinases 1, putative (TCM_000972) mRNA, complete cds	--	--	--	Q8H1D6	Receptor-like cytosolic serine/threonine-protein kinase RBK1 OS=Arabidopsis thaliana GN=RBK1 PE=1 SV=1	PF13181//PF13414//PF00515//PF00069//PF13174//PF07714	Tetratricopeptide repeat//TPR repeat//Tetratricopeptide repeat//Protein kinase domain//Tetratricopeptide repeat//Protein tyrosine kinase	GO:0006468	protein phosphorylation	GO:0004672//GO:0005515//GO:0005524	protein kinase activity//protein binding//ATP binding	--	--	--	--
NYSL_vs_NYCL	c137514_g2	3008.31	778.715	1.94979	9.3304e-06	8886718	AAF80556.1	plasma membrane aquaporin [Vitis vinifera]	590722030	XM_007051721.1	Theobroma cacao Plasma membrane intrinsic protein 1B (TCM_005318) mRNA, complete cds	K09872	PIP	aquaporin PIP	Q39196	Probable aquaporin PIP1-4 OS=Arabidopsis thaliana GN=PIP1.4 PE=1 SV=1	PF00230	Major intrinsic protein	GO:0006810	transport	GO:0005215	transporter activity	GO:0016020	membrane	KOG0223	Aquaporin (major intrinsic protein family)
NYSL_vs_NYCL	c144622_g1	305.151	1266.77	-2.05356	9.3414e-06	590724890	XP_007052596.1	Urophorphyrin methylase 1 isoform 1 [Theobroma cacao]>gi|508704857|gb|EOX96753.1| Urophorphyrin methylase 1 isoform 1 [Theobroma cacao]	590724889	XM_007052534.1	Theobroma cacao Urophorphyrin methylase 1 isoform 1 (TCM_005935) mRNA, complete cds	--	--	--	A9H259	Siroheme synthase OS=Gluconacetobacter diazotrophicus (strain ATCC 49037 / DSM 5601 / PAl5) GN=cysG PE=3 SV=1	PF00590//PF01371	Tetrapyrrole (Corrin/Porphyrin) Methylases//Trp repressor protein	GO:0006355//GO:0008152	regulation of transcription, DNA-templated//metabolic process	GO:0008168//GO:0003700	methyltransferase activity//transcription factor activity, sequence-specific DNA binding	GO:0005667//GO:0005622	transcription factor complex//intracellular	KOG1527	Uroporphyrin III methyltransferase
NYSL_vs_NYCL	c144718_g2	447.836	100.963	2.14914	9.3414e-06	590718040	XP_007050733.1	Alpha/beta-Hydrolases superfamily protein isoform 1 [Theobroma cacao]>gi|590718049|ref|XP_007050734.1| Alpha/beta-Hydrolases superfamily protein isoform 1 [Theobroma cacao]>gi|508702994|gb|EOX94890.1| Alpha/beta-Hydrolases superfamily protein isoform 1 [Theobroma cacao]>gi|508702995|gb|EOX94891.1| Alpha/beta-Hydrolases superfamily protein isoform 1 [Theobroma cacao]	590718048	XM_007050672.1	Theobroma cacao Alpha/beta-Hydrolases superfamily protein isoform 1 (TCM_004494) mRNA, complete cds	K14493	GID1	gibberellin receptor GID1	Q9LYC1	Gibberellin receptor GID1B OS=Arabidopsis thaliana GN=GID1B PE=1 SV=1	PF07859	alpha/beta hydrolase fold	GO:0008152	metabolic process	GO:0016787	hydrolase activity	--	--	KOG1515	Arylacetamide deacetylase
NYSL_vs_NYCL	c139219_g2	1257.86	146.702	3.10001	9.476e-06	590609350	XP_007021513.1	Early nodulin-like protein 2, putative [Theobroma cacao]>gi|508721141|gb|EOY13038.1| Early nodulin-like protein 2, putative [Theobroma cacao]	--	--	--	--	--	--	Q9T076	Early nodulin-like protein 2 OS=Arabidopsis thaliana GN=At4g27520 PE=1 SV=1	PF02298	Plastocyanin-like domain	GO:0006118	obsolete electron transport	GO:0009055	electron carrier activity	--	--	--	--
NYSL_vs_NYCL	c18194_g1	1	29.1258	-4.86423	1.0075e-05	747072919	XP_011083399.1	PREDICTED: acetyl-CoA carboxylase 1-like isoform X1 [Sesamum indicum]	747072918	XM_011085097.1	PREDICTED: Sesamum indicum acetyl-CoA carboxylase 1-like (LOC105165943), transcript variant X1, mRNA	K11262	ACACA	acetyl-CoA carboxylase / biotin carboxylase 1	Q38970	Acetyl-CoA carboxylase 1 OS=Arabidopsis thaliana GN=ACC1 PE=1 SV=1	PF08326	Acetyl-CoA carboxylase, central region	GO:0006090//GO:0006633	pyruvate metabolic process//fatty acid biosynthetic process	GO:0003989//GO:0005524	acetyl-CoA carboxylase activity//ATP binding	GO:0009317	acetyl-CoA carboxylase complex	KOG0368	Acetyl-CoA carboxylase
NYSL_vs_NYCL	c129001_g2	96.4584	421.245	-2.12668	1.01e-05	590644697	XP_007031152.1	Nicotianamine synthase 3 [Theobroma cacao]>gi|508719757|gb|EOY11654.1| Nicotianamine synthase 3 [Theobroma cacao]	590644696	XM_007031090.1	Theobroma cacao Nicotianamine synthase 3 (TCM_026765) mRNA, complete cds	K05953	E2.5.1.43	nicotianamine synthase	Q9XGI7	Nicotianamine synthase OS=Solanum lycopersicum GN=CHLN PE=2 SV=1	PF03059//PF02056	Nicotianamine synthase protein//Family 4 glycosyl hydrolase	GO:0005975//GO:0030418	carbohydrate metabolic process//nicotianamine biosynthetic process	GO:0030410//GO:0004553	nicotianamine synthase activity//hydrolase activity, hydrolyzing O-glycosyl compounds	--	--	--	--
NYSL_vs_NYCL	c90540_g1	1	29.4186	-4.87866	1.0318e-05	359422270	YP_004935675.1	accD gene product (chloroplast) [Sesamum indicum]>gi|347448304|gb|AEO92715.1| acetyl-CoA carboxylase beta subunit (chloroplast) [Sesamum indicum]>gi|496538610|gb|AGL45345.1| AccD (chloroplast) [Sesamum indicum]	438688391	HF567871.1	Tectona grandis complete chloroplast genome, haplotype 3	K01963	accD	acetyl-CoA carboxylase carboxyl transferase subunit beta	P12219	Acetyl-coenzyme A carboxylase carboxyl transferase subunit beta, chloroplastic OS=Nicotiana tabacum GN=accD PE=1 SV=2	PF00672	HAMP domain	GO:2001295//GO:0006090//GO:0006633//GO:0007165	malonyl-CoA biosynthetic process//pyruvate metabolic process//fatty acid biosynthetic process//signal transduction	GO:0004871//GO:0008270//GO:0046872//GO:0003989//GO:0005524	signal transducer activity//zinc ion binding//metal ion binding//acetyl-CoA carboxylase activity//ATP binding	GO:0016021//GO:0009317//GO:0009570	integral component of membrane//acetyl-CoA carboxylase complex//chloroplast stroma	KOG0540	3-Methylcrotonyl-CoA carboxylase, non-biotin containing subunit/Acetyl-CoA carboxylase carboxyl transferase, subunit beta
NYSL_vs_NYCL	c143587_g1	1	28.5326	-4.83454	1.0455e-05	527208969	EPS73808.1	alcohol dehydrogenase-like protein, partial [Genlisea aurea]	--	--	--	--	--	--	Q500U8	Tetraketide alpha-pyrone reductase 1 OS=Arabidopsis thaliana GN=TKPR1 PE=1 SV=1	PF01073//PF01370//PF00208	3-beta hydroxysteroid dehydrogenase/isomerase family//NAD dependent epimerase/dehydratase family//Glutamate/Leucine/Phenylalanine/Valine dehydrogenase	GO:0006694//GO:0008207//GO:0008210//GO:0006520//GO:0055114//GO:0008209	steroid biosynthetic process//C21-steroid hormone metabolic process//estrogen metabolic process//cellular amino acid metabolic process//oxidation-reduction process//androgen metabolic process	GO:0003824//GO:0003854//GO:0050662//GO:0016616//GO:0016491	catalytic activity//3-beta-hydroxy-delta5-steroid dehydrogenase activity//coenzyme binding//oxidoreductase activity, acting on the CH-OH group of donors, NAD or NADP as acceptor//oxidoreductase activity	--	--	KOG1502	Flavonol reductase/cinnamoyl-CoA reductase
NYSL_vs_NYCL	c142365_g1	31.0888	1	4.95832	1.0521e-05	--	--	--	145542691	XM_001456996.1	Paramecium tetraurelia hypothetical protein (GSPATT00022808001) partial mRNA	--	--	--	Q8NSL3	2-methylcitrate dehydratase 2 OS=Corynebacterium glutamicum (strain ATCC 13032 / DSM 20300 / JCM 1318 / LMG 3730 / NCIMB 10025) GN=prpD2 PE=2 SV=1	PF03972	MmgE/PrpD family	--	--	GO:0016829	lyase activity	--	--	--	--
NYSL_vs_NYCL	c240947_g1	1	28.7084	-4.8434	1.0973e-05	747065040	XP_011079131.1	PREDICTED: 40S ribosomal protein S2-4-like [Sesamum indicum]	747047988	XM_011071682.1	PREDICTED: Sesamum indicum 40S ribosomal protein S2-4-like (LOC105155749), mRNA	K02981	RP-S2e, RPS2	small subunit ribosomal protein S2e	Q93VB8	40S ribosomal protein S2-2 OS=Arabidopsis thaliana GN=RPS2B PE=2 SV=1	PF03719//PF00333	Ribosomal protein S5, C-terminal domain//Ribosomal protein S5, N-terminal domain	GO:0006412//GO:0042254	translation//ribosome biogenesis	GO:0003735//GO:0003723	structural constituent of ribosome//RNA binding	GO:0005840	ribosome	KOG0877	40S ribosomal protein S2/30S ribosomal protein S5
NYSL_vs_NYCL	c144176_g1	4750.98	1241.4	1.93625	1.1241e-05	590563124	XP_007009279.1	Phosphatase PP2C isoform 2 [Theobroma cacao]>gi|508726192|gb|EOY18089.1| Phosphatase PP2C isoform 2 [Theobroma cacao]	590563123	XM_007009217.1	Theobroma cacao Phosphatase PP2C isoform 2 (TCM_042736) mRNA, complete cds	K14497	PP2C	protein phosphatase 2C	P49598	Protein phosphatase 2C 37 OS=Arabidopsis thaliana GN=PP2CA PE=1 SV=1	PF00481	Protein phosphatase 2C	--	--	GO:0003824	catalytic activity	--	--	KOG0698	Serine/threonine protein phosphatase
NYSL_vs_NYCL	c141460_g7	1	28.8246	-4.84923	1.1706e-05	747043242	XP_011082808.1	PREDICTED: staphylococcal nuclease domain-containing protein 1 [Sesamum indicum]	747043241	XM_011084506.1	PREDICTED: Sesamum indicum staphylococcal nuclease domain-containing protein 1 (LOC105165478), mRNA	K15979	SND1	staphylococcal nuclease domain-containing protein 1	Q7ZT42	Staphylococcal nuclease domain-containing protein 1 OS=Danio rerio GN=snd1 PE=2 SV=1	--	--	--	--	--	--	--	--	KOG2039	Transcriptional coactivator p100
NYSL_vs_NYCL	c145879_g1	30.3013	1	4.92131	1.2222e-05	545367017	XP_005648374.1	ribosomal protein S5 component of cytosolic 80S ribosome and 40S small subunit [Coccomyxa subellipsoidea C-169]>gi|384250351|gb|EIE23830.1| ribosomal protein S5 component of cytosolic 80S ribosome and 40S small subunit [Coccomyxa subellipsoidea C-169]	145501237	XM_001436564.1	Paramecium tetraurelia hypothetical protein (GSPATT00037642001) partial mRNA	K02989	RP-S5e, RPS5	small subunit ribosomal protein S5e	Q9ZUT9	40S ribosomal protein S5-1 OS=Arabidopsis thaliana GN=RPS5A PE=1 SV=1	--	--	--	--	--	--	GO:0005840	ribosome	KOG3291	Ribosomal protein S7
NYSL_vs_NYCL	c124939_g1	1	28.1108	-4.81305	1.385e-05	747105696	XP_011101120.1	PREDICTED: beta-fructofuranosidase, soluble isoenzyme I-like [Sesamum indicum]	747105695	XM_011102818.1	PREDICTED: Sesamum indicum beta-fructofuranosidase, soluble isoenzyme I-like (LOC105179219), mRNA	K01193	E3.2.1.26, sacA	beta-fructofuranosidase	P80065	Beta-fructofuranosidase, soluble isoenzyme I OS=Daucus carota GN=INV*DC4 PE=1 SV=2	PF11837	Domain of unknown function (DUF3357)	GO:0005982//GO:0006012//GO:0005985	starch metabolic process//galactose metabolic process//sucrose metabolic process	GO:0004564//GO:0004575	beta-fructofuranosidase activity//sucrose alpha-glucosidase activity	GO:0017177	glucosidase II complex	KOG0228	Beta-fructofuranosidase (invertase)
NYSL_vs_NYCL	c125431_g1	232.171	18.5106	3.64876	1.4138e-05	590577254	XP_007013185.1	Heat shock transcription factor C1, putative [Theobroma cacao]>gi|508783548|gb|EOY30804.1| Heat shock transcription factor C1, putative [Theobroma cacao]	590577253	XM_007013123.1	Theobroma cacao Heat shock transcription factor C1, putative (TCM_037888) mRNA, complete cds	K09419	HSFF	heat shock transcription factor, other eukaryote	Q9LV52	Heat stress transcription factor C-1 OS=Arabidopsis thaliana GN=HSFC1 PE=2 SV=1	PF00447//PF04977//PF06005	HSF-type DNA-binding//Septum formation initiator//Protein of unknown function (DUF904)	GO:0006355//GO:0007049//GO:0000917//GO:0043093	regulation of transcription, DNA-templated//cell cycle//barrier septum assembly//FtsZ-dependent cytokinesis	GO:0003700//GO:0043565	transcription factor activity, sequence-specific DNA binding//sequence-specific DNA binding	GO:0005737//GO:0005634//GO:0005667	cytoplasm//nucleus//transcription factor complex	KOG0627	Heat shock transcription factor
NYSL_vs_NYCL	c148847_g10	169.567	30.0947	2.49428	1.4402e-05	590596700	XP_007018407.1	Branched-chain-amino-acid aminotransferase [Theobroma cacao]>gi|508723735|gb|EOY15632.1| Branched-chain-amino-acid aminotransferase [Theobroma cacao]	590596699	XM_007018345.1	Theobroma cacao Branched-chain-amino-acid aminotransferase (TCM_034633) mRNA, complete cds	K00826	E2.6.1.42, ilvE	branched-chain amino acid aminotransferase	Q9M439	Branched-chain-amino-acid aminotransferase 2, chloroplastic OS=Arabidopsis thaliana GN=BCAT2 PE=1 SV=1	PF01063//PF02935	Amino-transferase class IV//Cytochrome c oxidase subunit VIIc	GO:0008152//GO:0015992//GO:0006123	metabolic process//proton transport//mitochondrial electron transport, cytochrome c to oxygen	GO:0003824//GO:0004129	catalytic activity//cytochrome-c oxidase activity	GO:0045277	respiratory chain complex IV	KOG0975	Branched chain aminotransferase BCAT1, pyridoxal phosphate enzymes type IV superfamily
NYSL_vs_NYCL	c94442_g1	29.8184	1	4.89813	1.4758e-05	326503270	BAJ99260.1	predicted protein [Hordeum vulgare subsp. vulgare]	145491537	XM_001431731.1	Paramecium tetraurelia hypothetical protein (GSPATT00033846001) partial mRNA	--	--	--	--	--	--	--	--	--	--	--	--	--	--	--
NYSL_vs_NYCL	c157766_g1	29.3959	1	4.87755	1.4795e-05	299116081	CBN74497.1	conserved unknown protein [Ectocarpus siliculosus]	145531172	XM_001451318.1	Paramecium tetraurelia hypothetical protein (GSPATT00039590001) partial mRNA	--	--	--	Q75J93	Circularly permutated Ras protein 1 OS=Dictyostelium discoideum GN=cpras1 PE=3 SV=1	PF04811	Sec23/Sec24 trunk domain	GO:0006886//GO:0006888	intracellular protein transport//ER to Golgi vesicle-mediated transport	--	--	GO:0030127	COPII vesicle coat	--	--
NYSL_vs_NYCL	c49682_g1	2064.04	207.236	3.31612	1.589e-05	590563011	XP_007009247.1	Eukaryotic aspartyl protease family protein [Theobroma cacao]>gi|508726160|gb|EOY18057.1| Eukaryotic aspartyl protease family protein [Theobroma cacao]	590563010	XM_007009185.1	Theobroma cacao Eukaryotic aspartyl protease family protein (TCM_042714) mRNA, complete cds	--	--	--	Q9LZL3	Aspartic proteinase PCS1 OS=Arabidopsis thaliana GN=PCS1 PE=2 SV=1	PF00026	Eukaryotic aspartyl protease	GO:0006508	proteolysis	GO:0004190	aspartic-type endopeptidase activity	--	--	KOG1339	Aspartyl protease
NYSL_vs_NYCL	c132915_g1	30.0701	1	4.91026	1.6378e-05	224001286	XP_002290315.1	ypt1-like rab-type small G protein [Thalassiosira pseudonana CCMP1335]>gi|220973737|gb|EED92067.1| ypt1-like rab-type small G protein [Thalassiosira pseudonana CCMP1335]	145477776	XM_001424874.1	Paramecium tetraurelia hypothetical protein (GSPATT00028548001) partial mRNA	K07874	RAB1A	Ras-related protein Rab-1A	P22125	Ras-related protein ORAB-1 OS=Diplobatis ommata PE=2 SV=1	--	--	GO:0007264//GO:0015031	small GTPase mediated signal transduction//protein transport	GO:0005525	GTP binding	--	--	KOG0084	GTPase Rab1/YPT1, small G protein superfamily, and related GTP-binding proteins
NYSL_vs_NYCL	c126630_g2	1	27.8065	-4.79735	1.781e-05	747084583	XP_011089709.1	PREDICTED: ruBisCO large subunit-binding protein subunit beta, chloroplastic [Sesamum indicum]	747084582	XM_011091407.1	PREDICTED: Sesamum indicum ruBisCO large subunit-binding protein subunit beta, chloroplastic (LOC105170583), mRNA	K04077	groEL, HSPD1	chaperonin GroEL	P08927	RuBisCO large subunit-binding protein subunit beta, chloroplastic OS=Pisum sativum PE=1 SV=2	PF00118	TCP-1/cpn60 chaperonin family	--	--	GO:0005524	ATP binding	--	--	KOG0356	Mitochondrial chaperonin, Cpn60/Hsp60p
NYSL_vs_NYCL	c141989_g1	84.4148	6.7565	3.64315	1.8571e-05	590718702	XP_007050872.1	TSPO(outer membrane tryptophan-rich sensory protein)-related [Theobroma cacao]>gi|508703133|gb|EOX95029.1| TSPO(outer membrane tryptophan-rich sensory protein)-related [Theobroma cacao]	590718701	XM_007050810.1	Theobroma cacao TSPO(outer membrane tryptophan-rich sensory protein)-related (TCM_004622) mRNA, complete cds	--	--	--	O82245	Translocator protein homolog OS=Arabidopsis thaliana GN=TSPO PE=1 SV=1	PF03073	TspO/MBR family	--	--	--	--	GO:0016021	integral component of membrane	--	--
NYSL_vs_NYCL	c148447_g1	11.3967	84.32	-2.88726	1.8781e-05	685299360	XP_009140437.1	PREDICTED: uncharacterized protein LOC103864439 [Brassica rapa]	--	--	--	--	--	--	P14381	Transposon TX1 uncharacterized 149 kDa protein OS=Xenopus laevis PE=3 SV=1	--	--	--	--	--	--	--	--	--	--
NYSL_vs_NYCL	c147450_g1	1	27.4501	-4.77874	1.9218e-05	695061659	XP_009419271.1	PREDICTED: 40S ribosomal protein S15a [Musa acuminata subsp. malaccensis]	848928369	XM_012972336.1	PREDICTED: Erythranthe guttatus 40S ribosomal protein S15a (LOC105949070), mRNA	K02957	RP-S15Ae, RPS15A	small subunit ribosomal protein S15Ae	Q9AT34	40S ribosomal protein S15a OS=Daucus carota GN=RPS15A PE=2 SV=3	PF00410	Ribosomal protein S8	GO:0042254//GO:0006412	ribosome biogenesis//translation	GO:0003735	structural constituent of ribosome	GO:0005840	ribosome	KOG1754	40S ribosomal protein S15/S22
NYSL_vs_NYCL	c91476_g1	28.8438	1	4.85019	1.9218e-05	--	--	--	145507195	XM_001439516.1	Paramecium tetraurelia hypothetical protein (GSPATT00008597001) partial mRNA	--	--	--	--	--	--	--	--	--	--	--	--	--	--	--
NYSL_vs_NYCL	c144000_g1	29.2069	1	4.86824	1.9391e-05	303273346	XP_003056034.1	60S ribosomal protein L19 protein [Micromonas pusilla CCMP1545]>gi|226462118|gb|EEH59410.1| 60S ribosomal protein L19 protein [Micromonas pusilla CCMP1545]	145485842	XM_001428892.1	Paramecium tetraurelia hypothetical protein (GSPATT00031763001) partial mRNA	K02885	RP-L19e, RPL19	large subunit ribosomal protein L19e	P0DJ60	60S ribosomal protein L19 OS=Tetrahymena thermophila (strain SB210) GN=RPL19 PE=1 SV=1	PF01280	Ribosomal protein L19e	GO:0042254//GO:0006412	ribosome biogenesis//translation	GO:0003735	structural constituent of ribosome	GO:0005622//GO:0005840	intracellular//ribosome	KOG1696	60s ribosomal protein L19
NYSL_vs_NYCL	c127478_g1	1	27.5681	-4.78493	2.0433e-05	747057820	XP_011075230.1	PREDICTED: probable galactinol--sucrose galactosyltransferase 2 [Sesamum indicum]	747057819	XM_011076928.1	PREDICTED: Sesamum indicum probable galactinol--sucrose galactosyltransferase 2 (LOC105159745), mRNA	K06617	E2.4.1.82	raffinose synthase	Q94A08	Probable galactinol--sucrose galactosyltransferase 2 OS=Arabidopsis thaliana GN=RFS2 PE=2 SV=2	PF01119//PF09107	DNA mismatch repair protein, C-terminal domain//Elongation factor SelB, winged helix	GO:0001514//GO:0006448//GO:0006298	selenocysteine incorporation//regulation of translational elongation//mismatch repair	GO:0003723//GO:0030983//GO:0005525//GO:0003746//GO:0005524	RNA binding//mismatched DNA binding//GTP binding//translation elongation factor activity//ATP binding	GO:0005840//GO:0005737	ribosome//cytoplasm	--	--
NYSL_vs_NYCL	c375363_g1	1	30.9856	-4.95353	2.0433e-05	747072921	XP_011083400.1	PREDICTED: acetyl-CoA carboxylase 1-like isoform X2 [Sesamum indicum]	747072920	XM_011085098.1	PREDICTED: Sesamum indicum acetyl-CoA carboxylase 1-like (LOC105165943), transcript variant X2, mRNA	K11262	ACACA	acetyl-CoA carboxylase / biotin carboxylase 1	F4I1L3	Acetyl-CoA carboxylase 2 OS=Arabidopsis thaliana GN=ACC2 PE=2 SV=1	--	--	--	--	--	--	--	--	KOG0368	Acetyl-CoA carboxylase
NYSL_vs_NYCL	c144329_g5	1490.53	5474.15	-1.87681	2.1115e-05	590594273	XP_007017805.1	Uncharacterized protein TCM_034228 [Theobroma cacao]>gi|508723133|gb|EOY15030.1| Uncharacterized protein TCM_034228 [Theobroma cacao]	590594272	XM_007017743.1	Theobroma cacao Uncharacterized protein (TCM_034228) mRNA, complete cds	--	--	--	P85524	Kirola OS=Actinidia deliciosa PE=1 SV=1	PF02926	THUMP domain	--	--	GO:0003723	RNA binding	--	--	--	--
NYSL_vs_NYCL	c100814_g1	88.1933	378.655	-2.10214	2.1293e-05	590655518	XP_007034011.1	Uncharacterized protein isoform 3, partial [Theobroma cacao]>gi|508713040|gb|EOY04937.1| Uncharacterized protein isoform 3, partial [Theobroma cacao]	590655514	XM_007033948.1	Theobroma cacao Uncharacterized protein isoform 2 (TCM_020081) mRNA, partial cds	--	--	--	--	--	--	--	--	--	--	--	--	--	--	--
NYSL_vs_NYCL	c2030_g1	372.957	66.8836	2.47928	2.1607e-05	590705505	XP_007047457.1	Late embryogenesis abundant protein group 8 protein, putative [Theobroma cacao]>gi|508699718|gb|EOX91614.1| Late embryogenesis abundant protein group 8 protein, putative [Theobroma cacao]	590705504	XM_007047395.1	Theobroma cacao Late embryogenesis abundant protein group 8 protein, putative (TCM_000747) mRNA, complete cds	--	--	--	--	--	--	--	--	--	--	--	--	--	--	--
NYSL_vs_NYCL	c137065_g1	74.4726	335.052	-2.1696	2.2082e-05	728822911	KHG05051.1	putative beta-D-xylosidase 2 -like protein [Gossypium arboreum]	590719526	XM_007051018.1	Theobroma cacao Beta-xylosidase 2 (TCM_004787) mRNA, complete cds	--	--	--	Q94KD8	Probable beta-D-xylosidase 2 OS=Arabidopsis thaliana GN=BXL2 PE=2 SV=1	PF00933//PF01915	Glycosyl hydrolase family 3 N terminal domain//Glycosyl hydrolase family 3 C-terminal domain	GO:0005975	carbohydrate metabolic process	GO:0004553	hydrolase activity, hydrolyzing O-glycosyl compounds	--	--	--	--
NYSL_vs_NYCL	c142227_g3	29.5434	1	4.88476	2.2082e-05	582044870	3J60	Chain O, Localization Of The Small Subunit Ribosomal Proteins Into A 5.5 A Cryo-em Map Of Triticum Aestivum Translating 80s Ribosome	859795329	XM_013056648.1	PREDICTED: Mustela putorius furo 40S ribosomal protein S14 (LOC101686556), mRNA	K02955	RP-S14e, RPS14	small subunit ribosomal protein S14e	P62264	40S ribosomal protein S14 OS=Mus musculus GN=Rps14 PE=2 SV=3	PF03423//PF00411	Carbohydrate binding domain (family 25)//Ribosomal protein S11	GO:0042254//GO:0006412	ribosome biogenesis//translation	GO:0003735//GO:2001070	structural constituent of ribosome//starch binding	GO:0005840	ribosome	KOG0407	40S ribosomal protein S14
NYSL_vs_NYCL	c50720_g1	28.1243	1	4.81374	2.2082e-05	--	--	--	145501084	XM_001436488.1	Paramecium tetraurelia hypothetical protein (GSPATT00037564001) partial mRNA	--	--	--	--	--	PF01876	RNase P subunit p30	GO:0051252//GO:0008033	regulation of RNA metabolic process//tRNA processing	GO:0004540	ribonuclease activity	--	--	--	--
NYSL_vs_NYCL	c114380_g2	1	27.0929	-4.75984	2.2452e-05	747066066	XP_011079702.1	PREDICTED: glutathione S-transferase-like [Sesamum indicum]	747066065	XM_011081400.1	PREDICTED: Sesamum indicum glutathione S-transferase-like (LOC105163155), mRNA	K00799	GST, gst	glutathione S-transferase	P30109	Glutathione S-transferase PARB OS=Nicotiana tabacum GN=PARB PE=2 SV=1	PF13417//PF02798//PF13409	Glutathione S-transferase, N-terminal domain//Glutathione S-transferase, N-terminal domain//Glutathione S-transferase, N-terminal domain	--	--	GO:0005515	protein binding	--	--	KOG0867	Glutathione S-transferase
NYSL_vs_NYCL	c128922_g1	1	27.5049	-4.78162	2.2452e-05	743944123	XP_011016576.1	PREDICTED: 60S ribosomal protein L19-1-like [Populus euphratica]	747065919	XM_011081319.1	PREDICTED: Sesamum indicum 60S ribosomal protein L19-1 (LOC105163096), mRNA	K02885	RP-L19e, RPL19	large subunit ribosomal protein L19e	Q9SRX2	60S ribosomal protein L19-1 OS=Arabidopsis thaliana GN=RPL19A PE=2 SV=1	PF01280	Ribosomal protein L19e	GO:0042254//GO:0006412	ribosome biogenesis//translation	GO:0003735	structural constituent of ribosome	GO:0005622//GO:0005840	intracellular//ribosome	KOG1696	60s ribosomal protein L19
NYSL_vs_NYCL	c138183_g1	1	26.9723	-4.7534	2.3074e-05	747065744	XP_011079524.1	PREDICTED: long chain acyl-CoA synthetase 1 [Sesamum indicum]	747065743	XM_011081222.1	PREDICTED: Sesamum indicum long chain acyl-CoA synthetase 1 (LOC105163021), mRNA	K01897	ACSL, fadD	long-chain acyl-CoA synthetase	O22898	Long chain acyl-CoA synthetase 1 OS=Arabidopsis thaliana GN=LACS1 PE=2 SV=1	PF00501//PF08925//PF03857	AMP-binding enzyme//Domain of Unknown Function (DUF1907)//Colicin immunity protein	GO:0008152//GO:0030153//GO:0006955	metabolic process//bacteriocin immunity//immune response	GO:0003824//GO:0015643	catalytic activity//toxic substance binding	GO:0019814//GO:0005634	immunoglobulin complex//nucleus	KOG1256	Long-chain acyl-CoA synthetases (AMP-forming)
NYSL_vs_NYCL	c109751_g1	1	27.3243	-4.77211	2.3291e-05	747086077	XP_011090524.1	PREDICTED: lipoxygenase homology domain-containing protein 1-like [Sesamum indicum]	388520802	BT148669.1	Lotus japonicus clone JCVI-FLLj-7A8 unknown mRNA	--	--	--	--	--	PF05739//PF01477//PF09326	SNARE domain//PLAT/LH2 domain//NADH-ubiquinone oxidoreductase subunit G, C-terminal	GO:0055114	oxidation-reduction process	GO:0005515//GO:0051536//GO:0016651	protein binding//iron-sulfur cluster binding//oxidoreductase activity, acting on NAD(P)H	--	--	--	--
NYSL_vs_NYCL	c103324_g1	1	27.2064	-4.76587	2.3909e-05	747100014	XP_011098078.1	PREDICTED: protodermal factor 1-like [Sesamum indicum]	747072067	XM_011084631.1	PREDICTED: Sesamum indicum protodermal factor 1-like (LOC105165575), mRNA	--	--	--	Q9S728	Protodermal factor 1 OS=Arabidopsis thaliana GN=PDF1 PE=2 SV=1	--	--	--	--	--	--	--	--	--	--
NYSL_vs_NYCL	c95693_g1	1	27.027	-4.75633	2.4923e-05	747104049	XP_011100245.1	PREDICTED: 26S proteasome non-ATPase regulatory subunit 2 homolog A-like [Sesamum indicum]	747104048	XM_011101943.1	PREDICTED: Sesamum indicum 26S proteasome non-ATPase regulatory subunit 2 homolog A-like (LOC105178472), mRNA	K03028	PSMD2, RPN1	26S proteasome regulatory subunit N1	Q9SIV2	26S proteasome non-ATPase regulatory subunit 2 homolog A OS=Arabidopsis thaliana GN=RPN1A PE=1 SV=2	--	--	--	--	--	--	--	--	KOG2005	26S proteasome regulatory complex, subunit RPN1/PSMD2
NYSL_vs_NYCL	c144189_g4	1	26.7334	-4.74057	2.6743e-05	12802875	AAK08103.1	glutamine synthetase [Avicennia marina]	12802874	AF338444.1	Avicennia marina glutamine synthetase mRNA, complete cds	K01915	glnA, GLUL	glutamine synthetase	P51118	Glutamine synthetase cytosolic isozyme 1 OS=Vitis vinifera GN=GS1-1 PE=2 SV=1	PF00120//PF03951	Glutamine synthetase, catalytic domain//Glutamine synthetase, beta-Grasp domain	GO:0009252//GO:0006807//GO:0006542	peptidoglycan biosynthetic process//nitrogen compound metabolic process//glutamine biosynthetic process	GO:0004356	glutamate-ammonia ligase activity	--	--	KOG0683	Glutamine synthetase
NYSL_vs_NYCL	c129932_g1	81.0427	5.02342	4.01194	2.7103e-05	590672765	XP_007038703.1	PAR1 protein [Theobroma cacao]>gi|508775948|gb|EOY23204.1| PAR1 protein [Theobroma cacao]	731424123	XM_002267575.2	PREDICTED: Vitis vinifera uncharacterized LOC100254969 (LOC100254969), transcript variant X2, mRNA	--	--	--	--	--	--	--	--	--	--	--	--	--	--	--
NYSL_vs_NYCL	c94641_g1	1	27.0257	-4.75626	2.733e-05	747074393	XP_011084187.1	PREDICTED: 36.4 kDa proline-rich protein-like [Sesamum indicum]	--	--	--	--	--	--	Q9SU35	pEARLI1-like lipid transfer protein 1 OS=Arabidopsis thaliana GN=AZI1 PE=1 SV=1	--	--	--	--	--	--	--	--	--	--
NYSL_vs_NYCL	c134615_g1	1	26.7868	-4.74345	2.8913e-05	570699892	YP_008992286.1	hypothetical protein Salmi_Mp020 (mitochondrion) [Salvia miltiorrhiza]>gi|534292262|gb|AGU16554.1| hypothetical protein Salmi_Mp020 (mitochondrion) [Salvia miltiorrhiza]	558697207	KF709392.1	Ajuga reptans mitochondrion, complete genome	--	--	--	P92549	ATP synthase subunit alpha, mitochondrial OS=Arabidopsis thaliana GN=ATPA PE=1 SV=2	PF04718	Mitochondrial ATP synthase g subunit	GO:0015986//GO:0015992	ATP synthesis coupled proton transport//proton transport	GO:0015078	hydrogen ion transmembrane transporter activity	GO:0000276	mitochondrial proton-transporting ATP synthase complex, coupling factor F(o)	--	--
NYSL_vs_NYCL	c93185_g1	1	26.7258	-4.74016	2.9271e-05	747082473	XP_011088559.1	PREDICTED: peptidyl-prolyl cis-trans isomerase 1 [Sesamum indicum]	388511336	BT143936.1	Lotus japonicus clone JCVI-FLLj-14G18 unknown mRNA	K01802	E5.2.1.8	peptidylprolyl isomerase	O49886	Peptidyl-prolyl cis-trans isomerase OS=Lupinus luteus PE=2 SV=1	PF00160	Cyclophilin type peptidyl-prolyl cis-trans isomerase/CLD	GO:0006457//GO:0000413	protein folding//protein peptidyl-prolyl isomerization	GO:0003755	peptidyl-prolyl cis-trans isomerase activity	--	--	KOG0865	Cyclophilin type peptidyl-prolyl cis-trans isomerase
NYSL_vs_NYCL	c147510_g11	1	26.6702	-4.73716	2.9595e-05	747052309	XP_011072269.1	PREDICTED: pleiotropic drug resistance protein 1-like [Sesamum indicum]	848918056	XM_013000878.1	PREDICTED: Erythranthe guttatus pleiotropic drug resistance protein 1-like (LOC105975674), mRNA	--	--	--	Q76CU2	Pleiotropic drug resistance protein 1 OS=Nicotiana tabacum GN=PDR1 PE=2 SV=1	PF00005//PF00004//PF01637//PF03266//PF06422//PF05496//PF03193//PF13304//PF01061	ABC transporter//ATPase family associated with various cellular activities (AAA)//Archaeal ATPase//NTPase//CDR ABC transporter//Holliday junction DNA helicase ruvB N-terminus//Protein of unknown function, DUF258//AAA domain, putative AbiEii toxin, Type IV TA system//ABC-2 type transporter	GO:0006810//GO:0006281//GO:0006310	transport//DNA repair//DNA recombination	GO:0009378//GO:0005525//GO:0005524//GO:0042626//GO:0098519//GO:0016887//GO:0003924	four-way junction helicase activity//GTP binding//ATP binding//ATPase activity, coupled to transmembrane movement of substances//nucleotide phosphatase activity, acting on free nucleotides//ATPase activity//GTPase activity	GO:0005657//GO:0016020//GO:0009379//GO:0016021	replication fork//membrane//Holliday junction helicase complex//integral component of membrane	KOG0065	Pleiotropic drug resistance proteins (PDR1-15), ABC superfamily
NYSL_vs_NYCL	c142478_g1	1	26.6083	-4.73381	2.9887e-05	747078356	XP_011086336.1	PREDICTED: glyceraldehyde-3-phosphate dehydrogenase GAPCP2, chloroplastic-like [Sesamum indicum]	747095702	XM_011097434.1	PREDICTED: Sesamum indicum glyceraldehyde-3-phosphate dehydrogenase GAPCP2, chloroplastic-like (LOC105175102), mRNA	K00134	GAPDH, gapA	glyceraldehyde 3-phosphate dehydrogenase	Q5E924	Glyceraldehyde-3-phosphate dehydrogenase GAPCP2, chloroplastic OS=Arabidopsis thaliana GN=GAPCP2 PE=2 SV=1	PF01113//PF02800//PF00044//PF02826	Dihydrodipicolinate reductase, N-terminus//Glyceraldehyde 3-phosphate dehydrogenase, C-terminal domain//Glyceraldehyde 3-phosphate dehydrogenase, NAD binding domain//D-isomer specific 2-hydroxyacid dehydrogenase, NAD binding domain	GO:0009089//GO:0009085//GO:0055114	lysine biosynthetic process via diaminopimelate//lysine biosynthetic process//oxidation-reduction process	GO:0016620//GO:0051287//GO:0008839	oxidoreductase activity, acting on the aldehyde or oxo group of donors, NAD or NADP as acceptor//NAD binding//4-hydroxy-tetrahydrodipicolinate reductase	--	--	KOG0657	Glyceraldehyde 3-phosphate dehydrogenase
NYSL_vs_NYCL	c146607_g2	1	26.6092	-4.73386	2.9887e-05	747083583	XP_011089161.1	PREDICTED: mitochondrial dicarboxylate/tricarboxylate transporter DTC-like [Sesamum indicum]	747083582	XM_011090859.1	PREDICTED: Sesamum indicum mitochondrial dicarboxylate/tricarboxylate transporter DTC-like (LOC105170196), mRNA	K15104	SLC25A11, OGC	solute carrier family 25 (mitochondrial oxoglutarate transporter), member 11	Q9C5M0	Mitochondrial dicarboxylate/tricarboxylate transporter DTC OS=Arabidopsis thaliana GN=DTC PE=1 SV=1	PF03661	Uncharacterised protein family (UPF0121)	--	--	--	--	GO:0016021	integral component of membrane	KOG0759	Mitochondrial oxoglutarate/malate carrier proteins
NYSL_vs_NYCL	c149650_g4	1	26.49	-4.72737	3.07e-05	747084365	XP_011089589.1	PREDICTED: FRIGIDA-like protein 3 [Sesamum indicum]	747084364	XM_011091287.1	PREDICTED: Sesamum indicum FRIGIDA-like protein 3 (LOC105170506), mRNA	--	--	--	Q67ZB3	FRIGIDA-like protein 3 OS=Arabidopsis thaliana GN=FRL3 PE=1 SV=1	PF08702	Fibrinogen alpha/beta chain family	GO:0030168//GO:0051258//GO:0007165	platelet activation//protein polymerization//signal transduction	GO:0030674//GO:0005102	protein binding, bridging//receptor binding	GO:0005577	fibrinogen complex	--	--
NYSL_vs_NYCL	c123886_g1	28.8129	1	4.84864	3.1426e-05	729385269	XP_010550958.1	PREDICTED: histone H2AX [Tarenaya hassleriana]	145500218	XM_001436056.1	Paramecium tetraurelia hypothetical protein (GSPATT00037481001) partial mRNA	K11251	H2A	histone H2A	P35064	Histone H2AX OS=Tetrahymena thermophila (strain SB210) GN=HTA1 PE=1 SV=2	PF04565	RNA polymerase Rpb2, domain 3	GO:0006351//GO:0006206//GO:0006144	transcription, DNA-templated//pyrimidine nucleobase metabolic process//purine nucleobase metabolic process	GO:0003899//GO:0003677	DNA-directed RNA polymerase activity//DNA binding	GO:0005730	nucleolus	KOG1756	Histone 2A
NYSL_vs_NYCL	c142132_g1	30.7211	1	4.94116	3.1426e-05	695411608	XP_009525521.1	hypothetical protein PHYSODRAFT_345922 [Phytophthora sojae]>gi|348676646|gb|EGZ16463.1| hypothetical protein PHYSODRAFT_345922 [Phytophthora sojae]	145511214	XM_001441498.1	Paramecium tetraurelia hypothetical protein (GSPATT00010372001) partial mRNA	K09503	DNAJA2	DnaJ homolog subfamily A member 2	Q2HJ94	DnaJ homolog subfamily A member 2 OS=Bos taurus GN=DNAJA2 PE=2 SV=1	PF00684//PF06072	DnaJ central domain//Alphaherpesvirus tegument protein US9	--	--	GO:0051082//GO:0005488//GO:0031072	unfolded protein binding//binding//heat shock protein binding	GO:0019033	viral tegument	KOG0712	Molecular chaperone (DnaJ superfamily)
NYSL_vs_NYCL	c131275_g1	10758.9	2957.26	1.86319	3.22e-05	823224222	XP_012444879.1	PREDICTED: chaperone protein dnaJ 8, chloroplastic [Gossypium raimondii]>gi|763789473|gb|KJB56469.1| hypothetical protein B456_009G122900 [Gossypium raimondii]	590616290	XM_007023403.1	Theobroma cacao Chaperone DnaJ-domain superfamily protein (TCM_027478) mRNA, complete cds	--	--	--	Q9SAG8	Chaperone protein dnaJ 8, chloroplastic OS=Arabidopsis thaliana GN=ATJ8 PE=2 SV=1	--	--	--	--	--	--	--	--	KOG0715	Molecular chaperone (DnaJ superfamily)
NYSL_vs_NYCL	c134561_g2	1	26.2524	-4.71438	3.2235e-05	779752353	AJY78066.1	1a protein [Cucumber mosaic virus]>gi|779752355|gb|AJY78068.1| 1a protein [Glycine max]	124303922	EF213023.1	Cucumber mosaic virus strain CTL segment RNA1, complete sequence	--	--	--	P17769	Replication protein 1a OS=Cucumber mosaic virus (strain FNY) GN=ORF1a PE=3 SV=2	PF01660//PF01443//PF12503//PF12467	Viral methyltransferase//Viral (Superfamily 1) RNA helicase//Cucumber mosaic virus 1a protein C terminal//Cucumber mosaic virus 1a protein family	GO:0006396//GO:0080009//GO:0009451	RNA processing//mRNA methylation//RNA modification	GO:0008174//GO:0016817//GO:0005524//GO:0003723//GO:0008168	mRNA methyltransferase activity//hydrolase activity, acting on acid anhydrides//ATP binding//RNA binding//methyltransferase activity	--	--	--	--
NYSL_vs_NYCL	c143428_g1	28.4666	1	4.8312	3.2254e-05	159465565	XP_001690993.1	ribosomal protein S23, component of cytosolic 80S ribosome and 40S small subunit [Chlamydomonas reinhardtii]>gi|302832854|ref|XP_002947991.1| hypothetical protein VOLCADRAFT_79846 [Volvox carteri f. nagariensis]>gi|158279679|gb|EDP05439.1| ribosomal protein S23 [Chlamydomonas reinhardtii]>gi|300266793|gb|EFJ50979.1| hypothetical protein VOLCADRAFT_79846 [Volvox carteri f. nagariensis]	124088229	XM_001346979.1	Paramecium tetraurelia strain d4-2	K02973	RP-S23e, RPS23	small subunit ribosomal protein S23e	P06147	40S ribosomal protein S12 OS=Tetrahymena thermophila PE=1 SV=1	PF00164	Ribosomal protein S12/S23	GO:0006412//GO:0042254	translation//ribosome biogenesis	GO:0003735	structural constituent of ribosome	GO:0022627//GO:0005622//GO:0005840//GO:0005730	cytosolic small ribosomal subunit//intracellular//ribosome//nucleolus	KOG1749	40S ribosomal protein S23
NYSL_vs_NYCL	c140965_g1	1	26.1918	-4.71104	3.2463e-05	747082045	XP_011088325.1	PREDICTED: long chain acyl-CoA synthetase 2 [Sesamum indicum]	747082044	XM_011090023.1	PREDICTED: Sesamum indicum long chain acyl-CoA synthetase 2 (LOC105169597), mRNA	K01897	ACSL, fadD	long-chain acyl-CoA synthetase	Q9XIA9	Long chain acyl-CoA synthetase 2 OS=Arabidopsis thaliana GN=LACS2 PE=2 SV=1	PF00501	AMP-binding enzyme	GO:0008152	metabolic process	GO:0003824	catalytic activity	--	--	KOG1256	Long-chain acyl-CoA synthetases (AMP-forming)
NYSL_vs_NYCL	c399859_g1	1	26.1927	-4.71109	3.2463e-05	747079225	XP_011086802.1	PREDICTED: non-specific lipid transfer protein GPI-anchored 1 [Sesamum indicum]	--	--	--	--	--	--	Q9C7F7	Non-specific lipid transfer protein GPI-anchored 1 OS=Arabidopsis thaliana GN=LTPG1 PE=1 SV=1	PF00594	Vitamin K-dependent carboxylation/gamma-carboxyglutamic (GLA) domain	--	--	GO:0005509	calcium ion binding	GO:0005576	extracellular region	--	--
NYSL_vs_NYCL	c104598_g1	275.036	2588.88	-3.23463	3.305e-05	18406723	NP_566036.1	protease inhibitor/seed storage/lipid transfer protein (LTP) family protein [Arabidopsis thaliana]>gi|15983388|gb|AAL11562.1|AF424568_1 At2g45180/T14P1.1 [Arabidopsis thaliana]>gi|2583134|gb|AAB82643.1| expressed protein [Arabidopsis thaliana]>gi|21553826|gb|AAM62919.1| unknown [Arabidopsis thaliana]>gi|56236110|gb|AAV84511.1| At2g45180 [Arabidopsis thaliana]>gi|110739938|dbj|BAF01874.1| putative…	590568640	XM_007010791.1	Theobroma cacao QLTG3-1 protein (TCM_044830) mRNA, complete cds	--	--	--	P14009	14 kDa proline-rich protein DC2.15 OS=Daucus carota PE=2 SV=1	--	--	GO:0000038//GO:0006869//GO:0042335	very long-chain fatty acid metabolic process//lipid transport//cuticle development	GO:0008289	lipid binding	GO:0009535//GO:0005576	chloroplast thylakoid membrane//extracellular region	--	--
NYSL_vs_NYCL	c98176_g1	27.3758	1	4.77483	3.4539e-05	--	--	--	145510551	XM_001441172.1	Paramecium tetraurelia hypothetical protein (GSPATT00010084001) partial mRNA	--	--	--	--	--	--	--	--	--	--	--	--	--	--	--
NYSL_vs_NYCL	c239872_g1	27.7302	1	4.79339	3.4867e-05	819933614	AKG55582.1	calmodulin 2 [Gracilariopsis lemaneiformis]	239840	S68025.1	CAM=calmodulin [Paramecium tetraurelia, Genomic, 636 nt]	K02183	CALM	calmodulin	P07463	Calmodulin OS=Paramecium tetraurelia GN=CAM PE=1 SV=3	PF12763//PF13499//PF13405//PF00036//PF13833//PF13202	Cytoskeletal-regulatory complex EF hand//EF-hand domain pair//EF-hand domain//EF hand//EF-hand domain pair//EF hand	--	--	GO:0005509//GO:0005515	calcium ion binding//protein binding	--	--	KOG0027	Calmodulin and related proteins (EF-Hand superfamily)
NYSL_vs_NYCL	c147935_g1	1	25.71	-4.68426	4.4295e-05	747079538	XP_011086975.1	PREDICTED: glutamate decarboxylase-like [Sesamum indicum]	747079537	XM_011088673.1	PREDICTED: Sesamum indicum glutamate decarboxylase-like (LOC105168543), mRNA	K01580	E4.1.1.15, gadB, gadA, GAD	glutamate decarboxylase	P54767	Glutamate decarboxylase OS=Solanum lycopersicum PE=2 SV=1	PF00282	Pyridoxal-dependent decarboxylase conserved domain	GO:0019752	carboxylic acid metabolic process	GO:0030170//GO:0016831	pyridoxal phosphate binding//carboxy-lyase activity	--	--	--	--
NYSL_vs_NYCL	c138611_g1	1	26.0638	-4.70398	4.4599e-05	848855105	XP_012851103.1	PREDICTED: cystathionine gamma-synthase 1, chloroplastic-like [Erythranthe guttatus]	848855104	XM_012995649.1	PREDICTED: Erythranthe guttatus cystathionine gamma-synthase 1, chloroplastic-like (LOC105970821), mRNA	K01739	metB	cystathionine gamma-synthase	P55217	Cystathionine gamma-synthase 1, chloroplastic OS=Arabidopsis thaliana GN=CGS1 PE=1 SV=3	PF07147//PF01053//PF01212	Mitochondrial 28S ribosomal protein S30 (PDCD9)//Cys/Met metabolism PLP-dependent enzyme//Beta-eliminating lyase	GO:0042254//GO:0006520//GO:0006412	ribosome biogenesis//cellular amino acid metabolic process//translation	GO:0030170//GO:0016829//GO:0003735	pyridoxal phosphate binding//lyase activity//structural constituent of ribosome	GO:0005840//GO:0005739	ribosome//mitochondrion	KOG0053	Cystathionine beta-lyases/cystathionine gamma-synthases
NYSL_vs_NYCL	c142531_g3	1	26.0647	-4.70403	4.4599e-05	747060898	XP_011076899.1	PREDICTED: 40S ribosomal protein SA-like [Sesamum indicum]	747079147	XM_011088459.1	PREDICTED: Sesamum indicum 40S ribosomal protein SA-like (LOC105168394), mRNA	K02998	RP-SAe, RPSA	small subunit ribosomal protein SAe	O80377	40S ribosomal protein SA OS=Daucus carota GN=179B PE=2 SV=1	PF00318	Ribosomal protein S2	GO:0006412//GO:0042254	translation//ribosome biogenesis	GO:0003735	structural constituent of ribosome	GO:0005840//GO:0005622	ribosome//intracellular	KOG0830	40S ribosomal protein SA (P40)/Laminin receptor 1
NYSL_vs_NYCL	c149442_g1	100.464	436.945	-2.12078	4.5566e-05	590630812	XP_007027384.1	UDP-Glycosyltransferase superfamily protein [Theobroma cacao]>gi|508715989|gb|EOY07886.1| UDP-Glycosyltransferase superfamily protein [Theobroma cacao]	590630828	XM_007027327.1	Theobroma cacao Phosphoglycerate kinase isoform 2 (TCM_022208) mRNA, complete cds	--	--	--	Q9SJL0	UDP-glycosyltransferase 86A1 OS=Arabidopsis thaliana GN=UGT86A1 PE=2 SV=1	PF00201//PF02390//PF04101//PF00162//PF03033//PF02595	UDP-glucoronosyl and UDP-glucosyl transferase//Putative methyltransferase//Glycosyltransferase family 28 C-terminal domain//Phosphoglycerate kinase//Glycosyltransferase family 28 N-terminal domain//Glycerate kinase family	GO:0009451//GO:0006094//GO:0006096//GO:0006563//GO:0006566//GO:0046487//GO:0031388//GO:0008152//GO:0046486//GO:0030259//GO:0008033//GO:0015976//GO:0016310//GO:0006400//GO:0005975//GO:0006544	RNA modification//gluconeogenesis//glycolytic process//L-serine metabolic process//threonine metabolic process//glyoxylate metabolic process//organic acid phosphorylation//metabolic process//glycerolipid metabolic process//lipid glycosylation//tRNA processing//carbon utilization//phosphorylation//tRNA modification//carbohydrate metabolic process//glycine metabolic process	GO:0004618//GO:0008176//GO:0016758//GO:0008887	phosphoglycerate kinase activity//tRNA (guanine-N7-)-methyltransferase activity//transferase activity, transferring hexosyl groups//glycerate kinase activity	--	--	KOG1192	UDP-glucuronosyl and UDP-glucosyl transferase
NYSL_vs_NYCL	c145676_g1	26.6121	1	4.73401	4.8372e-05	299471151	CBN79008.1	conserved unknown protein [Ectocarpus siliculosus]	145512334	XM_001442047.1	Paramecium tetraurelia hypothetical protein (GSPATT00010855001) partial mRNA	K02145	ATPeV1A, ATP6A	V-type H+-transporting ATPase subunit A	Q03498	V-type proton ATPase catalytic subunit A OS=Plasmodium falciparum GN=vapA PE=3 SV=1	PF02874//PF01872//PF00006	ATP synthase alpha/beta family, beta-barrel domain//RibD C-terminal domain//ATP synthase alpha/beta family, nucleotide-binding domain	GO:0046034//GO:0055114//GO:0015992//GO:0006771//GO:0009231	ATP metabolic process//oxidation-reduction process//proton transport//riboflavin metabolic process//riboflavin biosynthetic process	GO:0005524//GO:0008703	ATP binding//5-amino-6-(5-phosphoribosylamino)uracil reductase activity	--	--	KOG1352	Vacuolar H+-ATPase V1 sector, subunit A
NYSL_vs_NYCL	c149411_g1	8374.89	29397.7	-1.81156	5.0581e-05	590647956	XP_007032043.1	Receptor-like protein kinase 2, putative isoform 1 [Theobroma cacao]>gi|590647960|ref|XP_007032044.1| Receptor-like protein kinase 2, putative isoform 1 [Theobroma cacao]>gi|508711072|gb|EOY02969.1| Receptor-like protein kinase 2, putative isoform 1 [Theobroma cacao]>gi|508711073|gb|EOY02970.1| Receptor-like protein kinase 2, putative isoform 1 [Theobroma cacao]	590647959	XM_007031982.1	Theobroma cacao Receptor-like protein kinase 2, putative isoform 1 (TCM_017364) mRNA, complete cds	--	--	--	Q9S7I6	LRR receptor-like serine/threonine-protein kinase RPK2 OS=Arabidopsis thaliana GN=RPK2 PE=2 SV=1	PF02468//PF00560//PF01691//PF07714//PF00069//PF05720//PF13855	Photosystem II reaction centre N protein (psbN)//Leucine Rich Repeat//Adenovirus E1B 19K protein / small t-antigen//Protein tyrosine kinase//Protein kinase domain//Cell-cell adhesion domain//Leucine rich repeat	GO:0043066//GO:0007155//GO:0006468//GO:0015979	negative regulation of apoptotic process//cell adhesion//protein phosphorylation//photosynthesis	GO:0005515//GO:0004672//GO:0005521//GO:0005524	protein binding//protein kinase activity//lamin binding//ATP binding	GO:0009523//GO:0016020//GO:0009539	photosystem II//membrane//photosystem II reaction center	--	--
NYSL_vs_NYCL	c127325_g1	1	25.8814	-4.69384	5.1141e-05	747065940	XP_011079632.1	PREDICTED: 60S ribosomal protein L18-2 [Sesamum indicum]>gi|747074165|ref|XP_011084062.1| PREDICTED: 60S ribosomal protein L18-2 [Sesamum indicum]	747065939	XM_011081330.1	PREDICTED: Sesamum indicum 60S ribosomal protein L18-2 (LOC105163108), mRNA	K02883	RP-L18e, RPL18	large subunit ribosomal protein L18e	P42791	60S ribosomal protein L18-2 OS=Arabidopsis thaliana GN=RPL18B PE=1 SV=2	--	--	--	--	--	--	--	--	KOG1714	60s ribosomal protein L18
NYSL_vs_NYCL	c144538_g2	1384.38	82.9244	4.0613	5.2591e-05	590724873	XP_007052591.1	Cohesin subunit rad21, putative isoform 1 [Theobroma cacao]>gi|508704852|gb|EOX96748.1| Cohesin subunit rad21, putative isoform 1 [Theobroma cacao]	590636231	XM_007028748.1	Theobroma cacao Nuclear factor Y, putative (TCM_024732) mRNA, complete cds	K06670	SCC1, MCD1, RAD21	cohesin complex subunit SCC1	Q9FQ19	Sister chromatid cohesion 1 protein 3 OS=Arabidopsis thaliana GN=SYN3 PE=2 SV=2	PF04825//PF04824//PF02045	N terminus of Rad21 / Rec8 like protein//Conserved region of Rad21 / Rec8 like protein//CCAAT-binding transcription factor (CBF-B/NF-YA) subunit B	GO:0006355	regulation of transcription, DNA-templated	GO:0005515//GO:0003700	protein binding//transcription factor activity, sequence-specific DNA binding	GO:0005667//GO:0000228	transcription factor complex//nuclear chromosome	KOG1213	Sister chromatid cohesion complex Cohesin, subunit RAD21/SCC1
NYSL_vs_NYCL	c141473_g1	27.2699	1	4.76924	5.3269e-05	747098999	XP_011097537.1	PREDICTED: 14-3-3-like protein 16R [Sesamum indicum]	145530238	XM_001450860.1	Paramecium tetraurelia hypothetical protein (GSPATT00017829001) partial mRNA	K06630	YWHAE	14-3-3 protein epsilon	P34730	Protein BMH2 OS=Saccharomyces cerevisiae (strain ATCC 204508 / S288c) GN=BMH2 PE=1 SV=3	--	--	--	--	--	--	--	--	KOG0841	Multifunctional chaperone (14-3-3 family)
NYSL_vs_NYCL	c144338_g1	1.59426	39.9061	-4.64565	5.386e-05	590582484	XP_007014637.1	Cytochrome P450 [Theobroma cacao]>gi|508785000|gb|EOY32256.1| Cytochrome P450 [Theobroma cacao]	590582483	XM_007014575.1	Theobroma cacao Cytochrome P450 (TCM_039935) mRNA, complete cds	K07437	CYP26A	cytochrome P450, family 26, subfamily A	I7C6E8	Beta-amyrin 28-oxidase OS=Panax ginseng PE=2 SV=1	PF10744//PF00067	Mediator of RNA polymerase II transcription subunit 1//Cytochrome P450	GO:0006357//GO:0055114	regulation of transcription from RNA polymerase II promoter//oxidation-reduction process	GO:0016705//GO:0005506//GO:0001104//GO:0020037	oxidoreductase activity, acting on paired donors, with incorporation or reduction of molecular oxygen//iron ion binding//RNA polymerase II transcription cofactor activity//heme binding	GO:0016592	mediator complex	KOG0157	Cytochrome P450 CYP4/CYP19/CYP26 subfamilies
NYSL_vs_NYCL	c328663_g1	1	25.1739	-4.65385	5.4651e-05	--	--	--	558697207	KF709392.1	Ajuga reptans mitochondrion, complete genome	--	--	--	--	--	--	--	--	--	--	--	--	--	--	--
NYSL_vs_NYCL	c18927_g1	402.365	97.1503	2.05021	5.5396e-05	590676039	XP_007039622.1	Uncharacterized protein TCM_015808 [Theobroma cacao]>gi|508776867|gb|EOY24123.1| Uncharacterized protein TCM_015808 [Theobroma cacao]	590676038	XM_007039560.1	Theobroma cacao Uncharacterized protein (TCM_015808) mRNA, complete cds	--	--	--	--	--	PF02805	Metal binding domain of Ada	GO:0006355//GO:0006281	regulation of transcription, DNA-templated//DNA repair	GO:0008168//GO:0003677//GO:0008270	methyltransferase activity//DNA binding//zinc ion binding	--	--	--	--
NYSL_vs_NYCL	c123431_g2	26.5851	1	4.73255	5.7108e-05	612388032	XP_007509537.1	unnamed protein product [Bathycoccus prasinos]>gi|412987944|emb|CCO19340.1| unnamed protein product [Bathycoccus prasinos]	145492163	XM_001432043.1	Paramecium tetraurelia hypothetical protein (GSPATT00034160001) partial mRNA	--	--	--	--	--	--	--	--	--	--	--	--	--	--	--
NYSL_vs_NYCL	c93327_g1	48.2514	1	5.5925	5.7301e-05	298714503	CBJ27525.1	Serine/threonine protein kinase [Ectocarpus siliculosus]	145499541	XM_001435719.1	Paramecium tetraurelia hypothetical protein (GSPATT00037143001) partial mRNA	K07198	PRKAA, AMPK	5'-AMP-activated protein kinase, catalytic alpha subunit	Q19469	Serine/threonine kinase SAD-1 OS=Caenorhabditis elegans GN=sad-1 PE=1 SV=2	PF07714//PF00069	Protein tyrosine kinase//Protein kinase domain	GO:0006468	protein phosphorylation	GO:0004672//GO:0005524	protein kinase activity//ATP binding	--	--	KOG0588	Serine/threonine protein kinase
NYSL_vs_NYCL	c332652_g1	38.9958	191.595	-2.29667	5.7547e-05	643738623	KDP44544.1	hypothetical protein JCGZ_16377 [Jatropha curcas]	--	--	--	--	--	--	Q9M2Y0	Phytosulfokines 3 OS=Arabidopsis thaliana GN=PSK3 PE=2 SV=2	PF06404	Phytosulfokine precursor protein (PSK)	GO:0040007//GO:0008283//GO:0007165	growth//cell proliferation//signal transduction	GO:0008083	growth factor activity	GO:0005576	extracellular region	--	--
NYSL_vs_NYCL	c140388_g3	59.8022	367.396	-2.61907	5.8262e-05	--	--	--	--	--	--	--	--	--	--	--	--	--	--	--	--	--	--	--	--	--
NYSL_vs_NYCL	c257031_g1	26.0861	1	4.70521	5.8541e-05	570331278	ETO79226.1	hypothetical protein F444_06045 [Phytophthora parasitica P1976]	145526682	XM_001449110.1	Paramecium tetraurelia hypothetical protein (GSPATT00016563001) partial mRNA	K09553	STIP1	stress-induced-phosphoprotein 1	Q9QYI3	DnaJ homolog subfamily C member 7 OS=Mus musculus GN=Dnajc7 PE=1 SV=2	PF13176//PF00515//PF13414//PF13181	Tetratricopeptide repeat//Tetratricopeptide repeat//TPR repeat//Tetratricopeptide repeat	--	--	GO:0005515	protein binding	--	--	KOG0550	Molecular chaperone (DnaJ superfamily)
NYSL_vs_NYCL	c143324_g1	26.5675	1	4.73159	6.0239e-05	551679080	XP_005842292.1	hypothetical protein GUITHDRAFT_156771 [Guillardia theta CCMP2712]>gi|428186462|gb|EKX55312.1| hypothetical protein GUITHDRAFT_156771 [Guillardia theta CCMP2712]	145484983	XM_001428464.1	Paramecium tetraurelia hypothetical protein (GSPATT00031334001) partial mRNA	K00261	GLUD1_2, gdhA	glutamate dehydrogenase (NAD(P)+)	P54385	Glutamate dehydrogenase, mitochondrial OS=Drosophila melanogaster GN=Gdh PE=1 SV=2	PF00208//PF02812	Glutamate/Leucine/Phenylalanine/Valine dehydrogenase//Glu/Leu/Phe/Val dehydrogenase, dimerisation domain	GO:0055114//GO:0006520	oxidation-reduction process//cellular amino acid metabolic process	GO:0016491	oxidoreductase activity	--	--	KOG2250	Glutamate/leucine/phenylalanine/valine dehydrogenases
NYSL_vs_NYCL	c144994_g5	14.368	92.9875	-2.69417	6.0266e-05	558604028	YP_008816158.1	NADH dehydrogenase subunit 1 (mitochondrion) [Roya obtusa]>gi|557160958|gb|AGZ90372.1| NADH dehydrogenase subunit 1 (mitochondrion) [Roya obtusa]	846387382	LC061925.1	Mus musculus mitochondrion DNA, including 16S rRNA, tRNA-Leu, ND1, tRNA-Ile, tRNA-Gln, tRNA-Met, ND2 genes, complete sequence, sequence_id: (2065..4602)_14	K03878	ND1	NADH-ubiquinone oxidoreductase chain 1	P03888	NADH-ubiquinone oxidoreductase chain 1 OS=Mus musculus GN=Mtnd1 PE=1 SV=3	PF00146	NADH dehydrogenase	GO:0055114	oxidation-reduction process	--	--	GO:0016020	membrane	KOG4770	NADH dehydrogenase subunit 1
NYSL_vs_NYCL	c147651_g1	32.5041	1	5.02255	6.3284e-05	695070070	XP_009382046.1	PREDICTED: aconitate hydratase, cytoplasmic-like [Musa acuminata subsp. malaccensis]	145532173	XM_001451811.1	Paramecium tetraurelia hypothetical protein (GSPATT00018656001) partial mRNA	K01681	ACO, acnA	aconitate hydratase	Q54X73	Probable cytoplasmic aconitate hydratase OS=Dictyostelium discoideum GN=aco1 PE=3 SV=1	PF00694//PF00330	Aconitase C-terminal domain//Aconitase family (aconitate hydratase)	GO:0008152	metabolic process	--	--	--	--	KOG0452	RNA-binding translational regulator IRP (aconitase superfamily)
NYSL_vs_NYCL	c374321_g1	25.9249	1	4.69627	6.4609e-05	--	--	--	145548610	XM_001459949.1	Paramecium tetraurelia hypothetical protein (GSPATT00025323001) partial mRNA	--	--	--	--	--	--	--	--	--	--	--	--	--	--	--
NYSL_vs_NYCL	c123882_g1	1	25.1682	-4.65353	6.5095e-05	848856530	XP_012857248.1	PREDICTED: acetylornithine deacetylase [Erythranthe guttatus]>gi|604345557|gb|EYU44089.1| hypothetical protein MIMGU_mgv1a006631mg [Erythranthe guttata]	747048459	XM_011071941.1	PREDICTED: Sesamum indicum acetylornithine deacetylase (LOC105155951), transcript variant X2, mRNA	K01438	argE	acetylornithine deacetylase	Q9C5C4	Acetylornithine deacetylase OS=Arabidopsis thaliana GN=At4g17830 PE=2 SV=1	PF01546//PF06478	Peptidase family M20/M25/M40//Coronavirus RPol N-terminus	GO:0006144//GO:0008152//GO:0006351	purine nucleobase metabolic process//metabolic process//transcription, DNA-templated	GO:0003968//GO:0005524//GO:0016787//GO:0003723	RNA-directed RNA polymerase activity//ATP binding//hydrolase activity//RNA binding	GO:0031379	RNA-directed RNA polymerase complex	KOG2276	Metalloexopeptidases
NYSL_vs_NYCL	c113982_g1	26.8451	1	4.74658	6.6114e-05	551661199	XP_005833366.1	hypothetical protein GUITHDRAFT_152339 [Guillardia theta CCMP2712]>gi|428177507|gb|EKX46386.1| hypothetical protein GUITHDRAFT_152339 [Guillardia theta CCMP2712]	145546429	XM_001458861.1	Paramecium tetraurelia hypothetical protein (GSPATT00024229001) partial mRNA	K07897	RAB7A	Ras-related protein Rab-7A	Q95UJ0	Ras-related protein Rab-7a OS=Paramecium octaurelia GN=Rab7a PE=1 SV=2	PF10505	NMDA receptor-regulated gene protein 2 C-terminus	--	--	--	--	GO:0008023	transcription elongation factor complex	KOG0394	Ras-related GTPase
NYSL_vs_NYCL	c146237_g3	227.911	30.1915	2.91626	6.6114e-05	567857790	XP_006421578.1	hypothetical protein CICLE_v10006212mg [Citrus clementina]>gi|557523451|gb|ESR34818.1| hypothetical protein CICLE_v10006212mg [Citrus clementina]	--	--	--	--	--	--	P19873	Inhibitor of trypsin and hageman factor OS=Cucurbita maxima PE=1 SV=1	PF00280	Potato inhibitor I family	GO:0009611	response to wounding	GO:0004867	serine-type endopeptidase inhibitor activity	--	--	--	--
NYSL_vs_NYCL	c137818_g3	1	24.9897	-4.64326	6.7578e-05	747059965	XP_011076388.1	PREDICTED: 60S ribosomal protein L15-like [Sesamum indicum]>gi|747059967|ref|XP_011076389.1| PREDICTED: 60S ribosomal protein L15-like [Sesamum indicum]	747047645	XM_011071499.1	PREDICTED: Sesamum indicum 60S ribosomal protein L15 (LOC105155604), mRNA	K02877	RP-L15e, RPL15	large subunit ribosomal protein L15e	O82528	60S ribosomal protein L15 OS=Petunia hybrida GN=RPL15 PE=2 SV=1	PF00827	Ribosomal L15	GO:0042254//GO:0006412	ribosome biogenesis//translation	GO:0003735	structural constituent of ribosome	GO:0005840	ribosome	KOG1678	60s ribosomal protein L15
NYSL_vs_NYCL	c128052_g1	26.0592	1	4.70372	6.8913e-05	219110837	XP_002177170.1	predicted protein [Phaeodactylum tricornutum CCAP 1055/1]>gi|217411705|gb|EEC51633.1| predicted protein, partial [Phaeodactylum tricornutum CCAP 1055/1]	145473788	XM_001462521.1	Paramecium tetraurelia hypothetical protein (GSPATT00027514001) partial mRNA	K03236	EIF1A	translation initiation factor 1A	P55877	Eukaryotic translation initiation factor 1A OS=Schizosaccharomyces pombe (strain 972 / ATCC 24843) GN=tif11 PE=2 SV=2	--	--	GO:0006412	translation	GO:0003723	RNA binding	--	--	KOG3403	Translation initiation factor 1A (eIF-1A)
NYSL_vs_NYCL	c87594_g1	72.3188	316.586	-2.13016	7.137e-05	590669278	XP_007037729.1	Calcium-dependent phosphotriesterase superfamily protein, putative [Theobroma cacao]>gi|508774974|gb|EOY22230.1| Calcium-dependent phosphotriesterase superfamily protein, putative [Theobroma cacao]	--	--	--	--	--	--	P94111	Protein STRICTOSIDINE SYNTHASE-LIKE 12 OS=Arabidopsis thaliana GN=SSL12 PE=2 SV=2	PF01731//PF07953//PF03088	Arylesterase//Clostridium neurotoxin, N-terminal receptor binding//Strictosidine synthase	GO:0009405//GO:0007165//GO:0051609//GO:0042432//GO:0016114//GO:0009058	pathogenesis//signal transduction//inhibition of neurotransmitter uptake//indole biosynthetic process//terpenoid biosynthetic process//biosynthetic process	GO:0004064//GO:0004222//GO:0016844//GO:0050827	arylesterase activity//metalloendopeptidase activity//strictosidine synthase activity//toxin receptor binding	GO:0005576	extracellular region	--	--
NYSL_vs_NYCL	c142352_g1	1	24.6889	-4.62579	7.2415e-05	747095984	XP_011095891.1	PREDICTED: serine/threonine-protein kinase D6PK [Sesamum indicum]>gi|747095986|ref|XP_011095892.1| PREDICTED: serine/threonine-protein kinase D6PK [Sesamum indicum]>gi|747095988|ref|XP_011095894.1| PREDICTED: serine/threonine-protein kinase D6PK [Sesamum indicum]	747095985	XM_011097590.1	PREDICTED: Sesamum indicum serine/threonine-protein kinase D6PK (LOC105175224), transcript variant X2, mRNA	K08286	E2.7.11.-	protein-serine/threonine kinase	Q39183	Serine/threonine-protein kinase D6PKL2 OS=Arabidopsis thaliana GN=D6PKL2 PE=1 SV=1	PF06293//PF06736//PF07714//PF00069//PF13885	Lipopolysaccharide kinase (Kdo/WaaP) family//Protein of unknown function (DUF1211)//Protein tyrosine kinase//Protein kinase domain//Keratin, high sulfur B2 protein	GO:0006468//GO:0006813	protein phosphorylation//potassium ion transport	GO:0004672//GO:0005524//GO:0005267//GO:0016773	protein kinase activity//ATP binding//potassium channel activity//phosphotransferase activity, alcohol group as acceptor	GO:0016020//GO:0045095	membrane//keratin filament	KOG0610	Putative serine/threonine protein kinase
NYSL_vs_NYCL	c126733_g2	1	24.6337	-4.62256	7.3077e-05	106879605	CAJ38386.1	alpha tubulin [Plantago major]	749385035	NM_001304396.1	Sesamum indicum tubulin alpha chain-like (LOC105167662), mRNA >gnl|BL_ORD_ID|12914506 Sesamum indicum alpha-tubulin mRNA, complete cds	K07374	TUBA	tubulin alpha	O22347	Tubulin alpha-1 chain OS=Eleusine indica GN=TUBA1 PE=2 SV=1	--	--	--	--	--	--	--	--	KOG1376	Alpha tubulin
NYSL_vs_NYCL	c298851_g1	1	25.0449	-4.64645	7.3077e-05	747081369	XP_011087965.1	PREDICTED: coiled-coil-helix-coiled-coil-helix domain-containing protein 10, mitochondrial [Sesamum indicum]	747081368	XM_011089663.1	PREDICTED: Sesamum indicum coiled-coil-helix-coiled-coil-helix domain-containing protein 10, mitochondrial (LOC105169291), mRNA	--	--	--	--	--	--	--	--	--	--	--	--	--	--	--
NYSL_vs_NYCL	c143038_g1	25.7289	1	4.68532	7.537e-05	695456863	XP_009537056.1	hypothetical protein PHYSODRAFT_340572 [Phytophthora sojae]>gi|348667665|gb|EGZ07490.1| hypothetical protein PHYSODRAFT_340572 [Phytophthora sojae]	145543455	XM_001457377.1	Paramecium tetraurelia hypothetical protein (GSPATT00023190001) partial mRNA	K07513	ACAA1	acetyl-CoA acyltransferase 1	P07871	3-ketoacyl-CoA thiolase B, peroxisomal OS=Rattus norvegicus GN=Acaa1b PE=1 SV=2	PF00108	Thiolase, N-terminal domain	GO:0008152	metabolic process	GO:0016747//GO:0016740	transferase activity, transferring acyl groups other than amino-acyl groups//transferase activity	--	--	KOG1389	3-oxoacyl CoA thiolase
NYSL_vs_NYCL	c148904_g1	23.0179	126.871	-2.46254	7.6366e-05	590687898	XP_007042796.1	Concanavalin A-like lectin protein kinase family protein, putative [Theobroma cacao]>gi|508706731|gb|EOX98627.1| Concanavalin A-like lectin protein kinase family protein, putative [Theobroma cacao]	590687897	XM_007042734.1	Theobroma cacao Concanavalin A-like lectin protein kinase family protein, putative (TCM_007342) mRNA, complete cds	--	--	--	Q9LXA5	L-type lectin-domain containing receptor kinase IX.1 OS=Arabidopsis thaliana GN=LECRK91 PE=2 SV=1	PF00139//PF03388//PF00069//PF07714//PF03832	Legume lectin domain//Legume-like lectin family//Protein kinase domain//Protein tyrosine kinase//WSK motif	GO:0006605//GO:0006468//GO:0007165	protein targeting//protein phosphorylation//signal transduction	GO:0030246//GO:0004672//GO:0005524	carbohydrate binding//protein kinase activity//ATP binding	GO:0016020	membrane	--	--
NYSL_vs_NYCL	c123431_g1	26.0584	1	4.70368	7.6537e-05	612388032	XP_007509537.1	unnamed protein product [Bathycoccus prasinos]>gi|412987944|emb|CCO19340.1| unnamed protein product [Bathycoccus prasinos]	145480622	XM_001426297.1	Paramecium tetraurelia hypothetical protein (GSPATT00029566001) partial mRNA	--	--	--	--	--	--	--	--	--	--	--	--	--	--	--
NYSL_vs_NYCL	c131202_g2	1	24.3347	-4.60494	7.8166e-05	590668969	XP_007037642.1	Flavonol 4'-sulfotransferase, putative [Theobroma cacao]>gi|508774887|gb|EOY22143.1| Flavonol 4'-sulfotransferase, putative [Theobroma cacao]	590668968	XM_007037580.1	Theobroma cacao Flavonol 4'-sulfotransferase, putative (TCM_014356) mRNA, complete cds	--	--	--	Q9C9D0	Cytosolic sulfotransferase 16 OS=Arabidopsis thaliana GN=SOT16 PE=1 SV=1	PF00685	Sulfotransferase domain	--	--	GO:0008146	sulfotransferase activity	--	--	KOG1584	Sulfotransferase
NYSL_vs_NYCL	c25940_g1	129.46	1	7.01637	7.8812e-05	326491973	BAJ98211.1	predicted protein [Hordeum vulgare subsp. vulgare]	74829910	CR932128.1	Paramecium tetraurelia macronuclear, alpha-tubulin-related protein gene	K07374	TUBA	tubulin alpha	P41351	Tubulin alpha chain OS=Tetrahymena thermophila PE=1 SV=1	PF00091	Tubulin/FtsZ family, GTPase domain	--	--	GO:0003924	GTPase activity	--	--	KOG1376	Alpha tubulin
NYSL_vs_NYCL	c294343_g1	1.29713	28.0477	-4.43449	8.2919e-05	--	--	--	255708422	NM_001164047.1	Mus musculus myoglobin (Mb), transcript variant 1, mRNA	--	--	--	P04247	Myoglobin OS=Mus musculus GN=Mb PE=1 SV=3	PF00042	Globin	--	--	GO:0019825//GO:0020037	oxygen binding//heme binding	--	--	--	--
NYSL_vs_NYCL	c136462_g3	1	24.8029	-4.63244	8.4347e-05	848869198	XP_012835224.1	PREDICTED: 40S ribosomal protein S8-like [Erythranthe guttatus]>gi|604335242|gb|EYU39184.1| hypothetical protein MIMGU_mgv1a013531mg [Erythranthe guttata]	747083356	XM_011090740.1	PREDICTED: Sesamum indicum 40S ribosomal protein S8-like (LOC105170119), mRNA	K02995	RP-S8e, RPS8	small subunit ribosomal protein S8e	Q08069	40S ribosomal protein S8 OS=Zea mays GN=RPS8 PE=2 SV=2	--	--	--	--	--	--	--	--	KOG3283	40S ribosomal protein S8
NYSL_vs_NYCL	c143099_g1	1	24.3917	-4.60832	8.4347e-05	747082493	XP_011088570.1	PREDICTED: dirigent protein 21-like [Sesamum indicum]	--	--	--	--	--	--	Q9SS03	Dirigent protein 21 OS=Arabidopsis thaliana GN=DIR21 PE=3 SV=1	PF00606	Herpesvirus Glycoprotein B	--	--	--	--	GO:0016020	membrane	--	--
NYSL_vs_NYCL	c139590_g1	25.8959	1	4.69465	8.9761e-05	761976850	KIZ06643.1	Putative nucleosome assembly protein [Monoraphidium neglectum]	145526055	XM_001448802.1	Paramecium tetraurelia hypothetical protein (GSPATT00016268001) partial mRNA	K11279	NAP1L1, NRP	nucleosome assembly protein 1-like 1	P51860	Nucleosome assembly protein 1-like 2 OS=Mus musculus GN=Nap1l2 PE=2 SV=2	--	--	--	--	--	--	--	--	KOG1507	Nucleosome assembly protein NAP-1
NYSL_vs_NYCL	c143880_g1	47.5699	3.88132	3.61543	8.9818e-05	590592306	XP_007017242.1	Alpha-amylase-like [Theobroma cacao]>gi|508722570|gb|EOY14467.1| Alpha-amylase-like [Theobroma cacao]	590592305	XM_007017180.1	Theobroma cacao Alpha-amylase-like (TCM_033840) mRNA, complete cds	K01176	E3.2.1.1, amyA, malS	alpha-amylase	P17859	Alpha-amylase OS=Vigna mungo GN=AMY1.1 PE=2 SV=1	PF07821//PF00128//PF02324	Alpha-amylase C-terminal beta-sheet domain//Alpha amylase, catalytic domain//Glycosyl hydrolase family 70	GO:0005982//GO:0009250//GO:0005985//GO:0005975	starch metabolic process//glucan biosynthetic process//sucrose metabolic process//carbohydrate metabolic process	GO:0004556//GO:0005509//GO:0046527//GO:0003824//GO:0043169	alpha-amylase activity//calcium ion binding//glucosyltransferase activity//catalytic activity//cation binding	--	--	KOG0471	Alpha-amylase
NYSL_vs_NYCL	c343693_g1	25.7265	1	4.68518	9.4003e-05	676389649	XP_009038103.1	hypothetical protein AURANDRAFT_71803 [Aureococcus anophagefferens]>gi|323451614|gb|EGB07491.1| hypothetical protein AURANDRAFT_71803 [Aureococcus anophagefferens]	145530933	XM_001451202.1	Paramecium tetraurelia hypothetical protein (GSPATT00018159001) partial mRNA	--	--	--	Q5RBA5	Sequestosome-1 OS=Pongo abelii GN=SQSTM1 PE=2 SV=1	PF07649//PF02207//PF00569	C1-like domain//Putative zinc finger in N-recognin (UBR box)//Zinc finger, ZZ type	GO:0055114	oxidation-reduction process	GO:0008270//GO:0047134	zinc ion binding//protein-disulfide reductase activity	--	--	KOG4582	Uncharacterized conserved protein, contains ZZ-type Zn-finger
NYSL_vs_NYCL	c144472_g1	1	24.2694	-4.60107	9.5201e-05	--	--	--	--	--	--	--	--	--	--	--	--	--	--	--	--	--	--	--	--	--
NYSL_vs_NYCL	c299144_g1	1	24.2689	-4.60104	9.5201e-05	747084423	XP_011089620.1	PREDICTED: 40S ribosomal protein S16 [Sesamum indicum]	595801723	XM_007201808.1	Prunus persica hypothetical protein (PRUPE_ppa012998mg) mRNA, complete cds	K02960	RP-S16e, RPS16	small subunit ribosomal protein S16e	O22647	40S ribosomal protein S16 OS=Fritillaria agrestis GN=RPS16 PE=2 SV=1	PF00380	Ribosomal protein S9/S16	GO:0042254//GO:0006412	ribosome biogenesis//translation	GO:0003735	structural constituent of ribosome	GO:0005840	ribosome	KOG1753	40S ribosomal protein S16
NYSL_vs_NYCL	c138987_g1	1	24.0905	-4.59039	9.9422e-05	747052776	XP_011072516.1	PREDICTED: protein HOTHEAD isoform X2 [Sesamum indicum]	747052775	XM_011074214.1	PREDICTED: Sesamum indicum protein HOTHEAD (LOC105157752), transcript variant X2, mRNA	K15403	ACE, HTH	fatty acid omega-hydroxy dehydrogenase	Q9S746	Protein HOTHEAD OS=Arabidopsis thaliana GN=HTH PE=1 SV=1	PF04057//PF05199//PF00732//PF07992//PF05834//PF01266	Replication factor-A protein 1, N-terminal domain//GMC oxidoreductase//GMC oxidoreductase//Pyridine nucleotide-disulphide oxidoreductase//Lycopene cyclase protein//FAD dependent oxidoreductase	GO:0055114//GO:0006260//GO:0016117	oxidation-reduction process//DNA replication//carotenoid biosynthetic process	GO:0003677//GO:0050660//GO:0016491//GO:0016705//GO:0016614	DNA binding//flavin adenine dinucleotide binding//oxidoreductase activity//oxidoreductase activity, acting on paired donors, with incorporation or reduction of molecular oxygen//oxidoreductase activity, acting on CH-OH group of donors	GO:0005634	nucleus	--	--
NYSL_vs_NYCL	c287574_g1	25.0753	1	4.64819	0.00010064	--	--	--	145508534	XM_001440180.1	Paramecium tetraurelia hypothetical protein (GSPATT00009212001) partial mRNA	--	--	--	--	--	--	--	--	--	--	--	--	--	--	--
NYSL_vs_NYCL	c139992_g1	1365.85	382.49	1.8363	0.0001026	590645423	XP_007031339.1	Uncharacterized protein TCM_016791 [Theobroma cacao]>gi|508710368|gb|EOY02265.1| Uncharacterized protein TCM_016791 [Theobroma cacao]	590645422	XM_007031277.1	Theobroma cacao Uncharacterized protein (TCM_016791) mRNA, complete cds	--	--	--	--	--	PF02723//PF04579	Non-structural protein NS3/Small envelope protein E//Keratin, high-sulphur matrix protein	--	--	GO:0005198	structural molecule activity	GO:0016020//GO:0045095	membrane//keratin filament	--	--
NYSL_vs_NYCL	c139373_g2	25.379	1	4.66556	0.00010297	242076392	XP_002448132.1	hypothetical protein SORBIDRAFT_06g021850 [Sorghum bicolor]>gi|241939315|gb|EES12460.1| hypothetical protein SORBIDRAFT_06g021850 [Sorghum bicolor]	145482614	XM_001427293.1	Paramecium tetraurelia hypothetical protein (GSPATT00030569001) partial mRNA	--	--	--	Q05196	Polyadenylate-binding protein 5 OS=Arabidopsis thaliana GN=PAB5 PE=1 SV=3	PF00076//PF02590//PF02216//PF00595	RNA recognition motif. (a.k.a. RRM, RBD, or RNP domain)//Predicted SPOUT methyltransferase//B domain//PDZ domain (Also known as DHR or GLGF)	GO:0006364//GO:0009405	rRNA processing//pathogenesis	GO:0003676//GO:0019865//GO:0008168//GO:0005515	nucleic acid binding//immunoglobulin binding//methyltransferase activity//protein binding	GO:0019814//GO:0005737	immunoglobulin complex//cytoplasm	KOG0123	Polyadenylate-binding protein (RRM superfamily)
NYSL_vs_NYCL	c141523_g4	1	23.8538	-4.57615	0.00010469	823159976	XP_012479828.1	PREDICTED: 60S ribosomal protein L44-like [Gossypium raimondii]	747053452	XM_011074588.1	PREDICTED: Sesamum indicum 60S ribosomal protein L44 (LOC105158001), mRNA	K02929	RP-L44e, RPL44	large subunit ribosomal protein L44e	Q96499	60S ribosomal protein L44 OS=Gossypium hirsutum GN=RPL44 PE=3 SV=3	PF00935	Ribosomal protein L44	GO:0006412//GO:0042254	translation//ribosome biogenesis	GO:0003735	structural constituent of ribosome	GO:0005622//GO:0005840	intracellular//ribosome	KOG3464	60S ribosomal protein L44
NYSL_vs_NYCL	c132860_g1	326.548	75.4837	2.11306	0.00010599	590723025	XP_007052068.1	Flower, cultured cell, putative [Theobroma cacao]>gi|508704329|gb|EOX96225.1| Flower, cultured cell, putative [Theobroma cacao]	590723024	XM_007052006.1	Theobroma cacao Flower, cultured cell, putative (TCM_046703) mRNA, complete cds	--	--	--	--	--	--	--	--	--	--	--	--	--	--	--
NYSL_vs_NYCL	c200667_g1	24.6946	1	4.62612	0.00010599	300193889	ADJ68335.1	putative glutathione S-transferase [Pyropia yezoensis]	145492934	XM_001432427.1	Paramecium tetraurelia hypothetical protein (GSPATT00034545001) partial mRNA	--	--	--	P15626	Glutathione S-transferase Mu 2 OS=Mus musculus GN=Gstm2 PE=1 SV=2	--	--	--	--	--	--	--	--	--	--
NYSL_vs_NYCL	c121409_g2	182.187	24.9217	2.86994	0.00010698	502135278	XP_004502278.1	PREDICTED: uncharacterized protein LOC101503082 [Cicer arietinum]	823158542	XM_012623661.1	PREDICTED: Gossypium raimondii uncharacterized LOC105794477 (LOC105794477), mRNA	--	--	--	--	--	--	--	--	--	--	--	--	--	--	--
NYSL_vs_NYCL	c142899_g1	2.65549	38.669	-3.86413	0.0001089	590723233	XP_007052129.1	Bifunctional inhibitor/lipid-transfer protein/seed storage 2S albumin superfamily protein [Theobroma cacao]>gi|508704390|gb|EOX96286.1| Bifunctional inhibitor/lipid-transfer protein/seed storage 2S albumin superfamily protein [Theobroma cacao]	590723232	XM_007052067.1	Theobroma cacao Bifunctional inhibitor/lipid-transfer protein/seed storage 2S albumin superfamily protein (TCM_005564) mRNA, complete cds	--	--	--	P14009	14 kDa proline-rich protein DC2.15 OS=Daucus carota PE=2 SV=1	--	--	--	--	--	--	--	--	--	--
NYSL_vs_NYCL	c144461_g1	25.3528	1	4.66407	0.0001089	553181278	XP_005853537.1	fad-dependent pyridine nucleotide-disulfide oxidoreductase [Nannochloropsis gaditana CCMP526]>gi|422295526|gb|EKU22825.1| fad-dependent pyridine nucleotide-disulfide oxidoreductase [Nannochloropsis gaditana CCMP526]	145484859	XM_001428402.1	Paramecium tetraurelia hypothetical protein (GSPATT00031271001) partial mRNA	--	--	--	O94284	Sulfide:quinone oxidoreductase, mitochondrial OS=Schizosaccharomyces pombe (strain 972 / ATCC 24843) GN=hmt2 PE=3 SV=1	--	--	--	--	--	--	--	--	KOG3851	Sulfide:quinone oxidoreductase/flavo-binding protein
NYSL_vs_NYCL	c382773_g1	1	24.4394	-4.61114	0.00010926	848873187	XP_012837152.1	PREDICTED: peptidyl-prolyl cis-trans isomerase 1 [Erythranthe guttatus]>gi|604333566|gb|EYU37917.1| hypothetical protein MIMGU_mgv1a014959mg [Erythranthe guttata]	--	--	--	K01802	E5.2.1.8	peptidylprolyl isomerase	Q38900	Peptidyl-prolyl cis-trans isomerase CYP19-1 OS=Arabidopsis thaliana GN=CYP19-1 PE=1 SV=1	PF00160	Cyclophilin type peptidyl-prolyl cis-trans isomerase/CLD	GO:0000413//GO:0006457	protein peptidyl-prolyl isomerization//protein folding	GO:0003755	peptidyl-prolyl cis-trans isomerase activity	--	--	KOG0865	Cyclophilin type peptidyl-prolyl cis-trans isomerase
NYSL_vs_NYCL	c145066_g2	99.035	385.534	-1.96085	0.00011033	728822911	KHG05051.1	putative beta-D-xylosidase 2 -like protein [Gossypium arboreum]	823163227	XM_012626096.1	PREDICTED: Gossypium raimondii UDP-glycosyltransferase 92A1-like (LOC105796392), transcript variant X2, mRNA	--	--	--	Q94KD8	Probable beta-D-xylosidase 2 OS=Arabidopsis thaliana GN=BXL2 PE=2 SV=1	PF00201//PF05875//PF01915	UDP-glucoronosyl and UDP-glucosyl transferase//Ceramidase//Glycosyl hydrolase family 3 C-terminal domain	GO:0006807//GO:0005975//GO:0006672//GO:0008152	nitrogen compound metabolic process//carbohydrate metabolic process//ceramide metabolic process//metabolic process	GO:0016758//GO:0016811//GO:0004553	transferase activity, transferring hexosyl groups//hydrolase activity, acting on carbon-nitrogen (but not peptide) bonds, in linear amides//hydrolase activity, hydrolyzing O-glycosyl compounds	GO:0016021	integral component of membrane	KOG1192	UDP-glucuronosyl and UDP-glucosyl transferase
NYSL_vs_NYCL	c303654_g1	24.8968	1	4.63789	0.00011033	--	--	--	145508536	XM_001440181.1	Paramecium tetraurelia hypothetical protein (GSPATT00009213001) partial mRNA	--	--	--	--	--	PF00212	Atrial natriuretic peptide	GO:0007165	signal transduction	GO:0005179	hormone activity	GO:0005576	extracellular region	--	--
NYSL_vs_NYCL	c141259_g1	25.0819	1	4.64857	0.00011718	168052755	XP_001778805.1	predicted protein [Physcomitrella patens]>gi|162669811|gb|EDQ56391.1| predicted protein [Physcomitrella patens]	145483688	XM_001427830.1	Paramecium tetraurelia hypothetical protein (GSPATT00005218001) partial mRNA	K00031	IDH1, IDH2, icd	isocitrate dehydrogenase	Q75JR2	Isocitrate dehydrogenase [NADP], mitochondrial OS=Dictyostelium discoideum GN=idhM PE=3 SV=1	PF00180	Isocitrate/isopropylmalate dehydrogenase	GO:0055114//GO:0044237	oxidation-reduction process//cellular metabolic process	GO:0016616//GO:0046872	oxidoreductase activity, acting on the CH-OH group of donors, NAD or NADP as acceptor//metal ion binding	--	--	KOG1526	NADP-dependent isocitrate dehydrogenase
NYSL_vs_NYCL	c141714_g1	4641.9	1352.99	1.77856	0.00012054	823231293	XP_012448354.1	PREDICTED: gibberellin-regulated protein 1-like [Gossypium raimondii]>gi|763791105|gb|KJB58101.1| hypothetical protein B456_009G194700 [Gossypium raimondii]	590594258	XM_007017739.1	Theobroma cacao GAST-like gene product (TCM_034224) mRNA, complete cds	--	--	--	Q93X17	Snakin-2 OS=Solanum tuberosum GN=SN2 PE=1 SV=1	--	--	--	--	--	--	--	--	--	--
NYSL_vs_NYCL	c148398_g1	24.2552	121.361	-2.32294	0.00012261	228361		ATPase:SUBUNIT=6 [Oenothera berteroana]	56806513	BA000042.1	Nicotiana tabacum mitochondrial DNA, complete genome	K02126	ATPeF0A, MTATP6, ATP6	F-type H+-transporting ATPase subunit a	P05500	ATP synthase subunit a OS=Oenothera berteroana GN=ATP6 PE=2 SV=2	PF00119//PF10589	ATP synthase A chain//NADH-ubiquinone oxidoreductase-F iron-sulfur binding region	GO:0015992//GO:0015986	proton transport//ATP synthesis coupled proton transport	GO:0051539//GO:0015078	4 iron, 4 sulfur cluster binding//hydrogen ion transmembrane transporter activity	--	--	KOG4665	ATP synthase F0 subunit 6 and related proteins
NYSL_vs_NYCL	c132227_g2	529.635	1807.3	-1.77076	0.00012433	590570042	XP_007011238.1	Uroporphyrinogen decarboxylase isoform 3 [Theobroma cacao]>gi|508728151|gb|EOY20048.1| Uroporphyrinogen decarboxylase isoform 3 [Theobroma cacao]	590570044	XM_007011177.1	Theobroma cacao Uroporphyrinogen decarboxylase isoform 4 (TCM_045445) mRNA, complete cds	K01599	hemE, UROD	uroporphyrinogen decarboxylase	Q42967	Uroporphyrinogen decarboxylase, chloroplastic OS=Nicotiana tabacum GN=DCUP PE=1 SV=1	PF01372//PF01208	Melittin//Uroporphyrinogen decarboxylase (URO-D)	GO:0015994//GO:0045859//GO:0006779	chlorophyll metabolic process//regulation of protein kinase activity//porphyrin-containing compound biosynthetic process	GO:0004860//GO:0004853	protein kinase inhibitor activity//uroporphyrinogen decarboxylase activity	GO:0005576	extracellular region	KOG2872	Uroporphyrinogen decarboxylase
NYSL_vs_NYCL	c149122_g3	270.407	37.1643	2.86314	0.00012754	590604253	XP_007020208.1	Secretory laccase [Theobroma cacao]>gi|508725536|gb|EOY17433.1| Secretory laccase [Theobroma cacao]	590604252	XM_007020146.1	Theobroma cacao Secretory laccase (TCM_036602) mRNA, complete cds	K05909	E1.10.3.2	laccase	Q84J37	Laccase-15 OS=Arabidopsis thaliana GN=TT10 PE=1 SV=1	PF07732//PF00394//PF07731	Multicopper oxidase//Multicopper oxidase//Multicopper oxidase	GO:0055114	oxidation-reduction process	GO:0005507//GO:0016491	copper ion binding//oxidoreductase activity	--	--	KOG1263	Multicopper oxidases
NYSL_vs_NYCL	c56184_g1	25.6453	1	4.68063	0.00012754	302797701	XP_002980611.1	hypothetical protein SELMODRAFT_178363 [Selaginella moellendorffii]>gi|300151617|gb|EFJ18262.1| hypothetical protein SELMODRAFT_178363 [Selaginella moellendorffii]	145525678	XM_001448619.1	Paramecium tetraurelia hypothetical protein (GSPATT00016101001) partial mRNA	K04382	PPP2C	serine/threonine-protein phosphatase 2A catalytic subunit	P67777	Serine/threonine-protein phosphatase 2A catalytic subunit alpha isoform OS=Oryctolagus cuniculus GN=PPP2CA PE=2 SV=1	PF00149	Calcineurin-like phosphoesterase	GO:0006470//GO:2000012	protein dephosphorylation//regulation of auxin polar transport	GO:0004721//GO:0016787	phosphoprotein phosphatase activity//hydrolase activity	GO:0005634//GO:0005886//GO:0005737	nucleus//plasma membrane//cytoplasm	KOG0371	Serine/threonine protein phosphatase 2A, catalytic subunit
NYSL_vs_NYCL	c133673_g1	1	23.7279	-4.56851	0.00012804	747072276	XP_011083044.1	PREDICTED: 60S ribosomal protein L14-2 [Sesamum indicum]	747072275	XM_011084742.1	PREDICTED: Sesamum indicum 60S ribosomal protein L14-2 (LOC105165662), mRNA	K02875	RP-L14e, RPL14	large subunit ribosomal protein L14e	Q9SIM4	60S ribosomal protein L14-1 OS=Arabidopsis thaliana GN=RPL14A PE=2 SV=1	PF01929	Ribosomal protein L14	GO:0042254//GO:0006412	ribosome biogenesis//translation	GO:0003735	structural constituent of ribosome	GO:0005840//GO:0005622	ribosome//intracellular	KOG3421	60S ribosomal protein L14
NYSL_vs_NYCL	c147538_g3	1	23.6082	-4.56122	0.00013173	747099001	XP_011097538.1	PREDICTED: 40S ribosomal protein S6 [Sesamum indicum]	747105256	XM_011102598.1	PREDICTED: Sesamum indicum 40S ribosomal protein S6-like (LOC105179015), mRNA	K02991	RP-S6e, RPS6	small subunit ribosomal protein S6e	Q9M3V8	40S ribosomal protein S6 OS=Asparagus officinalis GN=rps6 PE=2 SV=1	PF01092//PF10186	Ribosomal protein S6e//Vacuolar sorting 38 and autophagy-related subunit 14	GO:0042254//GO:0006412//GO:0010508	ribosome biogenesis//translation//positive regulation of autophagy	GO:0003735	structural constituent of ribosome	GO:0005840//GO:0005622	ribosome//intracellular	KOG1646	40S ribosomal protein S6
NYSL_vs_NYCL	c130371_g1	17.1793	102.878	-2.58219	0.00013289	558603987	YP_008816057.1	apocytochrome b (mitochondrion) [Entransia fimbriata]>gi|557160770|gb|AGZ90285.1| apocytochrome b (mitochondrion) [Entransia fimbriata]	482677815	KC663622.1	Mus musculus domesticus isolate Crl:CD1(ICR) mitochondrion, complete genome	K00412	CYTB, petB	ubiquinol-cytochrome c reductase cytochrome b subunit	P00158	Cytochrome b OS=Mus musculus GN=Mt-Cyb PE=2 SV=1	--	--	--	--	--	--	--	--	KOG4663	Cytochrome b
NYSL_vs_NYCL	c113960_g2	1	23.6047	-4.561	0.00014522	747101213	XP_011098728.1	PREDICTED: 40S ribosomal protein S19-1 [Sesamum indicum]	747101212	XM_011100426.1	PREDICTED: Sesamum indicum 40S ribosomal protein S19-1 (LOC105177314), mRNA	K02966	RP-S19e, RPS19	small subunit ribosomal protein S19e	Q9FNP8	40S ribosomal protein S19-3 OS=Arabidopsis thaliana GN=RPS19C PE=2 SV=1	PF01090	Ribosomal protein S19e	GO:0006412//GO:0042254	translation//ribosome biogenesis	GO:0003735	structural constituent of ribosome	GO:0005840	ribosome	KOG3411	40S ribosomal protein S19
NYSL_vs_NYCL	c121419_g1	1	23.6047	-4.561	0.00014522	747082241	XP_011088432.1	PREDICTED: phosphatidylinositol/phosphatidylcholine transfer protein SFH8-like [Sesamum indicum]>gi|747082243|ref|XP_011088433.1| PREDICTED: phosphatidylinositol/phosphatidylcholine transfer protein SFH8-like [Sesamum indicum]	747082242	XM_011090131.1	PREDICTED: Sesamum indicum phosphatidylinositol/phosphatidylcholine transfer protein SFH8-like (LOC105169664), transcript variant X2, mRNA	--	--	--	F4IHJ0	Phosphatidylinositol/phosphatidylcholine transfer protein SFH8 OS=Arabidopsis thaliana GN=SFH8 PE=2 SV=1	PF00287//PF09127	Sodium / potassium ATPase beta chain//Leukotriene A4 hydrolase, C-terminal	GO:0019370//GO:0006814//GO:0006813	leukotriene biosynthetic process//sodium ion transport//potassium ion transport	GO:0008270//GO:0008237	zinc ion binding//metallopeptidase activity	GO:0005890	sodium:potassium-exchanging ATPase complex	KOG1471	Phosphatidylinositol transfer protein SEC14 and related proteins
NYSL_vs_NYCL	c137641_g1	1	23.1334	-4.53191	0.00014766	747082214	XP_011088418.1	PREDICTED: glucose-1-phosphate adenylyltransferase large subunit 1 [Sesamum indicum]>gi|747082216|ref|XP_011088419.1| PREDICTED: glucose-1-phosphate adenylyltransferase large subunit 1 [Sesamum indicum]>gi|747082218|ref|XP_011088420.1| PREDICTED: glucose-1-phosphate adenylyltransferase large subunit 1 [Sesamum indicum]>gi|747082220|ref|XP_011088421.1| PREDICTED: glucose-1-phosphate adenylyltransf…	747082221	XM_011090120.1	PREDICTED: Sesamum indicum glucose-1-phosphate adenylyltransferase large subunit 1 (LOC105169655), transcript variant X5, mRNA	K00975	glgC	glucose-1-phosphate adenylyltransferase	Q00081	Glucose-1-phosphate adenylyltransferase large subunit 1 (Fragment) OS=Solanum tuberosum GN=AGPS1 PE=2 SV=1	PF00483	Nucleotidyl transferase	GO:0009058	biosynthetic process	GO:0016779	nucleotidyltransferase activity	--	--	KOG1322	GDP-mannose pyrophosphorylase/mannose-1-phosphate guanylyltransferase
NYSL_vs_NYCL	c49033_g1	24.3865	1	4.60801	0.00015034	635365489	CCI46099.1	unnamed protein product [Albugo candida]	145499453	XM_001435675.1	Paramecium tetraurelia hypothetical protein (GSPATT00037099001) partial mRNA	K10839	RAD23, HR23	UV excision repair protein RAD23	P32628	UV excision repair protein RAD23 OS=Saccharomyces cerevisiae (strain ATCC 204508 / S288c) GN=RAD23 PE=1 SV=1	PF08587	Ubiquitin associated domain (UBA)	GO:0009069//GO:0016310	serine family amino acid metabolic process//phosphorylation	GO:0004674	protein serine/threonine kinase activity	--	--	KOG0011	Nucleotide excision repair factor NEF2, RAD23 component
NYSL_vs_NYCL	c124027_g1	20.2466	117.477	-2.53662	0.00015205	590704191	XP_007047090.1	HTH-type transcriptional regulator protein ptxE [Theobroma cacao]>gi|508699351|gb|EOX91247.1| HTH-type transcriptional regulator protein ptxE [Theobroma cacao]	590704190	XM_007047028.1	Theobroma cacao HTH-type transcriptional regulator protein ptxE (TCM_000495) mRNA, complete cds	--	--	--	--	--	--	--	--	--	--	--	--	--	--	--
NYSL_vs_NYCL	c105717_g1	13281.7	4097.43	1.69665	0.00015356	763790984	KJB57980.1	hypothetical protein B456_009G189500 [Gossypium raimondii]	590594842	XM_007017903.1	Theobroma cacao Dehydrin 2, putative (TCM_034339) mRNA, complete cds	--	--	--	--	--	PF04931//PF00257	DNA polymerase phi//Dehydrin	GO:0006351//GO:0006950//GO:0006260//GO:0009415	transcription, DNA-templated//response to stress//DNA replication//response to water	GO:0003887//GO:0003677	DNA-directed DNA polymerase activity//DNA binding	GO:0042575	DNA polymerase complex	--	--
NYSL_vs_NYCL	c133367_g2	16.4839	101.488	-2.62219	0.00015371	590677939	XP_007040159.1	Myb domain protein 3r-5, putative isoform 2 [Theobroma cacao]>gi|508777404|gb|EOY24660.1| Myb domain protein 3r-5, putative isoform 2 [Theobroma cacao]	590677938	XM_007040097.1	Theobroma cacao Myb domain protein 3r-5, putative isoform 2 (TCM_016203) mRNA, complete cds	K09420	MYB	myb proto-oncogene protein	Q9S7G7	Myb-related protein 3R-1 OS=Arabidopsis thaliana GN=MYB3R-1 PE=2 SV=1	PF16517//PF09111	Novel Ras effector 1 C-terminal SARAH (Sav/Rassf/Hpo) domain//SLIDE	GO:0006338//GO:0007165	chromatin remodeling//signal transduction	GO:0005524//GO:0016818//GO:0003676	ATP binding//hydrolase activity, acting on acid anhydrides, in phosphorus-containing anhydrides//nucleic acid binding	GO:0005634	nucleus	KOG0048	Transcription factor, Myb superfamily
NYSL_vs_NYCL	c144994_g1	1785.5	1	10.8021	0.00015371	555946148	AGZ19352.1	hypothetical protein CH29B_p069 (chloroplast) (chloroplast) [Chlorella sp. ArM0029B]	261399798	AB525760.1	Apostichopus japonicus blue type mitochondrial DNA, complete genome	--	--	--	--	--	--	--	--	--	--	--	--	--	--	--
NYSL_vs_NYCL	c118831_g1	569.499	1920.03	-1.75336	0.0001562	590687760	XP_007042756.1	CLP protease proteolytic subunit 6 isoform 1 [Theobroma cacao]>gi|508706691|gb|EOX98587.1| CLP protease proteolytic subunit 6 isoform 1 [Theobroma cacao]	590687759	XM_007042694.1	Theobroma cacao CLP protease proteolytic subunit 6 isoform 1 (TCM_007305) mRNA, complete cds	K01358	clpP, CLPP	ATP-dependent Clp protease, protease subunit	Q9SAA2	ATP-dependent Clp protease proteolytic subunit 6, chloroplastic OS=Arabidopsis thaliana GN=CLPP6 PE=1 SV=1	--	--	--	--	--	--	--	--	KOG0840	ATP-dependent Clp protease, proteolytic subunit
NYSL_vs_NYCL	c140193_g1	145.474	29.3138	2.31111	0.0001562	590708508	XP_007048297.1	Transducin/WD40 repeat-like superfamily protein, putative isoform 1 [Theobroma cacao]>gi|508700558|gb|EOX92454.1| Transducin/WD40 repeat-like superfamily protein, putative isoform 1 [Theobroma cacao]	590708507	XM_007048235.1	Theobroma cacao Transducin/WD40 repeat-like superfamily protein, putative isoform 1 (TCM_001400) mRNA, complete cds	--	--	--	Q6LA54	Uncharacterized WD repeat-containing protein C3H5.08c OS=Schizosaccharomyces pombe (strain 972 / ATCC 24843) GN=SPAC3H5.08c PE=1 SV=2	PF00400	WD domain, G-beta repeat	--	--	GO:0005515	protein binding	--	--	KOG0283	WD40 repeat-containing protein
NYSL_vs_NYCL	c145748_g7	24.7913	1	4.63176	0.00015798	168069345	XP_001786415.1	predicted protein [Physcomitrella patens]>gi|162661411|gb|EDQ48774.1| predicted protein, partial [Physcomitrella patens]	74829904	CR932127.1	Paramecium tetraurelia macronuclear, alpha-tubulin-related protein gene	K07374	TUBA	tubulin alpha	P10872	Tubulin alpha chain OS=Tetrahymena pyriformis PE=3 SV=1	PF00091	Tubulin/FtsZ family, GTPase domain	GO:0007018//GO:0051258	microtubule-based movement//protein polymerization	GO:0005525//GO:0003924//GO:0005198	GTP binding//GTPase activity//structural molecule activity	GO:0005874	microtubule	KOG1376	Alpha tubulin
NYSL_vs_NYCL	c144233_g1	48.4663	211.591	-2.12622	0.00016011	590675578	XP_007039487.1	Uncharacterized protein TCM_015708 [Theobroma cacao]>gi|508776732|gb|EOY23988.1| Uncharacterized protein TCM_015708 [Theobroma cacao]	71082475	DQ108544.1	Corchorus olitorius SSR marker J145-M13F genomic sequence	--	--	--	--	--	--	--	--	--	--	--	--	--	--	--
NYSL_vs_NYCL	c126579_g1	367.232	1249.88	-1.76703	0.00016227	728831742	KHG11185.1	hypothetical protein F383_13365 [Gossypium arboreum]	590591933	XM_007017075.1	Theobroma cacao D-3-phosphoglycerate dehydrogenase (TCM_033761) mRNA, complete cds	K00058	serA, PHGDH	D-3-phosphoglycerate dehydrogenase	O49485	D-3-phosphoglycerate dehydrogenase 1, chloroplastic OS=Arabidopsis thaliana GN=PGDH1 PE=1 SV=1	PF03720//PF02826//PF01842//PF00389//PF03446	UDP-glucose/GDP-mannose dehydrogenase family, UDP binding domain//D-isomer specific 2-hydroxyacid dehydrogenase, NAD binding domain//ACT domain//D-isomer specific 2-hydroxyacid dehydrogenase, catalytic domain//NAD binding domain of 6-phosphogluconate dehydrogenase	GO:0008152//GO:0055114//GO:0019521//GO:0006098	metabolic process//oxidation-reduction process//D-gluconate metabolic process//pentose-phosphate shunt	GO:0051287//GO:0016597//GO:0004616//GO:0016616	NAD binding//amino acid binding//phosphogluconate dehydrogenase (decarboxylating) activity//oxidoreductase activity, acting on the CH-OH group of donors, NAD or NADP as acceptor	--	--	KOG0068	D-3-phosphoglycerate dehydrogenase, D-isomer-specific 2-hydroxy acid dehydrogenase superfamily
NYSL_vs_NYCL	c128146_g1	434.706	114.879	1.91992	0.00016324	590707468	XP_007048013.1	Thioesterase superfamily protein [Theobroma cacao]>gi|508700274|gb|EOX92170.1| Thioesterase superfamily protein [Theobroma cacao]	590707467	XM_007047951.1	Theobroma cacao Thioesterase superfamily protein (TCM_046683) mRNA, complete cds	--	--	--	--	--	--	--	--	--	--	--	--	--	--	--
NYSL_vs_NYCL	c134379_g1	54.7852	5.61747	3.28579	0.00016464	823163865	XP_012481877.1	PREDICTED: late embryogenesis abundant protein D-34 [Gossypium raimondii]>gi|763761095|gb|KJB28349.1| hypothetical protein B456_005G043200 [Gossypium raimondii]	823163864	XM_012626423.1	PREDICTED: Gossypium raimondii late embryogenesis abundant protein D-34 (LOC105796653), mRNA	--	--	--	P09444	Late embryogenesis abundant protein D-34 OS=Gossypium hirsutum PE=4 SV=1	--	--	--	--	--	--	--	--	--	--
NYSL_vs_NYCL	c135716_g2	24.3685	1	4.60695	0.00016663	855312434	XP_012897826.1	Ribosomal protein S26e [Blastocystis hominis]>gi|300176467|emb|CBK23778.2| Ribosomal protein S26e [Blastocystis hominis]	145499571	XM_001435734.1	Paramecium tetraurelia hypothetical protein (GSPATT00037158001) partial mRNA	K02976	RP-S26e, RPS26	small subunit ribosomal protein S26e	P39938	40S ribosomal protein S26-A OS=Saccharomyces cerevisiae (strain ATCC 204508 / S288c) GN=RPS26A PE=1 SV=1	PF01283	Ribosomal protein S26e	GO:0006412//GO:0042254	translation//ribosome biogenesis	GO:0003735	structural constituent of ribosome	GO:0005840//GO:0005622	ribosome//intracellular	KOG1768	40s ribosomal protein S26
NYSL_vs_NYCL	c146994_g1	23.9461	1	4.58172	0.00016768	--	--	--	145506253	XM_001439056.1	Paramecium tetraurelia hypothetical protein (GSPATT00008245001) partial mRNA	--	--	--	Q27173	Trichocyst matrix protein T2-A OS=Paramecium tetraurelia GN=T2A PE=1 SV=2	--	--	--	--	--	--	--	--	--	--
NYSL_vs_NYCL	c131230_g1	434.291	1408.31	-1.69723	0.0001678	823233822	XP_012449548.1	PREDICTED: psbP domain-containing protein 5, chloroplastic isoform X3 [Gossypium raimondii]	590579257	XM_007013675.1	Theobroma cacao Mog1/PsbP/DUF1795-like photosystem II reaction center PsbP family protein (TCM_038300) mRNA, complete cds	--	--	--	P82715	PsbP domain-containing protein 5, chloroplastic OS=Arabidopsis thaliana GN=PPD5 PE=1 SV=3	PF01789	PsbP	GO:0015979	photosynthesis	GO:0005509	calcium ion binding	GO:0019898//GO:0009523//GO:0009654	extrinsic component of membrane//photosystem II//photosystem II oxygen evolving complex	--	--
NYSL_vs_NYCL	c50765_g1	1.77269	31.4678	-4.14986	0.00016928	--	--	--	118130845	NM_013645.3	Mus musculus parvalbumin (Pvalb), mRNA	--	--	--	P32848	Parvalbumin alpha OS=Mus musculus GN=Pvalb PE=1 SV=3	PF13499//PF13405//PF00036//PF13202//PF13833//PF10591	EF-hand domain pair//EF-hand domain//EF hand//EF hand//EF-hand domain pair//Secreted protein acidic and rich in cysteine Ca binding region	GO:0007165	signal transduction	GO:0005509	calcium ion binding	GO:0005578	proteinaceous extracellular matrix	KOG0027	Calmodulin and related proteins (EF-Hand superfamily)
NYSL_vs_NYCL	c146979_g4	71.2455	3.09917	4.52285	0.00017373	590600278	XP_007019414.1	Pathogen-related protein isoform 1 [Theobroma cacao]>gi|508724742|gb|EOY16639.1| Pathogen-related protein isoform 1 [Theobroma cacao]	590600280	XM_007019353.1	Theobroma cacao Pathogen-related protein isoform 2 (TCM_035462) mRNA, partial cds	--	--	--	P16273	Pathogen-related protein OS=Hordeum vulgare PE=2 SV=2	PF00250//PF00072	Forkhead domain//Response regulator receiver domain	GO:0006355//GO:0000160	regulation of transcription, DNA-templated//phosphorelay signal transduction system	GO:0043565//GO:0003700	sequence-specific DNA binding//transcription factor activity, sequence-specific DNA binding	GO:0005667	transcription factor complex	--	--
NYSL_vs_NYCL	c140363_g1	723.309	2265.01	-1.64683	0.00017749	823211310	XP_012438511.1	PREDICTED: monoacylglycerol lipase ABHD6 [Gossypium raimondii]>gi|763783500|gb|KJB50571.1| hypothetical protein B456_008G177500 [Gossypium raimondii]	590699273	XM_007045820.1	Theobroma cacao Alpha/beta-Hydrolases superfamily protein isoform 1 (TCM_011550) mRNA, complete cds	--	--	--	O05235	Uncharacterized hydrolase YugF OS=Bacillus subtilis (strain 168) GN=yugF PE=3 SV=1	--	--	--	--	--	--	--	--	KOG1454	Predicted hydrolase/acyltransferase (alpha/beta hydrolase superfamily)
NYSL_vs_NYCL	c147072_g2	3642.14	761.781	2.25734	0.00017749	590576771	XP_007013048.1	Phosphatase 2C family protein isoform 2, partial [Theobroma cacao]>gi|508783411|gb|EOY30667.1| Phosphatase 2C family protein isoform 2, partial [Theobroma cacao]	590576770	XM_007012986.1	Theobroma cacao Phosphatase 2C family protein isoform 2 (TCM_037799) mRNA, partial cds	K14497	PP2C	protein phosphatase 2C	P49597	Protein phosphatase 2C 56 OS=Arabidopsis thaliana GN=ABI1 PE=1 SV=2	PF07228//PF00481	Stage II sporulation protein E (SpoIIE)//Protein phosphatase 2C	--	--	GO:0003824	catalytic activity	--	--	KOG0698	Serine/threonine protein phosphatase
NYSL_vs_NYCL	c132227_g1	609.53	1980.53	-1.70012	0.00017947	590570035	XP_007011236.1	Uroporphyrinogen decarboxylase isoform 1 [Theobroma cacao]>gi|508728149|gb|EOY20046.1| Uroporphyrinogen decarboxylase isoform 1 [Theobroma cacao]	590570034	XM_007011174.1	Theobroma cacao Uroporphyrinogen decarboxylase isoform 1 (TCM_045445) mRNA, complete cds	K01599	hemE, UROD	uroporphyrinogen decarboxylase	Q42967	Uroporphyrinogen decarboxylase, chloroplastic OS=Nicotiana tabacum GN=DCUP PE=1 SV=1	PF01208	Uroporphyrinogen decarboxylase (URO-D)	GO:0006779//GO:0015994	porphyrin-containing compound biosynthetic process//chlorophyll metabolic process	GO:0004853	uroporphyrinogen decarboxylase activity	--	--	KOG2872	Uroporphyrinogen decarboxylase
NYSL_vs_NYCL	c145559_g1	41.7075	1	5.38224	0.00018236	325181012	CCA15422.1	Tcomplex protein 1 subunit gamma putative [Albugo laibachii Nc14]	145540484	XM_001455895.1	Paramecium tetraurelia hypothetical protein (GSPATT00021703001) partial mRNA	K09495	CCT3, TRIC5	T-complex protein 1 subunit gamma	P54408	T-complex protein 1 subunit gamma OS=Tetrahymena pyriformis PE=3 SV=1	PF00118	TCP-1/cpn60 chaperonin family	--	--	GO:0005524	ATP binding	--	--	KOG0364	Chaperonin complex component, TCP-1 gamma subunit (CCT3)
NYSL_vs_NYCL	c134696_g1	36.2037	170.129	-2.23242	0.00018305	763796791	KJB63746.1	hypothetical protein B456_010G014100 [Gossypium raimondii]	590592942	XM_007017360.1	Theobroma cacao Kinase protein with adenine nucleotide alpha hydrolases-like domain isoform 3 (TCM_033958) mRNA, complete cds	--	--	--	P0DH62	Inactive protein kinase SELMODRAFT_444075 OS=Selaginella moellendorffii GN=SELMODRAFT_444075 PE=2 SV=1	PF07714//PF00069	Protein tyrosine kinase//Protein kinase domain	GO:0006468	protein phosphorylation	GO:0004672//GO:0005524	protein kinase activity//ATP binding	--	--	--	--
NYSL_vs_NYCL	c139787_g1	24.6039	1	4.62082	0.00018431	669157778	XP_008614451.1	60S ribosomal protein L11 [Saprolegnia diclina VS20]>gi|813149489|ref|XP_012200391.1| 60S ribosomal protein L11 [Saprolegnia parasitica CBS 223.65]>gi|530733807|gb|EQC32049.1| 60S ribosomal protein L11 [Saprolegnia diclina VS20]>gi|641534910|gb|KDO28840.1| 60S ribosomal protein L11 [Saprolegnia parasitica CBS 223.65]	145475926	XM_001423949.1	Paramecium tetraurelia hypothetical protein (GSPATT00027616001) partial mRNA	K02868	RP-L11e, RPL11	large subunit ribosomal protein L11e	P62914	60S ribosomal protein L11 OS=Rattus norvegicus GN=Rpl11 PE=1 SV=2	--	--	--	--	--	--	--	--	KOG0397	60S ribosomal protein L11
NYSL_vs_NYCL	c132062_g1	1	22.7112	-4.50533	0.00019144	--	--	--	--	--	--	--	--	--	--	--	--	--	--	--	--	--	--	--	--	--
NYSL_vs_NYCL	c147092_g4	1	22.7099	-4.50525	0.00019144	747066917	XP_011080157.1	PREDICTED: 26S proteasome regulatory subunit 4 homolog A [Sesamum indicum]>gi|747072389|ref|XP_011083104.1| PREDICTED: 26S proteasome regulatory subunit 4 homolog A [Sesamum indicum]	747072388	XM_011084802.1	PREDICTED: Sesamum indicum 26S proteasome regulatory subunit 4 homolog A (LOC105165704), mRNA	K03062	PSMC1, RPT2	26S proteasome regulatory subunit T2	Q9SZD4	26S proteasome regulatory subunit 4 homolog A OS=Arabidopsis thaliana GN=RPT2A PE=1 SV=1	PF05496//PF06414//PF07726//PF00158//PF07724//PF01695//PF02562//PF00004//PF06068//PF02367//PF07728//PF00910//PF00931	Holliday junction DNA helicase ruvB N-terminus//Zeta toxin//ATPase family associated with various cellular activities (AAA)//Sigma-54 interaction domain//AAA domain (Cdc48 subfamily)//IstB-like ATP binding protein//PhoH-like protein//ATPase family associated with various cellular activities (AAA)//TIP49 C-terminus//Threonylcarbamoyl adenosine biosynthesis protein TsaE//AAA domain (dynein-related …	GO:0002949//GO:0006281//GO:0006355//GO:0006310	tRNA threonylcarbamoyladenosine modification//DNA repair//regulation of transcription, DNA-templated//DNA recombination	GO:0005524//GO:0008134//GO:0016887//GO:0003723//GO:0043531//GO:0003678//GO:0016301//GO:0003724//GO:0009378	ATP binding//transcription factor binding//ATPase activity//RNA binding//ADP binding//DNA helicase activity//kinase activity//RNA helicase activity//four-way junction helicase activity	GO:0005657//GO:0005667//GO:0009379	replication fork//transcription factor complex//Holliday junction helicase complex	KOG0726	26S proteasome regulatory complex, ATPase RPT2
NYSL_vs_NYCL	c143754_g4	1	22.6511	-4.50151	0.00019398	747050517	XP_011071333.1	PREDICTED: S-adenosylmethionine synthase 2 [Sesamum indicum]>gi|747050519|ref|XP_011071334.1| PREDICTED: S-adenosylmethionine synthase 2 [Sesamum indicum]>gi|747050521|ref|XP_011071335.1| PREDICTED: S-adenosylmethionine synthase 2 [Sesamum indicum]	747050520	XM_011073033.1	PREDICTED: Sesamum indicum S-adenosylmethionine synthase 2 (LOC105156810), transcript variant X3, mRNA	K00789	metK	S-adenosylmethionine synthetase	A9P822	S-adenosylmethionine synthase 1 OS=Populus trichocarpa GN=METK1 PE=2 SV=1	PF02772//PF02773	S-adenosylmethionine synthetase, central domain//S-adenosylmethionine synthetase, C-terminal domain	GO:0006555//GO:0006556	methionine metabolic process//S-adenosylmethionine biosynthetic process	GO:0004478	methionine adenosyltransferase activity	--	--	KOG1506	S-adenosylmethionine synthetase
NYSL_vs_NYCL	c160108_g1	25.0405	127.377	-2.34677	0.00021042	590669278	XP_007037729.1	Calcium-dependent phosphotriesterase superfamily protein, putative [Theobroma cacao]>gi|508774974|gb|EOY22230.1| Calcium-dependent phosphotriesterase superfamily protein, putative [Theobroma cacao]	--	--	--	--	--	--	P92976	Protein STRICTOSIDINE SYNTHASE-LIKE 11 OS=Arabidopsis thaliana GN=SSL11 PE=2 SV=2	PF15243	Anaphase-promoting complex subunit 15	GO:0090266	regulation of mitotic cell cycle spindle assembly checkpoint	--	--	GO:0005680	anaphase-promoting complex	--	--
NYSL_vs_NYCL	c136053_g1	454.575	103.366	2.13676	0.00021061	641808298	KDO36486.1	hypothetical protein CISIN_1g020168mg [Citrus sinensis]	590589468	XM_007016398.1	Theobroma cacao Heat shock cognate protein 70-1 (TCM_041868) mRNA, complete cds	K03283	HSPA1_8	heat shock 70kDa protein 1/8	P22953	Probable mediator of RNA polymerase II transcription subunit 37e OS=Arabidopsis thaliana GN=MED37E PE=1 SV=3	PF13499	EF-hand domain pair	--	--	GO:0005509	calcium ion binding	--	--	KOG0101	Molecular chaperones HSP70/HSC70, HSP70 superfamily
NYSL_vs_NYCL	c136008_g1	1	22.6481	-4.50132	0.0002139	747095204	XP_011095467.1	PREDICTED: 65-kDa microtubule-associated protein 1 [Sesamum indicum]	747095205	XR_848872.1	PREDICTED: Sesamum indicum 65-kDa microtubule-associated protein 1 (LOC105174910), transcript variant X2, misc_RNA	K16732	PRC1	protein regulator of cytokinesis 1	Q9FLP0	65-kDa microtubule-associated protein 1 OS=Arabidopsis thaliana GN=MAP65-1 PE=1 SV=1	PF03999//PF04513	Microtubule associated protein (MAP65/ASE1 family)//Baculovirus polyhedron envelope protein, PEP, C terminus	GO:0000226//GO:0000910	microtubule cytoskeleton organization//cytokinesis	GO:0008017//GO:0005198	microtubule binding//structural molecule activity	GO:0045298//GO:0019028//GO:0019031	tubulin complex//viral capsid//viral envelope	KOG4302	Microtubule-associated protein essential for anaphase spindle elongation
NYSL_vs_NYCL	c108111_g1	2260.24	702.959	1.68496	0.00021801	590644899	XP_007031210.1	Galactinol synthase 2 [Theobroma cacao]>gi|508719815|gb|EOY11712.1| Galactinol synthase 2 [Theobroma cacao]	590644898	XM_007031148.1	Theobroma cacao Galactinol synthase 2 (TCM_026798) mRNA, complete cds	K18819	GOLS	inositol 3-alpha-galactosyltransferase	Q9FXB2	Galactinol synthase 2 OS=Arabidopsis thaliana GN=GOLS2 PE=1 SV=1	PF01501//PF11051	Glycosyl transferase family 8//Mannosyltransferase putative	GO:0006486	protein glycosylation	GO:0016757	transferase activity, transferring glycosyl groups	--	--	KOG1950	Glycosyl transferase, family 8 - glycogenin
NYSL_vs_NYCL	c134028_g2	437.956	118.476	1.88619	0.00022889	590571929	XP_007011728.1	CBL-interacting protein kinase 25 [Theobroma cacao]>gi|508782091|gb|EOY29347.1| CBL-interacting protein kinase 25 [Theobroma cacao]	590571928	XM_007011666.1	Theobroma cacao CBL-interacting protein kinase 25 (TCM_036914) mRNA, complete cds	K07198	PRKAA, AMPK	5'-AMP-activated protein kinase, catalytic alpha subunit	Q8W1D5	CBL-interacting serine/threonine-protein kinase 25 OS=Arabidopsis thaliana GN=CIPK25 PE=2 SV=1	PF06293//PF07714//PF00069	Lipopolysaccharide kinase (Kdo/WaaP) family//Protein tyrosine kinase//Protein kinase domain	GO:0006468	protein phosphorylation	GO:0004672//GO:0016773//GO:0005524	protein kinase activity//phosphotransferase activity, alcohol group as acceptor//ATP binding	GO:0016020	membrane	KOG0583	Serine/threonine protein kinase
NYSL_vs_NYCL	c90172_g1	1	22.3499	-4.4822	0.00022973	747060954	XP_011076928.1	PREDICTED: copper transport protein CCH-like [Sesamum indicum]	747060953	XM_011078626.1	PREDICTED: Sesamum indicum copper transport protein CCH-like (LOC105161058), mRNA	K07213	ATOX1, ATX1, copZ, golB	copper chaperone	Q94BT9	Copper transport protein ATX1 OS=Arabidopsis thaliana GN=ATX1 PE=1 SV=1	PF00403	Heavy-metal-associated domain	GO:0030001	metal ion transport	GO:0046872	metal ion binding	--	--	KOG1603	Copper chaperone
NYSL_vs_NYCL	c109316_g1	347.552	94.1852	1.88366	0.00023117	590663310	XP_007036178.1	U-box domain-containing protein 19, putative [Theobroma cacao]>gi|508773423|gb|EOY20679.1| U-box domain-containing protein 19, putative [Theobroma cacao]	590663309	XM_007036116.1	Theobroma cacao U-box domain-containing protein 19, putative (TCM_012038) mRNA, complete cds	--	--	--	O80742	U-box domain-containing protein 19 OS=Arabidopsis thaliana GN=PUB19 PE=2 SV=1	PF15704//PF00514//PF04564//PF11789	Mitochondrial ATP synthase subunit//Armadillo/beta-catenin-like repeat//U-box domain//Zinc-finger of the MIZ type in Nse subunit	GO:0016567//GO:0009555	protein ubiquitination//pollen development	GO:0005515//GO:0008270//GO:0004842	protein binding//zinc ion binding//ubiquitin-protein transferase activity	--	--	KOG4642	Chaperone-dependent E3 ubiquitin protein ligase (contains TPR repeats)
NYSL_vs_NYCL	c133602_g1	1	22.2325	-4.4746	0.00023546	747053072	XP_011072681.1	PREDICTED: subtilisin-like protease [Sesamum indicum]	747053071	XM_011074379.1	PREDICTED: Sesamum indicum subtilisin-like protease (LOC105157875), mRNA	--	--	--	O49607	Subtilisin-like protease SBT1.6 OS=Arabidopsis thaliana GN=SBT1.6 PE=2 SV=1	PF00082	Subtilase family	GO:0006508	proteolysis	GO:0004252	serine-type endopeptidase activity	--	--	--	--
NYSL_vs_NYCL	c137283_g1	1	22.232	-4.47457	0.00023546	747084998	XP_011089934.1	PREDICTED: ruBisCO large subunit-binding protein subunit alpha [Sesamum indicum]	747083757	XM_011090954.1	PREDICTED: Sesamum indicum ruBisCO large subunit-binding protein subunit alpha-like (LOC105170272), transcript variant X2, mRNA	--	--	--	P08926	RuBisCO large subunit-binding protein subunit alpha, chloroplastic OS=Pisum sativum PE=1 SV=2	PF00118//PF02831	TCP-1/cpn60 chaperonin family//gpW	GO:0019058	viral life cycle	GO:0005524	ATP binding	--	--	KOG0356	Mitochondrial chaperonin, Cpn60/Hsp60p
NYSL_vs_NYCL	c117693_g1	24.2888	1	4.60222	0.00024085	590717233	XP_007050563.1	Late embryogenesis abundant protein D-34, putative isoform 1 [Theobroma cacao]>gi|508702824|gb|EOX94720.1| Late embryogenesis abundant protein D-34, putative isoform 1 [Theobroma cacao]	590717235	XM_007050502.1	Theobroma cacao Late embryogenesis abundant protein D-34, putative isoform 2 (TCM_004332) mRNA, complete cds	--	--	--	P09444	Late embryogenesis abundant protein D-34 OS=Gossypium hirsutum PE=4 SV=1	PF12581	Protein of unknown function (DUF3756)	GO:0006144//GO:0006508	purine nucleobase metabolic process//proteolysis	GO:0070008//GO:0003968//GO:0004252//GO:0004197//GO:0016817	serine-type exopeptidase activity//RNA-directed RNA polymerase activity//serine-type endopeptidase activity//cysteine-type endopeptidase activity//hydrolase activity, acting on acid anhydrides	GO:0031379	RNA-directed RNA polymerase complex	--	--
NYSL_vs_NYCL	c394886_g1	1	22.5257	-4.4935	0.00024095	590580858	XP_007014186.1	Nicotianamine synthase 4 [Theobroma cacao]>gi|508784549|gb|EOY31805.1| Nicotianamine synthase 4 [Theobroma cacao]	590580857	XM_007014124.1	Theobroma cacao Nicotianamine synthase 4 (TCM_038944) mRNA, complete cds	K05953	E2.5.1.43	nicotianamine synthase	Q9XGI7	Nicotianamine synthase OS=Solanum lycopersicum GN=CHLN PE=2 SV=1	PF02056//PF03059//PF09195	Family 4 glycosyl hydrolase//Nicotianamine synthase protein//Restriction endonuclease BglII	GO:0030418//GO:0009307//GO:0006308//GO:0005975	nicotianamine biosynthetic process//DNA restriction-modification system//DNA catabolic process//carbohydrate metabolic process	GO:0009036//GO:0004553//GO:0030410	Type II site-specific deoxyribonuclease activity//hydrolase activity, hydrolyzing O-glycosyl compounds//nicotianamine synthase activity	GO:0009359	Type II site-specific deoxyribonuclease complex	--	--
NYSL_vs_NYCL	c136356_g1	23.5623	1	4.55841	0.0002448	674946998	CDX86151.1	BnaA06g28680D [Brassica napus]	145508366	XM_001440096.1	Paramecium tetraurelia hypothetical protein (GSPATT00009128001) partial mRNA	K01897	ACSL, fadD	long-chain acyl-CoA synthetase	Q8LKS5	Long chain acyl-CoA synthetase 7, peroxisomal OS=Arabidopsis thaliana GN=LACS7 PE=1 SV=2	PF00501//PF02446	AMP-binding enzyme//4-alpha-glucanotransferase	GO:0005985//GO:0005982//GO:0008152//GO:0005975	sucrose metabolic process//starch metabolic process//metabolic process//carbohydrate metabolic process	GO:0004134//GO:0003824	4-alpha-glucanotransferase activity//catalytic activity	--	--	KOG1256	Long-chain acyl-CoA synthetases (AMP-forming)
NYSL_vs_NYCL	c154830_g1	23.2917	1	4.54174	0.00024958	551626428	XP_005793257.1	hypothetical protein EMIHUDRAFT_417285 [Emiliania huxleyi CCMP1516]>gi|485647794|gb|EOD40828.1| hypothetical protein EMIHUDRAFT_417285 [Emiliania huxleyi CCMP1516]	145478480	XM_001425226.1	Paramecium tetraurelia hypothetical protein (GSPATT00028900001) partial mRNA	--	--	--	--	--	--	--	--	--	--	--	--	--	--	--
NYSL_vs_NYCL	c146428_g1	82.7993	306.39	-1.88768	0.00025399	--	--	--	--	--	--	--	--	--	--	--	--	--	--	--	--	--	--	--	--	--
NYSL_vs_NYCL	c104078_g1	1	22.2294	-4.4744	0.00025803	643734967	KDP41637.1	hypothetical protein JCGZ_16044 [Jatropha curcas]	747089731	XM_011094214.1	PREDICTED: Sesamum indicum 40S ribosomal protein S29 (LOC105172676), mRNA	K02980	RP-S29e, RPS29	small subunit ribosomal protein S29e	Q5I7K3	40S ribosomal protein S29 OS=Triticum aestivum GN=RPS29 PE=1 SV=1	PF00253	Ribosomal protein S14p/S29e	GO:0042254//GO:0006412	ribosome biogenesis//translation	GO:0003735	structural constituent of ribosome	GO:0005840//GO:0005622	ribosome//intracellular	KOG3506	40S ribosomal protein S29
NYSL_vs_NYCL	c134028_g1	637.941	181.977	1.80967	0.00025932	590571929	XP_007011728.1	CBL-interacting protein kinase 25 [Theobroma cacao]>gi|508782091|gb|EOY29347.1| CBL-interacting protein kinase 25 [Theobroma cacao]	590571928	XM_007011666.1	Theobroma cacao CBL-interacting protein kinase 25 (TCM_036914) mRNA, complete cds	K07198	PRKAA, AMPK	5'-AMP-activated protein kinase, catalytic alpha subunit	Q9LEU7	CBL-interacting serine/threonine-protein kinase 5 OS=Arabidopsis thaliana GN=CIPK5 PE=2 SV=1	PF03822//PF01591//PF00069//PF07714	NAF domain//6-phosphofructo-2-kinase//Protein kinase domain//Protein tyrosine kinase	GO:0006000//GO:0006468//GO:0006013//GO:0007165	fructose metabolic process//protein phosphorylation//mannose metabolic process//signal transduction	GO:0004672//GO:0003873//GO:0005524	protein kinase activity//6-phosphofructo-2-kinase activity//ATP binding	--	--	KOG0583	Serine/threonine protein kinase
NYSL_vs_NYCL	c123640_g1	1041.92	305.661	1.76923	0.0002605	590677912	XP_007040151.1	Winged-helix DNA-binding transcription factor family protein, putative isoform 1 [Theobroma cacao]>gi|508777396|gb|EOY24652.1| Winged-helix DNA-binding transcription factor family protein, putative isoform 1 [Theobroma cacao]	590677911	XM_007040089.1	Theobroma cacao Winged-helix DNA-binding transcription factor family protein, putative isoform 1 (TCM_016198) mRNA, complete cds	K09419	HSFF	heat shock transcription factor, other eukaryote	Q9T0D3	Heat stress transcription factor B-2b OS=Arabidopsis thaliana GN=HSFB2B PE=2 SV=1	PF02183//PF08220//PF00170//PF00447//PF02344	Homeobox associated leucine zipper//DeoR-like helix-turn-helix domain//bZIP transcription factor//HSF-type DNA-binding//Myc leucine zipper domain	GO:0006355	regulation of transcription, DNA-templated	GO:0003700//GO:0043565	transcription factor activity, sequence-specific DNA binding//sequence-specific DNA binding	GO:0005667//GO:0005622//GO:0005634	transcription factor complex//intracellular//nucleus	KOG0627	Heat shock transcription factor
NYSL_vs_NYCL	c146917_g3	1	22.1689	-4.47046	0.0002605	--	--	--	568913088	XM_006497753.1	PREDICTED: Mus musculus nebulin (Neb), transcript variant X4, mRNA	--	--	--	P20929	Nebulin OS=Homo sapiens GN=NEB PE=1 SV=5	PF01769//PF00831//PF00018//PF14604	Divalent cation transporter//Ribosomal L29 protein//SH3 domain//Variant SH3 domain	GO:0006412//GO:0042254//GO:0006812	translation//ribosome biogenesis//cation transport	GO:0003735//GO:0005515//GO:0008324	structural constituent of ribosome//protein binding//cation transmembrane transporter activity	GO:0005622//GO:0005840	intracellular//ribosome	KOG1702	Nebulin repeat protein
NYSL_vs_NYCL	c145146_g1	23.4767	1	4.55316	0.00026408	302781030	XP_002972289.1	hypothetical protein SELMODRAFT_97519, partial [Selaginella moellendorffii]>gi|300159756|gb|EFJ26375.1| hypothetical protein SELMODRAFT_97519, partial [Selaginella moellendorffii]	687869344	LK939621.1	Angiostrongylus costaricensis genome assembly A_costaricensis_Costa_Rica ,scaffold ACOC_scaffold0000419	K14805	DDX24, MAK5	ATP-dependent RNA helicase DDX24/MAK5	Q9GZR7	ATP-dependent RNA helicase DDX24 OS=Homo sapiens GN=DDX24 PE=1 SV=1	PF03938//PF00270//PF04851	Outer membrane protein (OmpH-like)//DEAD/DEAH box helicase//Type III restriction enzyme, res subunit	--	--	GO:0003676//GO:0051082//GO:0003677//GO:0016787//GO:0005524	nucleic acid binding//unfolded protein binding//DNA binding//hydrolase activity//ATP binding	--	--	KOG0347	RNA helicase
NYSL_vs_NYCL	c147709_g7	23.0457	1	4.52643	0.00026585	--	--	--	145473572	XM_001462413.1	Paramecium tetraurelia hypothetical protein (GSPATT00027406001) partial mRNA	--	--	--	--	--	PF05223	NTF2-like N-terminal transpeptidase domain	GO:0046677	response to antibiotic	--	--	--	--	--	--
NYSL_vs_NYCL	c106648_g1	1	21.9308	-4.45489	0.00027562	604303990	EYU23340.1	hypothetical protein MIMGU_mgv1a012962mg [Erythranthe guttata]	747105549	XM_011102750.1	PREDICTED: Sesamum indicum uncharacterized LOC105179150 (LOC105179150), mRNA	K00940	ndk, NME	nucleoside-diphosphate kinase	Q8LAH8	Nucleoside diphosphate kinase IV, chloroplastic/mitochondrial OS=Arabidopsis thaliana GN=NDK4 PE=1 SV=2	PF00334//PF01701	Nucleoside diphosphate kinase//Photosystem I reaction centre subunit IX / PsaJ	GO:0015979//GO:0006165//GO:0006144//GO:0006228//GO:0006206//GO:0006241//GO:0006183	photosynthesis//nucleoside diphosphate phosphorylation//purine nucleobase metabolic process//UTP biosynthetic process//pyrimidine nucleobase metabolic process//CTP biosynthetic process//GTP biosynthetic process	GO:0004550	nucleoside diphosphate kinase activity	GO:0009522	photosystem I	KOG0888	Nucleoside diphosphate kinase
NYSL_vs_NYCL	c147475_g1	2948.93	917.505	1.6844	0.00027592	590622093	XP_007024953.1	Early-responsive to dehydration stress protein (ERD4) isoform 1 [Theobroma cacao]>gi|508780319|gb|EOY27575.1| Early-responsive to dehydration stress protein (ERD4) isoform 1 [Theobroma cacao]	590622092	XM_007024891.1	Theobroma cacao Early-responsive to dehydration stress protein (ERD4) isoform 1 (TCM_029404) mRNA, complete cds	--	--	--	Q9C8G5	CSC1-like protein ERD4 OS=Arabidopsis thaliana GN=ERD4 PE=2 SV=1	PF00323//PF02714//PF05238	Mammalian defensin//Calcium-dependent channel, 7TM region, putative phosphate//Kinetochore protein CHL4 like	GO:0006952//GO:0007059//GO:0034508	defense response//chromosome segregation//centromere complex assembly	--	--	GO:0005576//GO:0016020	extracellular region//membrane	KOG1134	Uncharacterized conserved protein
NYSL_vs_NYCL	c141861_g1	9.61517	64.226	-2.73977	0.00027678	590696893	XP_007045289.1	Uncharacterized protein TCM_011065 [Theobroma cacao]>gi|508709224|gb|EOY01121.1| Uncharacterized protein TCM_011065 [Theobroma cacao]	590696892	XM_007045227.1	Theobroma cacao Uncharacterized protein (TCM_011065) mRNA, complete cds	--	--	--	Q9FUT0	Glutathione S-transferase U9 OS=Arabidopsis thaliana GN=GSTU9 PE=2 SV=1	--	--	--	--	--	--	--	--	--	--
NYSL_vs_NYCL	c107353_g1	35.3153	2.4389	3.85599	0.00027742	590665477	XP_007036754.1	PEBP family protein isoform 1 [Theobroma cacao]>gi|508773999|gb|EOY21255.1| PEBP family protein isoform 1 [Theobroma cacao]	590665476	XM_007036692.1	Theobroma cacao PEBP family protein isoform 1 (TCM_012687) mRNA, complete cds	--	--	--	Q9XFK7	Protein MOTHER of FT and TF 1 OS=Arabidopsis thaliana GN=MFT PE=1 SV=1	--	--	--	--	--	--	--	--	KOG3346	Phosphatidylethanolamine binding protein
NYSL_vs_NYCL	c130409_g1	22.8763	1	4.51578	0.00027742	326491543	BAJ94249.1	predicted protein [Hordeum vulgare subsp. vulgare]	145542715	XM_001457008.1	Paramecium tetraurelia hypothetical protein (GSPATT00022820001) partial mRNA	K00031	IDH1, IDH2, icd	isocitrate dehydrogenase	P50218	Isocitrate dehydrogenase [NADP] OS=Nicotiana tabacum PE=2 SV=1	PF00180	Isocitrate/isopropylmalate dehydrogenase	GO:0055114	oxidation-reduction process	GO:0016616	oxidoreductase activity, acting on the CH-OH group of donors, NAD or NADP as acceptor	--	--	KOG1526	NADP-dependent isocitrate dehydrogenase
NYSL_vs_NYCL	c142337_g1	28.2366	127.662	-2.17669	0.00027742	--	--	--	590658550	XM_007034824.1	Theobroma cacao Uncharacterized protein (TCM_046771) mRNA, complete cds	--	--	--	--	--	PF01119	DNA mismatch repair protein, C-terminal domain	GO:0006298	mismatch repair	GO:0005524//GO:0030983	ATP binding//mismatched DNA binding	--	--	--	--
NYSL_vs_NYCL	c149380_g3	98.2495	8.01696	3.61532	0.00028073	590639967	XP_007029822.1	Disease resistance protein RPM1, putative isoform 1 [Theobroma cacao]>gi|590639970|ref|XP_007029823.1| Disease resistance protein RPM1, putative isoform 1 [Theobroma cacao]>gi|508718427|gb|EOY10324.1| Disease resistance protein RPM1, putative isoform 1 [Theobroma cacao]>gi|508718428|gb|EOY10325.1| Disease resistance protein RPM1, putative isoform 1 [Theobroma cacao]	590586294	XM_007015604.1	Theobroma cacao RNA cyclase family protein (TCM_041228) mRNA, complete cds	K13457	RPM1, RPS3	disease resistance protein RPM1	Q39214	Disease resistance protein RPM1 OS=Arabidopsis thaliana GN=RPM1 PE=1 SV=1	PF02367//PF12937//PF00646//PF00931//PF13855	Threonylcarbamoyl adenosine biosynthesis protein TsaE//F-box-like//F-box domain//NB-ARC domain//Leucine rich repeat	GO:0002949	tRNA threonylcarbamoyladenosine modification	GO:0043531//GO:0005515	ADP binding//protein binding	--	--	KOG0619	FOG: Leucine rich repeat
NYSL_vs_NYCL	c146258_g1	23.3826	1	4.54736	0.00028469	675201209	XP_008909489.1	hypothetical protein PPTG_14734 [Phytophthora parasitica INRA-310]>gi|566017760|gb|ETI40671.1| hypothetical protein F443_14031 [Phytophthora parasitica P1569]>gi|567955137|gb|ETK80770.1| hypothetical protein L915_13675 [Phytophthora parasitica]>gi|567983800|gb|ETL34185.1| hypothetical protein L916_13574 [Phytophthora parasitica]>gi|568013250|gb|ETL87427.1| hypothetical protein L917_13382 [Phytoph…	145509652	XM_001440728.1	Paramecium tetraurelia hypothetical protein (GSPATT00009683001) partial mRNA	K02936	RP-L7Ae, RPL7A	large subunit ribosomal protein L7Ae	P0DJ14	60S ribosomal protein L7a OS=Tetrahymena thermophila GN=RPL7A PE=1 SV=1	--	--	--	--	--	--	--	--	KOG3166	60S ribosomal protein L7A
NYSL_vs_NYCL	c96974_g1	1	22.1062	-4.46638	0.00028737	698443996	XP_009765582.1	PREDICTED: reticulon-like protein B2 [Nicotiana sylvestris]	747074914	XM_011086168.1	PREDICTED: Sesamum indicum reticulon-like protein B2 (LOC105166714), mRNA	--	--	--	Q9SH59	Reticulon-like protein B3 OS=Arabidopsis thaliana GN=RTNLB3 PE=2 SV=1	PF01925	Sulfite exporter TauE/SafE	--	--	--	--	GO:0016021	integral component of membrane	--	--
NYSL_vs_NYCL	c22499_g1	1	22.047	-4.46251	0.00029123	--	--	--	848872991	XM_012981601.1	PREDICTED: Erythranthe guttatus glycine-rich RNA-binding protein (LOC105957654), mRNA	--	--	--	--	--	PF07782	DC-STAMP-like protein	--	--	--	--	GO:0016021	integral component of membrane	--	--
NYSL_vs_NYCL	c140618_g1	151.343	10.8926	3.7964	0.00029269	590703713	XP_007046953.1	Uncharacterized protein TCM_000398 [Theobroma cacao]>gi|508699214|gb|EOX91110.1| Uncharacterized protein TCM_000398 [Theobroma cacao]	764512840	XM_004287854.2	PREDICTED: Fragaria vesca subsp. vesca uncharacterized LOC101303361 (LOC101303361), mRNA	--	--	--	--	--	--	--	--	--	--	--	--	--	--	--
NYSL_vs_NYCL	c148861_g1	1	21.9873	-4.4586	0.00029459	396580947	AFN87703.1	clathrin heavy chain 2, partial [Nicotiana tabacum]	747075687	XM_011086589.1	PREDICTED: Sesamum indicum clathrin heavy chain 2 (LOC105167033), mRNA	K04646	CLTC	clathrin heavy chain	Q0WLB5	Clathrin heavy chain 2 OS=Arabidopsis thaliana GN=CHC2 PE=1 SV=1	PF00637	Region in Clathrin and VPS	GO:0006886//GO:0016192	intracellular protein transport//vesicle-mediated transport	--	--	--	--	KOG0985	Vesicle coat protein clathrin, heavy chain
NYSL_vs_NYCL	c89928_g1	37.0525	2.43935	3.925	0.00029674	763812115	KJB78967.1	hypothetical protein B456_013G027200 [Gossypium raimondii]	--	--	--	--	--	--	--	--	--	--	--	--	--	--	--	--	--	--
NYSL_vs_NYCL	c142091_g1	22.7486	1	4.5077	0.00030138	--	--	--	145508771	XM_001440293.1	Paramecium tetraurelia hypothetical protein (GSPATT00009281001) partial mRNA	--	--	--	--	--	--	--	--	--	--	--	--	--	--	--
NYSL_vs_NYCL	c145156_g1	22.7486	1	4.5077	0.00030138	326515212	BAK03519.1	predicted protein [Hordeum vulgare subsp. vulgare]	545824994	XM_005655549.1	PREDICTED: Sus scrofa uncharacterized LOC100135051 (LOC100135051), transcript variant X3, mRNA	K07374	TUBA	tubulin alpha	P08537	Tubulin alpha chain OS=Xenopus laevis GN=tuba PE=2 SV=2	PF00091//PF07359	Tubulin/FtsZ family, GTPase domain//Liver-expressed antimicrobial peptide 2 precursor (LEAP-2)	GO:0042742	defense response to bacterium	GO:0003924	GTPase activity	--	--	KOG1376	Alpha tubulin
NYSL_vs_NYCL	c144526_g2	1	21.8681	-4.45076	0.00030148	747061805	XP_011077384.1	PREDICTED: 60S ribosomal protein L4-1 [Sesamum indicum]	747093813	XM_011096426.1	PREDICTED: Sesamum indicum 60S ribosomal protein L4 (LOC105174348), mRNA	K02930	RP-L4e, RPL4	large subunit ribosomal protein L4e	Q9SF40	60S ribosomal protein L4-1 OS=Arabidopsis thaliana GN=RPL4A PE=2 SV=1	PF00573	Ribosomal protein L4/L1 family	GO:0006412//GO:0042254	translation//ribosome biogenesis	GO:0003735	structural constituent of ribosome	GO:0005840	ribosome	KOG1475	Ribosomal protein RPL1/RPL2/RL4L4
NYSL_vs_NYCL	c140003_g2	22.5288	1	4.4937	0.00030309	695016668	XP_009395250.1	PREDICTED: polyadenylate-binding protein 7-like [Musa acuminata subsp. malaccensis]	145493919	XM_001432918.1	Paramecium tetraurelia hypothetical protein (GSPATT00035038001) partial mRNA	--	--	--	Q9ZQA8	Polyadenylate-binding protein 7 OS=Arabidopsis thaliana GN=PAB7 PE=2 SV=1	PF00076//PF01754	RNA recognition motif. (a.k.a. RRM, RBD, or RNP domain)//A20-like zinc finger	--	--	GO:0003677//GO:0008270//GO:0003676	DNA binding//zinc ion binding//nucleic acid binding	--	--	KOG0123	Polyadenylate-binding protein (RRM superfamily)
NYSL_vs_NYCL	c145400_g1	42.8265	4.17947	3.35711	0.00031726	--	--	--	859907044	XM_004773460.2	PREDICTED: Mustela putorius furo prothymosin, alpha (PTMA), transcript variant X2, mRNA	--	--	--	--	--	PF03366	YEATS family	GO:0006355	regulation of transcription, DNA-templated	--	--	--	--	--	--
NYSL_vs_NYCL	c146553_g1	557.102	2611.73	-2.22899	0.00031893	823195464	XP_012492628.1	PREDICTED: expansin-A15-like [Gossypium raimondii]>gi|823195467|ref|XP_012492629.1| PREDICTED: expansin-A15-like [Gossypium raimondii]>gi|763777566|gb|KJB44689.1| hypothetical protein B456_007G266900 [Gossypium raimondii]	590641371	XM_007030150.1	Theobroma cacao Alpha-expansin 1 precursor (TCM_026020) mRNA, complete cds	--	--	--	O80622	Expansin-A15 OS=Arabidopsis thaliana GN=EXPA15 PE=2 SV=2	PF00014//PF01125	Kunitz/Bovine pancreatic trypsin inhibitor domain//G10 protein	--	--	GO:0004867	serine-type endopeptidase inhibitor activity	GO:0005634	nucleus	--	--
NYSL_vs_NYCL	c113431_g3	3.46096	37.6992	-3.44529	0.00032614	--	--	--	755524125	XM_006508539.2	PREDICTED: Mus musculus troponin I, skeletal, fast 2 (Tnni2), transcript variant X1, mRNA	--	--	--	P13412	Troponin I, fast skeletal muscle OS=Mus musculus GN=Tnni2 PE=2 SV=2	PF00992//PF16716	Troponin//Bone marrow stromal antigen 2	GO:0051607	defense response to virus	--	--	GO:0005861	troponin complex	KOG3977	Troponin I
NYSL_vs_NYCL	c115075_g1	1	21.4525	-4.42307	0.00033318	747059272	XP_011076008.1	PREDICTED: glutamate synthase 1 [NADH], chloroplastic isoform X1 [Sesamum indicum]	747059275	XM_011077708.1	PREDICTED: Sesamum indicum glutamate synthase 1 [NADH], chloroplastic (LOC105160371), transcript variant X3, mRNA	K00264	GLT1	glutamate synthase (NADPH/NADH)	Q9LV03	Glutamate synthase 1 [NADH], chloroplastic OS=Arabidopsis thaliana GN=GLT1 PE=2 SV=2	PF04898//PF01645	Glutamate synthase central domain//Conserved region in glutamate synthase	GO:0006807//GO:0006537//GO:0055114	nitrogen compound metabolic process//glutamate biosynthetic process//oxidation-reduction process	GO:0016638//GO:0015930	oxidoreductase activity, acting on the CH-NH2 group of donors//glutamate synthase activity	--	--	KOG0399	Glutamate synthase
NYSL_vs_NYCL	c138081_g1	866.19	263.005	1.71959	0.00033656	590667538	XP_007037249.1	Aldehyde dehydrogenase 12A1 isoform 3 [Theobroma cacao]>gi|508774494|gb|EOY21750.1| Aldehyde dehydrogenase 12A1 isoform 3 [Theobroma cacao]	590667537	XM_007037187.1	Theobroma cacao Aldehyde dehydrogenase 12A1 isoform 3 (TCM_013857) mRNA, complete cds	K00294	E1.2.1.88	1-pyrroline-5-carboxylate dehydrogenase	Q8VZC3	Delta-1-pyrroline-5-carboxylate dehydrogenase 12A1, mitochondrial OS=Arabidopsis thaliana GN=ALDH12A1 PE=2 SV=1	PF00020//PF00171	TNFR/NGFR cysteine-rich region//Aldehyde dehydrogenase family	GO:0008152//GO:0055114	metabolic process//oxidation-reduction process	GO:0005515//GO:0016491	protein binding//oxidoreductase activity	--	--	KOG2451	Aldehyde dehydrogenase
NYSL_vs_NYCL	c149865_g1	68.9017	259.875	-1.91521	0.00034433	763746543	KJB13982.1	hypothetical protein B456_002G104200 [Gossypium raimondii]	590612217	XM_007022261.1	Theobroma cacao Receptor like protein 53, putative (TCM_032516) mRNA, complete cds	--	--	--	Q9C9H7	Receptor-like protein 12 OS=Arabidopsis thaliana GN=RLP12 PE=2 SV=2	PF13855//PF00560	Leucine rich repeat//Leucine Rich Repeat	--	--	GO:0005515	protein binding	--	--	KOG0619	FOG: Leucine rich repeat
NYSL_vs_NYCL	c132748_g1	1	21.6884	-4.43885	0.00034473	747096541	XP_011096196.1	PREDICTED: protein TRANSPORT INHIBITOR RESPONSE 1-like [Sesamum indicum]>gi|747096543|ref|XP_011096197.1| PREDICTED: protein TRANSPORT INHIBITOR RESPONSE 1-like [Sesamum indicum]>gi|747096545|ref|XP_011096199.1| PREDICTED: protein TRANSPORT INHIBITOR RESPONSE 1-like [Sesamum indicum]>gi|747096547|ref|XP_011096200.1| PREDICTED: protein TRANSPORT INHIBITOR RESPONSE 1-like [Sesamum indicum]	747096546	XM_011097898.1	PREDICTED: Sesamum indicum protein TRANSPORT INHIBITOR RESPONSE 1-like (LOC105175456), transcript variant X4, mRNA	K14485	TIR1	transport inhibitor response 1	Q570C0	Protein TRANSPORT INHIBITOR RESPONSE 1 OS=Arabidopsis thaliana GN=TIR1 PE=1 SV=2	PF12937	F-box-like	--	--	GO:0005515	protein binding	--	--	KOG1947	Leucine rich repeat proteins, some proteins contain F-box
NYSL_vs_NYCL	c142304_g1	1	21.6879	-4.43882	0.00034473	848860340	XP_012831021.1	PREDICTED: coatomer subunit gamma-2-like [Erythranthe guttatus]>gi|604343787|gb|EYU42621.1| hypothetical protein MIMGU_mgv1a001108mg [Erythranthe guttata]	747090206	XM_011094480.1	PREDICTED: Sesamum indicum coatomer subunit gamma-2-like (LOC105172881), mRNA	K17267	COPG	coatomer protein complex, subunit gamma	Q6Z382	Coatomer subunit gamma-2 OS=Oryza sativa subsp. japonica GN=Os07g0201100 PE=2 SV=1	PF02985//PF08752//PF01602	HEAT repeat//Coatomer gamma subunit appendage platform subdomain//Adaptin N terminal region	GO:0006886//GO:0016192	intracellular protein transport//vesicle-mediated transport	GO:0005198//GO:0005515	structural molecule activity//protein binding	GO:0030126//GO:0030117	COPI vesicle coat//membrane coat	KOG1078	Vesicle coat complex COPI, gamma subunit
NYSL_vs_NYCL	c140808_g1	247.568	815.489	-1.71984	0.00034626	590605245	XP_007020441.1	Oligopeptide transporter 5 [Theobroma cacao]>gi|508720069|gb|EOY11966.1| Oligopeptide transporter 5 [Theobroma cacao]	590605244	XM_007020379.1	Theobroma cacao Oligopeptide transporter 5 (TCM_030600) mRNA, complete cds	--	--	--	Q9SUA4	Oligopeptide transporter 5 OS=Arabidopsis thaliana GN=OPT5 PE=2 SV=1	PF03169	OPT oligopeptide transporter protein	GO:0055085	transmembrane transport	--	--	--	--	KOG2262	Sexual differentiation process protein ISP4
NYSL_vs_NYCL	c148904_g4	15.2716	90.386	-2.56525	0.00034626	590687894	XP_007042795.1	Concanavalin A-like lectin protein kinase family protein [Theobroma cacao]>gi|508706730|gb|EOX98626.1| Concanavalin A-like lectin protein kinase family protein [Theobroma cacao]	590687893	XM_007042733.1	Theobroma cacao Concanavalin A-like lectin protein kinase family protein (TCM_007341) mRNA, complete cds	--	--	--	Q9LXA5	L-type lectin-domain containing receptor kinase IX.1 OS=Arabidopsis thaliana GN=LECRK91 PE=2 SV=1	PF02022//PF00069//PF07714//PF00139//PF03388	Integrase Zinc binding domain//Protein kinase domain//Protein tyrosine kinase//Legume lectin domain//Legume-like lectin family	GO:0006468	protein phosphorylation	GO:0030246//GO:0004672//GO:0008270//GO:0005524	carbohydrate binding//protein kinase activity//zinc ion binding//ATP binding	GO:0016020	membrane	--	--
NYSL_vs_NYCL	c93040_g1	190.405	44.7147	2.09025	0.00034812	590626758	XP_007026258.1	Acyl-CoA sterol acyl transferase 1, putative [Theobroma cacao]>gi|508781624|gb|EOY28880.1| Acyl-CoA sterol acyl transferase 1, putative [Theobroma cacao]	590626757	XM_007026196.1	Theobroma cacao Acyl-CoA sterol acyl transferase 1, putative (TCM_030359) mRNA, complete cds	--	--	--	Q9SV07	Acyl-CoA--sterol O-acyltransferase 1 OS=Arabidopsis thaliana GN=ASAT1 PE=1 SV=1	PF03600	Citrate transporter	GO:0055085	transmembrane transport	--	--	GO:0016021	integral component of membrane	--	--
NYSL_vs_NYCL	c149274_g4	1	21.5678	-4.4308	0.00035296	848861243	XP_012831444.1	PREDICTED: protein ECERIFERUM 1-like isoform X1 [Erythranthe guttatus]>gi|604343388|gb|EYU42308.1| hypothetical protein MIMGU_mgv1a002931mg [Erythranthe guttata]>gi|604343389|gb|EYU42309.1| hypothetical protein MIMGU_mgv1a002931mg [Erythranthe guttata]	747043679	XM_011086845.1	PREDICTED: Sesamum indicum protein ECERIFERUM 1-like (LOC105167221), mRNA	K15404	K15404, CER1	aldehyde decarbonylase	F4HVY0	Protein ECERIFERUM 1 OS=Arabidopsis thaliana GN=CER1 PE=1 SV=1	PF04116	Fatty acid hydroxylase superfamily	GO:0055114//GO:0006633	oxidation-reduction process//fatty acid biosynthetic process	GO:0016491//GO:0005506	oxidoreductase activity//iron ion binding	--	--	--	--
NYSL_vs_NYCL	c147878_g1	830.257	245.154	1.75987	0.00035517	823240385	XP_012452813.1	PREDICTED: uncharacterized protein LOC105774784 [Gossypium raimondii]	--	--	--	--	--	--	--	--	--	--	--	--	--	--	--	--	--	--
NYSL_vs_NYCL	c140022_g1	1	21.4494	-4.42287	0.00036272	527193617	EPS63575.1	hypothetical protein M569_11209, partial [Genlisea aurea]	747056546	XR_847581.1	PREDICTED: Sesamum indicum uncharacterized LOC105159240 (LOC105159240), transcript variant X8, ncRNA	--	--	--	--	--	--	--	--	--	--	--	--	--	--	--
NYSL_vs_NYCL	c133957_g1	1	21.3301	-4.41482	0.00037363	747090847	XP_011093132.1	PREDICTED: glycerol-3-phosphate 2-O-acyltransferase 4-like [Sesamum indicum]	747090846	XM_011094830.1	PREDICTED: Sesamum indicum glycerol-3-phosphate 2-O-acyltransferase 4-like (LOC105173162), mRNA	K13508	GPAT	glycerol-3-phosphate acyltransferase	Q9LMM0	Glycerol-3-phosphate 2-O-acyltransferase 4 OS=Arabidopsis thaliana GN=GPAT4 PE=1 SV=1	PF01553	Acyltransferase	GO:0008152	metabolic process	GO:0016746	transferase activity, transferring acyl groups	--	--	--	--
NYSL_vs_NYCL	c126869_g2	1	22.0399	-4.46205	0.00037868	747090944	XP_011093185.1	PREDICTED: MADS-box transcription factor 6-like [Sesamum indicum]	747090943	XM_011094883.1	PREDICTED: Sesamum indicum MADS-box transcription factor 6-like (LOC105173203), mRNA	K09264	K09264	MADS-box transcription factor, plant	Q6EU39	MADS-box transcription factor 6 OS=Oryza sativa subsp. japonica GN=MADS6 PE=1 SV=1	PF00319//PF01486//PF02601	SRF-type transcription factor (DNA-binding and dimerisation domain)//K-box region//Exonuclease VII, large subunit	GO:0006308//GO:0006355	DNA catabolic process//regulation of transcription, DNA-templated	GO:0046983//GO:0008855//GO:0003677//GO:0003700	protein dimerization activity//exodeoxyribonuclease VII activity//DNA binding//transcription factor activity, sequence-specific DNA binding	GO:0005634//GO:0005667//GO:0009318	nucleus//transcription factor complex//exodeoxyribonuclease VII complex	KOG0014	MADS box transcription factor
NYSL_vs_NYCL	c141532_g1	126.414	445.576	-1.81751	0.00038119	590691198	XP_007043716.1	Fasciclin-like arabinogalactan protein 9 [Theobroma cacao]>gi|508707651|gb|EOX99547.1| Fasciclin-like arabinogalactan protein 9 [Theobroma cacao]	--	--	--	--	--	--	Q9SIL7	Fasciclin-like arabinogalactan protein 6 OS=Arabidopsis thaliana GN=FLA6 PE=2 SV=2	--	--	--	--	--	--	--	--	--	--
NYSL_vs_NYCL	c141334_g1	1	21.1522	-4.40273	0.0003895	747053167	XP_011072735.1	PREDICTED: 60S ribosomal protein L7-4-like isoform X1 [Sesamum indicum]	747053166	XM_011074433.1	PREDICTED: Sesamum indicum 60S ribosomal protein L7-4-like (LOC105157910), transcript variant X1, mRNA	K02937	RP-L7e, RPL7	large subunit ribosomal protein L7e	Q9LHP1	60S ribosomal protein L7-4 OS=Arabidopsis thaliana GN=RPL7D PE=2 SV=1	PF02137	Adenosine-deaminase (editase) domain	GO:0006396//GO:0006144//GO:0006807	RNA processing//purine nucleobase metabolic process//nitrogen compound metabolic process	GO:0003723//GO:0004000	RNA binding//adenosine deaminase activity	--	--	KOG3184	60S ribosomal protein L7
NYSL_vs_NYCL	c128328_g1	846.229	2674.98	-1.66041	0.00039144	590591798	XP_007017117.1	Uncharacterized protein TCM_042320 [Theobroma cacao]>gi|508787480|gb|EOY34736.1| Uncharacterized protein TCM_042320 [Theobroma cacao]	590591797	XM_007017055.1	Theobroma cacao Uncharacterized protein (TCM_042320) mRNA, complete cds	--	--	--	P51204	Uncharacterized protein ycf54 OS=Porphyra purpurea GN=ycf54 PE=3 SV=1	--	--	--	--	--	--	--	--	--	--
NYSL_vs_NYCL	c149831_g1	88.5085	2.13858	5.37109	0.00039188	326492680	BAJ90196.1	predicted protein [Hordeum vulgare subsp. vulgare]	545799445	XM_005654402.1	PREDICTED: Sus scrofa eukaryotic translation elongation factor 1 alpha 1 (EEF1A1), transcript variant X2, mRNA	K03231	EEF1A	elongation factor 1-alpha	Q90835	Elongation factor 1-alpha 1 OS=Gallus gallus GN=EEF1A PE=2 SV=1	PF01926//PF03144//PF02774//PF04670	50S ribosome-binding GTPase//Elongation factor Tu domain 2//Semialdehyde dehydrogenase, dimerisation domain//Gtr1/RagA G protein conserved region	GO:0055114//GO:0008652//GO:0000051	oxidation-reduction process//cellular amino acid biosynthetic process//obsolete urea cycle intermediate metabolic process	GO:0046983//GO:0016620//GO:0003942//GO:0005525	protein dimerization activity//oxidoreductase activity, acting on the aldehyde or oxo group of donors, NAD or NADP as acceptor//N-acetyl-gamma-glutamyl-phosphate reductase activity//GTP binding	GO:0005737	cytoplasm	KOG0052	Translation elongation factor EF-1 alpha/Tu
NYSL_vs_NYCL	c378633_g1	1	21.5042	-4.42654	0.00039188	747063483	XP_011078290.1	PREDICTED: kirola-like isoform X1 [Sesamum indicum]	295844359	GQ923782.1	Salvia miltiorrhiza putative major latex-like protein (MLP) gene, complete cds	--	--	--	P85524	Kirola OS=Actinidia deliciosa PE=1 SV=1	PF00407	Pathogenesis-related protein Bet v I family	GO:0009607//GO:0006952	response to biotic stimulus//defense response	--	--	--	--	--	--
NYSL_vs_NYCL	c144217_g2	158.653	552.696	-1.80061	0.00039854	590621172	XP_007024725.1	Chaperone DnaJ-domain containing protein isoform 1 [Theobroma cacao]>gi|590621176|ref|XP_007024726.1| Chaperone DnaJ-domain containing protein isoform 1 [Theobroma cacao]>gi|508780091|gb|EOY27347.1| Chaperone DnaJ-domain containing protein isoform 1 [Theobroma cacao]>gi|508780092|gb|EOY27348.1| Chaperone DnaJ-domain containing protein isoform 1 [Theobroma cacao]	590621179	XM_007024665.1	Theobroma cacao Chaperone DnaJ-domain containing protein isoform 3 (TCM_029213) mRNA, complete cds	--	--	--	Q4R7Y5	DnaJ homolog subfamily B member 6 OS=Macaca fascicularis GN=DNAJB6 PE=2 SV=1	--	--	--	--	--	--	--	--	KOG0714	Molecular chaperone (DnaJ superfamily)
NYSL_vs_NYCL	c145653_g2	939.737	283.594	1.72843	0.0004014	823150568	XP_012475105.1	PREDICTED: common plant regulatory factor 1-like isoform X2 [Gossypium raimondii]>gi|763757260|gb|KJB24591.1| hypothetical protein B456_004G153100 [Gossypium raimondii]>gi|763757261|gb|KJB24592.1| hypothetical protein B456_004G153100 [Gossypium raimondii]	823150567	XM_012619651.1	PREDICTED: Gossypium raimondii common plant regulatory factor 1-like (LOC105791547), transcript variant X4, mRNA	K09060	GBF	plant G-box-binding factor	P42776	G-box-binding factor 3 OS=Arabidopsis thaliana GN=GBF3 PE=1 SV=2	--	--	--	--	--	--	--	--	--	--
NYSL_vs_NYCL	c142124_g2	111.119	402.166	-1.85568	0.00040515	333796920	AEF98125.1	cytochrome c oxidase subunit I, partial (mitochondrion) [Lingulodinium polyedrum]	846387307	AP014886.1	Mus musculus mitochondrial DNA, complete sequence, strain: C57BL/6J	K02256	COX1	cytochrome c oxidase subunit 1	P00397	Cytochrome c oxidase subunit 1 OS=Mus musculus GN=Mtco1 PE=3 SV=2	--	--	--	--	--	--	--	--	KOG4668	NADH dehydrogenase subunits 2, 5, and related proteins
NYSL_vs_NYCL	c117656_g1	22.0107	1	4.46013	0.00040963	675167057	XP_008892413.1	hypothetical protein, variant 2 [Phytophthora parasitica INRA-310]>gi|566026552|gb|ETI49463.1| hypothetical protein, variant 2 [Phytophthora parasitica P1569]>gi|567992476|gb|ETL42666.1| hypothetical protein, variant 2 [Phytophthora parasitica]>gi|568021748|gb|ETL95831.1| hypothetical protein, variant 2 [Phytophthora parasitica]>gi|568108594|gb|ETN23218.1| hypothetical protein, variant 2 [Phytoph…	145541021	XM_001456163.1	Paramecium tetraurelia hypothetical protein (GSPATT00021971001) partial mRNA	K03178	UBE1, UBA1	ubiquitin-activating enzyme E1	Q55C16	Ubiquitin-like modifier-activating enzyme 1 OS=Dictyostelium discoideum GN=uba1 PE=3 SV=1	PF04889//PF01273//PF07517//PF00899	Cwf15/Cwc15 cell cycle control protein//LBP / BPI / CETP family, N-terminal domain//SecA DEAD-like domain//ThiF family	GO:0017038//GO:0000398	protein import//mRNA splicing, via spliceosome	GO:0008289//GO:0008641//GO:0005524	lipid binding//small protein activating enzyme activity//ATP binding	GO:0016020//GO:0005681	membrane//spliceosomal complex	KOG2012	Ubiquitin activating enzyme UBA1
NYSL_vs_NYCL	c134868_g1	1	21.267	-4.41054	0.00041301	150375629	BAF68887.1	actin 3, partial [Torenia fournieri]	747057656	XM_011076838.1	PREDICTED: Sesamum indicum actin-97 (LOC105159681), mRNA	K10355	ACTF	actin, other eukaryote	O81221	Actin OS=Gossypium hirsutum PE=3 SV=1	PF03141	Putative S-adenosyl-L-methionine-dependent methyltransferase	--	--	GO:0008168	methyltransferase activity	--	--	KOG0676	Actin and related proteins
NYSL_vs_NYCL	c142133_g2	364.471	2463.72	-2.75696	0.00041303	590685709	XP_007042173.1	Cryptochrome-interacting basic-helix-loop-helix 1, putative isoform 5 [Theobroma cacao]>gi|508706108|gb|EOX98004.1| Cryptochrome-interacting basic-helix-loop-helix 1, putative isoform 5 [Theobroma cacao]	590685711	XM_007042112.1	Theobroma cacao Cryptochrome-interacting basic-helix-loop-helix 1, putative isoform 6 (TCM_006871) mRNA, partial cds	--	--	--	Q8GY61	Transcription factor bHLH63 OS=Arabidopsis thaliana GN=BHLH63 PE=1 SV=1	PF15180//PF02166//PF02590//PF00010//PF13748	Neuropeptides B and W//Androgen receptor//Predicted SPOUT methyltransferase//Helix-loop-helix DNA-binding domain//ABC transporter transmembrane region	GO:0007165//GO:0055085//GO:0006364//GO:0030521//GO:0006810//GO:0006355	signal transduction//transmembrane transport//rRNA processing//androgen receptor signaling pathway//transport//regulation of transcription, DNA-templated	GO:0005524//GO:0046983//GO:0008168//GO:0042626//GO:0004882//GO:0005496//GO:0001664//GO:0003677	ATP binding//protein dimerization activity//methyltransferase activity//ATPase activity, coupled to transmembrane movement of substances//androgen receptor activity//steroid binding//G-protein coupled receptor binding//DNA binding	GO:0005634//GO:0016021//GO:0005737	nucleus//integral component of membrane//cytoplasm	--	--
NYSL_vs_NYCL	c147382_g5	139.476	30.4463	2.19568	0.00041303	590714947	XP_007050058.1	Trichome birefringence-like 39 [Theobroma cacao]>gi|508702319|gb|EOX94215.1| Trichome birefringence-like 39 [Theobroma cacao]	590714946	XM_007049996.1	Theobroma cacao Trichome birefringence-like 39 (TCM_003734) mRNA, complete cds	--	--	--	Q9SIN2	Protein trichome birefringence-like 39 OS=Arabidopsis thaliana GN=TBL39 PE=2 SV=1	--	--	--	--	--	--	--	--	--	--
NYSL_vs_NYCL	c141281_g2	1	20.8536	-4.38222	0.00041329	565393237	XP_006362288.1	PREDICTED: 40S ribosomal protein S5-like, partial [Solanum tuberosum]	747045718	XM_011097341.1	PREDICTED: Sesamum indicum 40S ribosomal protein S5-like (LOC105175031), mRNA	K02989	RP-S5e, RPS5	small subunit ribosomal protein S5e	O65731	40S ribosomal protein S5 (Fragment) OS=Cicer arietinum GN=RPS5 PE=2 SV=1	--	--	--	--	--	--	--	--	KOG3291	Ribosomal protein S7
NYSL_vs_NYCL	c128208_g1	22.1367	1	4.46837	0.00041391	317134963	ADV03044.1	ribosomal protein L18 [Amphidinium carterae]	145537362	XM_001454361.1	Paramecium tetraurelia hypothetical protein (GSPATT00020665001) partial mRNA	K02883	RP-L18e, RPL18	large subunit ribosomal protein L18e	P0DJ17	60S ribosomal protein L18 OS=Tetrahymena thermophila GN=RPL18 PE=1 SV=1	--	--	--	--	--	--	--	--	KOG1714	60s ribosomal protein L18
NYSL_vs_NYCL	c98424_g1	50.6911	261.52	-2.36711	0.00041391	590657725	XP_007034647.1	Uncharacterized protein TCM_020542 [Theobroma cacao]>gi|508713676|gb|EOY05573.1| Uncharacterized protein TCM_020542 [Theobroma cacao]	590657724	XM_007034585.1	Theobroma cacao Uncharacterized protein (TCM_020542) mRNA, complete cds	--	--	--	--	--	--	--	--	--	--	--	--	--	--	--
NYSL_vs_NYCL	c124534_g1	1913.57	605.108	1.661	0.00041854	728823934	KHG05529.1	abscisic acid-insensitive 5-like protein 4 [Gossypium arboreum]	590686644	XM_007042378.1	Theobroma cacao Abscisic acid responsive element-binding factor 1, putative isoform 1 (TCM_007074) mRNA, complete cds	K14432	ABF	ABA responsive element binding factor	Q9M7Q3	ABSCISIC ACID-INSENSITIVE 5-like protein 6 OS=Arabidopsis thaliana GN=ABF3 PE=1 SV=1	PF07716//PF00170	Basic region leucine zipper//bZIP transcription factor	GO:0006355	regulation of transcription, DNA-templated	GO:0003700//GO:0043565	transcription factor activity, sequence-specific DNA binding//sequence-specific DNA binding	GO:0005667	transcription factor complex	--	--
NYSL_vs_NYCL	c118907_g1	21.8834	1	4.45176	0.00042041	719980393	XP_010249783.1	PREDICTED: heat shock 70 kDa protein 15-like [Nelumbo nucifera]>gi|719980396|ref|XP_010249784.1| PREDICTED: heat shock 70 kDa protein 15-like [Nelumbo nucifera]	145529509	XM_001450501.1	Paramecium tetraurelia hypothetical protein (GSPATT00017485001) partial mRNA	K09489	HSPA4	heat shock 70kDa protein 4	Q9S7C0	Heat shock 70 kDa protein 14 OS=Arabidopsis thaliana GN=HSP70-14 PE=2 SV=1	PF06723	MreB/Mbl protein	GO:0000902	cell morphogenesis	--	--	--	--	KOG0103	Molecular chaperones HSP105/HSP110/SSE1, HSP70 superfamily
NYSL_vs_NYCL	c6310_g1	1	21.0904	-4.39851	0.00042622	747074194	XP_011084078.1	PREDICTED: pyrophosphate-energized vacuolar membrane proton pump-like [Sesamum indicum]>gi|747074196|ref|XP_011084079.1| PREDICTED: pyrophosphate-energized vacuolar membrane proton pump-like [Sesamum indicum]	747074193	XM_011085776.1	PREDICTED: Sesamum indicum pyrophosphate-energized vacuolar membrane proton pump-like (LOC105166431), transcript variant X1, mRNA	K01507	ppa	inorganic pyrophosphatase	P21616	Pyrophosphate-energized vacuolar membrane proton pump OS=Vigna radiata var. radiata PE=1 SV=4	PF03030	Inorganic H+ pyrophosphatase	GO:0015992//GO:0006119	proton transport//oxidative phosphorylation	GO:0009678//GO:0004427	hydrogen-translocating pyrophosphatase activity//inorganic diphosphatase activity	GO:0016020	membrane	--	--
NYSL_vs_NYCL	c56335_g1	48.8489	5.79681	3.075	0.00043689	823148845	XP_012474306.1	PREDICTED: spore wall protein 1-like [Gossypium raimondii]	823148844	XM_012618852.1	PREDICTED: Gossypium raimondii spore wall protein 1-like (LOC105791000), mRNA	--	--	--	--	--	--	--	--	--	--	--	--	--	--	--
NYSL_vs_NYCL	c135757_g2	1	20.9715	-4.39036	0.00043825	604336467	EYU40229.1	hypothetical protein MIMGU_mgv1a008949mg [Erythranthe guttata]	848866764	XM_012978593.1	PREDICTED: Erythranthe guttatus guanine nucleotide-binding protein subunit beta-like protein (LOC105954910), mRNA	K14753	RACK1	guanine nucleotide-binding protein subunit beta-2-like 1 protein	P93340	Guanine nucleotide-binding protein subunit beta-like protein OS=Nicotiana plumbaginifolia PE=2 SV=1	PF00400//PF00071	WD domain, G-beta repeat//Ras family	GO:0007264	small GTPase mediated signal transduction	GO:0005515//GO:0005525	protein binding//GTP binding	--	--	KOG0279	G protein beta subunit-like protein
NYSL_vs_NYCL	c140883_g1	22.271	1	4.4771	0.0004459	761971298	KIZ01913.1	60S ribosomal protein L27a-3 [Monoraphidium neglectum]	145520141	XM_001445895.1	Paramecium tetraurelia hypothetical protein (GSPATT00013965001) partial mRNA	K02900	RP-L27Ae, RPL27A	large subunit ribosomal protein L27Ae	Q4R723	60S ribosomal protein L27a OS=Macaca fascicularis GN=RPL27A PE=2 SV=1	--	--	--	--	--	--	--	--	KOG1742	60s ribosomal protein L15/L27
NYSL_vs_NYCL	c146158_g8	1.94214	29.1845	-3.90948	0.00044624	823223984	XP_012444750.1	PREDICTED: transcription factor FER-LIKE IRON DEFICIENCY-INDUCED TRANSCRIPTION FACTOR-like [Gossypium raimondii]>gi|763788715|gb|KJB55711.1| hypothetical protein B456_009G090400 [Gossypium raimondii]	590587833	XM_007016007.1	Theobroma cacao Basic helix-loop-helix protein BHLH20, putative (TCM_041590) mRNA, complete cds	--	--	--	Q0V7X4	Transcription factor FER-LIKE IRON DEFICIENCY-INDUCED TRANSCRIPTION FACTOR OS=Arabidopsis thaliana GN=FIT PE=1 SV=1	PF09360//PF00010	Iron-binding zinc finger CDGSH type//Helix-loop-helix DNA-binding domain	--	--	GO:0051537//GO:0046983	2 iron, 2 sulfur cluster binding//protein dimerization activity	GO:0043231	intracellular membrane-bounded organelle	--	--
NYSL_vs_NYCL	c109663_g1	1	20.8527	-4.38216	0.00044987	848900870	XP_012850612.1	PREDICTED: polyphenol oxidase I, chloroplastic-like [Erythranthe guttatus]>gi|604312744|gb|EYU26238.1| hypothetical protein MIMGU_mgv1a025156mg [Erythranthe guttata]	848881874	XM_012985828.1	PREDICTED: Erythranthe guttatus polyphenol oxidase I, chloroplastic-like (LOC105961596), mRNA	K00422	E1.10.3.1	polyphenol oxidase	Q9MB14	Polyphenol oxidase II, chloroplastic OS=Ipomoea batatas GN=co-2 PE=2 SV=2	PF12142//PF12143//PF00264	Polyphenol oxidase middle domain//Protein of unknown function (DUF_B2219)//Common central domain of tyrosinase	GO:0055114//GO:0008152//GO:0006118//GO:0006570	oxidation-reduction process//metabolic process//obsolete electron transport//tyrosine metabolic process	GO:0016491//GO:0004097	oxidoreductase activity//catechol oxidase activity	--	--	--	--
NYSL_vs_NYCL	c117298_g1	925.014	2685.88	-1.53785	0.00046312	590642263	XP_007030468.1	F7O18.2 protein [Theobroma cacao]>gi|508719073|gb|EOY10970.1| F7O18.2 protein [Theobroma cacao]	590642262	XM_007030406.1	Theobroma cacao F7O18.2 protein (TCM_026242) mRNA, complete cds	--	--	--	Q9LKR8	Rubisco accumulation factor 1, chloroplastic OS=Arabidopsis thaliana GN=RAF1 PE=2 SV=1	--	--	--	--	--	--	--	--	--	--
NYSL_vs_NYCL	c127526_g1	2644.58	7944.69	-1.58695	0.00046312	823130882	XP_012455255.1	PREDICTED: 50S ribosomal protein L13, chloroplastic isoform X1 [Gossypium raimondii]>gi|763745282|gb|KJB12721.1| hypothetical protein B456_002G048000 [Gossypium raimondii]	590610912	XM_007021892.1	Theobroma cacao Ribosomal protein L13 family protein (TCM_032080) mRNA, complete cds	K02871	RP-L13, MRPL13, rplM	large subunit ribosomal protein L13	Q9SYL9	50S ribosomal protein L13, chloroplastic OS=Arabidopsis thaliana GN=RPL13 PE=2 SV=1	PF00572	Ribosomal protein L13	GO:0042254//GO:0006412	ribosome biogenesis//translation	GO:0003735	structural constituent of ribosome	GO:0005840	ribosome	KOG3203	Mitochondrial/chloroplast ribosomal protein L13
NYSL_vs_NYCL	c145865_g7	1	20.7326	-4.37383	0.00046312	747055744	XP_011074117.1	PREDICTED: probable ATP synthase 24 kDa subunit, mitochondrial [Sesamum indicum]	747055743	XM_011075815.1	PREDICTED: Sesamum indicum probable ATP synthase 24 kDa subunit, mitochondrial (LOC105158903), mRNA	--	--	--	Q9SJ12	Probable ATP synthase 24 kDa subunit, mitochondrial OS=Arabidopsis thaliana GN=At2g21870 PE=1 SV=1	PF15704	Mitochondrial ATP synthase subunit	GO:0009555	pollen development	--	--	--	--	--	--
NYSL_vs_NYCL	c147721_g1	1545.88	499.081	1.63108	0.00046312	823200509	XP_012435239.1	PREDICTED: putative lipid-transfer protein DIR1 [Gossypium raimondii]>gi|763779395|gb|KJB46518.1| hypothetical protein B456_007G377400 [Gossypium raimondii]	590628994	XM_007026805.1	Theobroma cacao Bifunctional inhibitor/lipid-transfer protein/seed storage 2S albumin superfamily protein isoform 1 (TCM_021822) mRNA, complete cds	--	--	--	--	--	--	--	--	--	--	--	--	--	--	--
NYSL_vs_NYCL	c51823_g2	35.2076	1.35995	4.69426	0.0004639	590606779	XP_007020825.1	Brassinosteroid insensitive 1-associated receptor kinase 1 precursor [Theobroma cacao]>gi|508720453|gb|EOY12350.1| Brassinosteroid insensitive 1-associated receptor kinase 1 precursor [Theobroma cacao]	590606771	XM_007020761.1	Theobroma cacao Brassinosteroid insensitive 1-associated receptor kinase 1 precursor (TCM_030877) mRNA, complete cds	--	--	--	Q39202	G-type lectin S-receptor-like serine/threonine-protein kinase RLK1 OS=Arabidopsis thaliana GN=RLK1 PE=2 SV=2	PF00008//PF07714//PF00069//PF00954	EGF-like domain//Protein tyrosine kinase//Protein kinase domain//S-locus glycoprotein domain	GO:0048544//GO:0006468	recognition of pollen//protein phosphorylation	GO:0005524//GO:0005515//GO:0004672	ATP binding//protein binding//protein kinase activity	--	--	--	--
NYSL_vs_NYCL	c241357_g1	21.6963	1	4.43938	0.00046447	--	--	--	145511100	XM_001441441.1	Paramecium tetraurelia hypothetical protein (GSPATT00010315001) partial mRNA	--	--	--	--	--	--	--	--	--	--	--	--	--	--	--
NYSL_vs_NYCL	c284830_g1	21.4937	1	4.42584	0.00046605	669163350	XP_008617237.1	hypothetical protein SDRG_12931 [Saprolegnia diclina VS20]>gi|530731021|gb|EQC29263.1| hypothetical protein SDRG_12931 [Saprolegnia diclina VS20]	145537895	XM_001454622.1	Paramecium tetraurelia hypothetical protein (GSPATT00020915001) partial mRNA	--	--	--	F8S101	Phospholipase B OS=Crotalus adamanteus PE=1 SV=1	--	--	--	--	--	--	--	--	KOG3774	Uncharacterized conserved protein Lama
NYSL_vs_NYCL	c149098_g4	117.431	25.5846	2.19846	0.00046928	590724668	XP_007052534.1	MATE efflux family protein [Theobroma cacao]>gi|508704795|gb|EOX96691.1| MATE efflux family protein [Theobroma cacao]	590724667	XM_007052472.1	Theobroma cacao MATE efflux family protein (TCM_005883) mRNA, complete cds	--	--	--	Q9SFB0	MATE efflux family protein FRD3 OS=Arabidopsis thaliana GN=FRD3 PE=1 SV=1	PF01554	MatE	GO:0055085//GO:0006855//GO:0015893//GO:0006810	transmembrane transport//drug transmembrane transport//drug transport//transport	GO:0015238//GO:0015297	drug transmembrane transporter activity//antiporter activity	GO:0016020	membrane	--	--
NYSL_vs_NYCL	c142691_g4	1	20.6138	-4.36554	0.000471	747098999	XP_011097537.1	PREDICTED: 14-3-3-like protein 16R [Sesamum indicum]	747098998	XM_011099235.1	PREDICTED: Sesamum indicum 14-3-3-like protein 16R (LOC105176437), mRNA	K06630	YWHAE	14-3-3 protein epsilon	P93784	14-3-3-like protein 16R OS=Solanum tuberosum PE=2 SV=1	--	--	--	--	--	--	--	--	KOG0841	Multifunctional chaperone (14-3-3 family)
NYSL_vs_NYCL	c143754_g3	1	20.6142	-4.36557	0.000471	747050517	XP_011071333.1	PREDICTED: S-adenosylmethionine synthase 2 [Sesamum indicum]>gi|747050519|ref|XP_011071334.1| PREDICTED: S-adenosylmethionine synthase 2 [Sesamum indicum]>gi|747050521|ref|XP_011071335.1| PREDICTED: S-adenosylmethionine synthase 2 [Sesamum indicum]	747050520	XM_011073033.1	PREDICTED: Sesamum indicum S-adenosylmethionine synthase 2 (LOC105156810), transcript variant X3, mRNA	K00789	metK	S-adenosylmethionine synthetase	Q96552	S-adenosylmethionine synthase 2 OS=Catharanthus roseus GN=SAMS2 PE=1 SV=1	PF02772//PF00438//PF00985//PF02773//PF11095	S-adenosylmethionine synthetase, central domain//S-adenosylmethionine synthetase, N-terminal domain//Merozoite Surface Antigen 2 (MSA-2) family//S-adenosylmethionine synthetase, C-terminal domain//Gem-associated protein 7 (Gemin7)	GO:0006555//GO:0007155//GO:0006556	methionine metabolic process//cell adhesion//S-adenosylmethionine biosynthetic process	GO:0004478	methionine adenosyltransferase activity	GO:0032797	SMN complex	KOG1506	S-adenosylmethionine synthetase
NYSL_vs_NYCL	c140138_g1	381.816	113.056	1.75583	0.00047343	590624437	XP_007025603.1	Uncharacterized protein TCM_029854 [Theobroma cacao]>gi|508780969|gb|EOY28225.1| Uncharacterized protein TCM_029854 [Theobroma cacao]	590624436	XM_007025541.1	Theobroma cacao Uncharacterized protein (TCM_029854) mRNA, complete cds	--	--	--	--	--	--	--	--	--	--	--	--	--	--	--
NYSL_vs_NYCL	c143685_g1	1018.78	3121.44	-1.61537	0.0004762	590675000	XP_007039324.1	Plastid ribosomal protein l11 [Theobroma cacao]>gi|508776569|gb|EOY23825.1| Plastid ribosomal protein l11 [Theobroma cacao]	590674999	XM_007039262.1	Theobroma cacao Plastid ribosomal protein l11 (TCM_015598) mRNA, complete cds	K02867	RP-L11, MRPL11, rplK	large subunit ribosomal protein L11	Q9MAP3	50S ribosomal protein L11, chloroplastic OS=Arabidopsis thaliana GN=RPL11 PE=2 SV=1	PF00298	Ribosomal protein L11, RNA binding domain	GO:0042254//GO:0006412	ribosome biogenesis//translation	GO:0003735	structural constituent of ribosome	GO:0005840	ribosome	KOG3257	Mitochondrial/chloroplast ribosomal protein L11
NYSL_vs_NYCL	c147761_g8	3654.11	11020.8	-1.59264	0.0004762	388522951	AFK49537.1	unknown [Medicago truncatula]>gi|657390678|gb|AES91603.2| Lipid transfer protein [Medicago truncatula]	590578574	XM_007013486.1	Theobroma cacao Bifunctional inhibitor/lipid-transfer protein/seed storage 2S albumin superfamily protein isoform 1 (TCM_038152) mRNA, complete cds	--	--	--	--	--	--	--	GO:0006869	lipid transport	--	--	--	--	--	--
NYSL_vs_NYCL	c148176_g4	922.229	2938.71	-1.67199	0.0004762	590677016	XP_007039902.1	Adenine phosphoribosyl transferase 4 [Theobroma cacao]>gi|508777147|gb|EOY24403.1| Adenine phosphoribosyl transferase 4 [Theobroma cacao]	590677015	XM_007039840.1	Theobroma cacao Adenine phosphoribosyl transferase 4 (TCM_016011) mRNA, complete cds	K00759	APRT, apt	adenine phosphoribosyltransferase	Q9SU38	Adenine phosphoribosyltransferase 4 OS=Arabidopsis thaliana GN=APT4 PE=1 SV=1	PF04189//PF00156//PF10672	Gcd10p family//Phosphoribosyl transferase domain//S-adenosylmethionine-dependent methyltransferase	GO:0030488//GO:0009116	tRNA methylation//nucleoside metabolic process	GO:0008168	methyltransferase activity	GO:0031515	tRNA (m1A) methyltransferase complex	KOG1712	Adenine phosphoribosyl transferases
NYSL_vs_NYCL	c145039_g2	469.184	134.218	1.80558	0.00047627	590721873	XP_007051739.1	Uncharacterized protein TCM_005286 [Theobroma cacao]>gi|508704000|gb|EOX95896.1| Uncharacterized protein TCM_005286 [Theobroma cacao]	823208614	XM_012582241.1	PREDICTED: Gossypium raimondii uncharacterized LOC105763862 (LOC105763862), mRNA	--	--	--	--	--	PF08098//PF02434//PF06624	Anemonia sulcata toxin III family//Fringe-like//Ribosome associated membrane protein RAMP4	GO:0009405//GO:0006810	pathogenesis//transport	GO:0019871//GO:0016757	sodium channel inhibitor activity//transferase activity, transferring glycosyl groups	GO:0016020//GO:0042151//GO:0005783	membrane//nematocyst//endoplasmic reticulum	--	--
NYSL_vs_NYCL	c89966_g1	21.9321	1	4.45497	0.00047968	--	--	--	145547448	XM_001459369.1	Paramecium tetraurelia hypothetical protein (GSPATT00024740001) partial mRNA	--	--	--	--	--	--	--	--	--	--	--	--	--	--	--
NYSL_vs_NYCL	c140412_g1	22.0926	1	4.46549	0.00048592	729455247	XP_010524330.1	PREDICTED: 40S ribosomal protein S9-2-like [Tarenaya hassleriana]	145505214	XM_001438537.1	Paramecium tetraurelia hypothetical protein (GSPATT00000890001) partial mRNA	K02997	RP-S9e, RPS9	small subunit ribosomal protein S9e	Q9FLF0	40S ribosomal protein S9-2 OS=Arabidopsis thaliana GN=RPS9C PE=2 SV=1	--	--	--	--	--	--	--	--	KOG3301	Ribosomal protein S4
NYSL_vs_NYCL	c121163_g1	21.8728	1	4.45106	0.00048699	669163928	XP_008617526.1	GTP-binding nuclear protein Ran [Saprolegnia diclina VS20]>gi|530730825|gb|EQC29067.1| GTP-binding nuclear protein Ran [Saprolegnia diclina VS20]	145492773	XM_001432347.1	Paramecium tetraurelia hypothetical protein (GSPATT00034465001) partial mRNA	K07936	RAN	GTP-binding nuclear protein Ran	P41915	GTP-binding nuclear protein Ran OS=Tetrahymena thermophila PE=2 SV=1	PF08477//PF00071	Ras of Complex, Roc, domain of DAPkinase//Ras family	GO:0007264	small GTPase mediated signal transduction	GO:0005525	GTP binding	--	--	KOG0096	GTPase Ran/TC4/GSP1 (nuclear protein transport pathway), small G protein superfamily
NYSL_vs_NYCL	c101206_g1	1	20.79	-4.37782	0.00049055	747093190	XP_011094390.1	PREDICTED: 60S acidic ribosomal protein P2-1-like [Sesamum indicum]	747093189	XM_011096088.1	PREDICTED: Sesamum indicum 60S acidic ribosomal protein P2-1-like (LOC105174098), mRNA	K02943	RP-LP2, RPLP2	large subunit ribosomal protein LP2	O24415	60S acidic ribosomal protein P2B OS=Zea mays GN=RPP2B PE=1 SV=1	--	--	--	--	--	--	--	--	KOG3449	60S acidic ribosomal protein P2
NYSL_vs_NYCL	c136727_g1	21.8306	1	4.44828	0.00049176	544213006	XP_005536651.1	60S ribosomal protein L23A [Cyanidioschyzon merolae strain 10D]>gi|449017213|dbj|BAM80615.1| 60S ribosomal protein L23A [Cyanidioschyzon merolae strain 10D]	145528785	XM_001450150.1	Paramecium tetraurelia hypothetical protein (GSPATT00017162001) partial mRNA	K02893	RP-L23Ae, RPL23A	large subunit ribosomal protein L23Ae	P0DJ57	60S ribosomal protein L23A OS=Tetrahymena thermophila (strain SB210) GN=RPL23A PE=1 SV=1	--	--	--	--	--	--	--	--	KOG1751	60s ribosomal protein L23
NYSL_vs_NYCL	c129391_g2	362.144	104.607	1.79159	0.00049929	590642141	XP_007030432.1	Phosphoenolpyruvate carboxylase kinase 1 [Theobroma cacao]>gi|508719037|gb|EOY10934.1| Phosphoenolpyruvate carboxylase kinase 1 [Theobroma cacao]	590642140	XM_007030370.1	Theobroma cacao Phosphoenolpyruvate carboxylase kinase 1 (TCM_026198) mRNA, complete cds	--	--	--	Q93VK0	Phosphoenolpyruvate carboxylase kinase 2 OS=Arabidopsis thaliana GN=PPCK2 PE=1 SV=2	PF05502//PF00069//PF07714	Dynactin p62 family//Protein kinase domain//Protein tyrosine kinase	GO:0006468	protein phosphorylation	GO:0004672//GO:0005524	protein kinase activity//ATP binding	GO:0005869	dynactin complex	KOG0032	Ca2+/calmodulin-dependent protein kinase, EF-Hand protein superfamily
NYSL_vs_NYCL	c145653_g1	914.605	280.536	1.70496	0.0005036	590721528	XP_007051639.1	G-box binding factor 3, putative isoform 1 [Theobroma cacao]>gi|508703900|gb|EOX95796.1| G-box binding factor 3, putative isoform 1 [Theobroma cacao]	590721527	XM_007051577.1	Theobroma cacao G-box binding factor 3, putative isoform 1 (TCM_005210) mRNA, complete cds	K09060	GBF	plant G-box-binding factor	P42776	G-box-binding factor 3 OS=Arabidopsis thaliana GN=GBF3 PE=1 SV=2	--	--	--	--	--	--	--	--	--	--
NYSL_vs_NYCL	c129391_g1	606.914	190.309	1.67315	0.00052445	590642141	XP_007030432.1	Phosphoenolpyruvate carboxylase kinase 1 [Theobroma cacao]>gi|508719037|gb|EOY10934.1| Phosphoenolpyruvate carboxylase kinase 1 [Theobroma cacao]	590642140	XM_007030370.1	Theobroma cacao Phosphoenolpyruvate carboxylase kinase 1 (TCM_026198) mRNA, complete cds	--	--	--	Q9SPK4	Phosphoenolpyruvate carboxylase kinase 1 OS=Arabidopsis thaliana GN=PPCK1 PE=1 SV=1	PF07714//PF00069	Protein tyrosine kinase//Protein kinase domain	GO:0006468	protein phosphorylation	GO:0005524//GO:0004672	ATP binding//protein kinase activity	--	--	KOG0032	Ca2+/calmodulin-dependent protein kinase, EF-Hand protein superfamily
NYSL_vs_NYCL	c15560_g1	1	20.9053	-4.3858	0.00052445	747062199	XP_011077596.1	PREDICTED: acetyl-coenzyme A carboxylase carboxyl transferase subunit alpha, chloroplastic-like [Sesamum indicum]>gi|747062201|ref|XP_011077598.1| PREDICTED: acetyl-coenzyme A carboxylase carboxyl transferase subunit alpha, chloroplastic-like [Sesamum indicum]	747062200	XM_011079296.1	PREDICTED: Sesamum indicum acetyl-coenzyme A carboxylase carboxyl transferase subunit alpha, chloroplastic-like (LOC105161564), transcript variant X2, mRNA	K01962	accA	acetyl-CoA carboxylase carboxyl transferase subunit alpha	Q9LD43	Acetyl-coenzyme A carboxylase carboxyl transferase subunit alpha, chloroplastic OS=Arabidopsis thaliana GN=CAC3 PE=1 SV=1	PF00269//PF03255//PF07464	Small, acid-soluble spore proteins, alpha/beta type//Acetyl co-enzyme A carboxylase carboxyltransferase alpha subunit//Apolipophorin-III precursor (apoLp-III)	GO:0006265//GO:0006869//GO:0006090//GO:0006633	DNA topological change//lipid transport//pyruvate metabolic process//fatty acid biosynthetic process	GO:0008289//GO:0003690//GO:0003989	lipid binding//double-stranded DNA binding//acetyl-CoA carboxylase activity	GO:0005576//GO:0009317	extracellular region//acetyl-CoA carboxylase complex	--	--
NYSL_vs_NYCL	c149116_g5	1	20.4928	-4.35704	0.00052547	--	--	--	--	--	--	--	--	--	--	--	PF03503	Chlamydia cysteine-rich outer membrane protein 3	--	--	GO:0005201	extracellular matrix structural constituent	GO:0005578	proteinaceous extracellular matrix	--	--
NYSL_vs_NYCL	c95373_g1	2023.6	6094.91	-1.59068	0.00054238	590721804	XP_007051719.1	Ribosomal L5P family protein [Theobroma cacao]>gi|508703980|gb|EOX95876.1| Ribosomal L5P family protein [Theobroma cacao]	590721803	XM_007051657.1	Theobroma cacao Ribosomal L5P family protein (TCM_005273) mRNA, complete cds	K02931	RP-L5, MRPL5, rplE	large subunit ribosomal protein L5	O04603	50S ribosomal protein L5, chloroplastic OS=Arabidopsis thaliana GN=RPL5 PE=2 SV=1	--	--	--	--	--	--	--	--	KOG0398	Mitochondrial/chloroplast ribosomal protein L5/L7
NYSL_vs_NYCL	c27363_g1	1	20.3148	-4.34446	0.00054941	747074403	XP_011084193.1	PREDICTED: cold and drought-regulated protein CORA-like [Sesamum indicum]	--	--	--	--	--	--	--	--	--	--	--	--	--	--	--	--	--	--
NYSL_vs_NYCL	c130248_g1	15.4335	74.8894	-2.2787	0.00055155	685260859	XP_009142435.1	PREDICTED: fructose-bisphosphate aldolase, cytoplasmic isozyme [Brassica rapa]>gi|674944143|emb|CDX89329.1| BnaA01g15640D [Brassica napus]	859910447	XM_004773941.2	PREDICTED: Mustela putorius furo aldolase A, fructose-bisphosphate (ALDOA), transcript variant X2, mRNA	K01623	ALDO	fructose-bisphosphate aldolase, class I	P04075	Fructose-bisphosphate aldolase A OS=Homo sapiens GN=ALDOA PE=1 SV=2	PF00274	Fructose-bisphosphate aldolase class-I	GO:0006094//GO:0006096//GO:0006020//GO:0006013//GO:0015976//GO:0006098//GO:0006000	gluconeogenesis//glycolytic process//inositol metabolic process//mannose metabolic process//carbon utilization//pentose-phosphate shunt//fructose metabolic process	GO:0004332	fructose-bisphosphate aldolase activity	--	--	KOG1557	Fructose-biphosphate aldolase
NYSL_vs_NYCL	c119456_g1	90.2469	337.998	-1.90507	0.00055782	225427810	XP_002270504.1	PREDICTED: auxin-induced protein 15A [Vitis vinifera]>gi|147856535|emb|CAN82489.1| hypothetical protein VITISV_036184 [Vitis vinifera]	567121025	XM_006390229.1	Eutrema salsugineum hypothetical protein (EUTSA_v10019345mg) mRNA, complete cds	K14488	SAUR	SAUR family protein	P33081	Auxin-induced protein 15A OS=Glycine max PE=2 SV=1	PF02519	Auxin responsive protein	GO:0009733//GO:0009734	response to auxin//auxin-activated signaling pathway	GO:0005516	calmodulin binding	GO:0005739	mitochondrion	--	--
NYSL_vs_NYCL	c147119_g10	1	20.6067	-4.36504	0.00056029	870845199	KMS97977.1	hypothetical protein BVRB_4g096970 [Beta vulgaris subsp. vulgaris]	496538580	KC569603.1	Sesamum indicum chloroplast, complete genome	--	--	--	--	--	--	--	--	--	--	--	--	--	--	--
NYSL_vs_NYCL	c147460_g5	1	20.609	-4.3652	0.00056029	747085114	XP_011089999.1	PREDICTED: glucomannan 4-beta-mannosyltransferase 2-like [Sesamum indicum]	747085113	XM_011091697.1	PREDICTED: Sesamum indicum glucomannan 4-beta-mannosyltransferase 2-like (LOC105170785), mRNA	K13680	CSLA	beta-mannan synthase	Q9FNI7	Glucomannan 4-beta-mannosyltransferase 2 OS=Arabidopsis thaliana GN=CSLA2 PE=2 SV=1	PF13506	Glycosyl transferase family 21	--	--	GO:0016757	transferase activity, transferring glycosyl groups	--	--	--	--
NYSL_vs_NYCL	c143302_g3	1	20.1951	-4.33593	0.00056261	747103022	XP_011099696.1	PREDICTED: protein disulfide-isomerase-like [Sesamum indicum]	747103021	XM_011101394.1	PREDICTED: Sesamum indicum protein disulfide-isomerase-like (LOC105178047), mRNA	K09580	PDIA1, P4HB	protein disulfide-isomerase A1	Q9XF61	Protein disulfide-isomerase OS=Datisca glomerata GN=PDI PE=2 SV=1	PF00462//PF00578//PF00085//PF07912//PF08534	Glutaredoxin//AhpC/TSA family//Thioredoxin//ERp29, N-terminal domain//Redoxin	GO:0055114//GO:0009306//GO:0045454//GO:0006118	oxidation-reduction process//protein secretion//cell redox homeostasis//obsolete electron transport	GO:0016491//GO:0016209//GO:0015035//GO:0009055	oxidoreductase activity//antioxidant activity//protein disulfide oxidoreductase activity//electron carrier activity	GO:0005788	endoplasmic reticulum lumen	KOG0190	Protein disulfide isomerase (prolyl 4-hydroxylase beta subunit)
NYSL_vs_NYCL	c134516_g1	1	20.5493	-4.36102	0.00056595	747107870	XP_011102248.1	PREDICTED: uncharacterized protein LOC105180271 [Sesamum indicum]	--	--	--	--	--	--	O00370	LINE-1 retrotransposable element ORF2 protein OS=Homo sapiens PE=1 SV=1	PF03854	P-11 zinc finger	--	--	GO:0008270//GO:0003723	zinc ion binding//RNA binding	--	--	KOG1075	FOG: Reverse transcriptase
NYSL_vs_NYCL	c375828_g1	1	20.5489	-4.36099	0.00056595	747048894	XP_011070473.1	PREDICTED: biotin carboxylase 2, chloroplastic [Sesamum indicum]	747048893	XM_011072171.1	PREDICTED: Sesamum indicum biotin carboxylase 2, chloroplastic (LOC105156122), mRNA	K01961	accC	acetyl-CoA carboxylase, biotin carboxylase subunit	B9HBA8	Biotin carboxylase 1, chloroplastic OS=Populus trichocarpa GN=POPTRDRAFT_831870 PE=2 SV=1	PF02655//PF02786//PF07478	ATP-grasp domain//Carbamoyl-phosphate synthase L chain, ATP binding domain//D-ala D-ala ligase C-terminus	GO:0009252//GO:0046436	peptidoglycan biosynthetic process//D-alanine metabolic process	GO:0005524//GO:0046872//GO:0008716	ATP binding//metal ion binding//D-alanine-D-alanine ligase activity	--	--	KOG0238	3-Methylcrotonyl-CoA carboxylase, biotin-containing subunit/Propionyl-CoA carboxylase, alpha chain/Acetyl-CoA carboxylase, biotin carboxylase subunit
NYSL_vs_NYCL	c133869_g1	1287.03	3763.35	-1.54797	0.00056981	590606291	XP_007020702.1	Trigger factor, putative [Theobroma cacao]>gi|508720330|gb|EOY12227.1| Trigger factor, putative [Theobroma cacao]	590606290	XM_007020640.1	Theobroma cacao Trigger factor, putative (TCM_030791) mRNA, complete cds	--	--	--	Q8S9L5	Trigger factor-like protein TIG, Chloroplastic OS=Arabidopsis thaliana GN=TIG PE=2 SV=1	PF05698//PF00254//PF05697//PF12592	Bacterial trigger factor protein (TF) C-terminus//FKBP-type peptidyl-prolyl cis-trans isomerase//Bacterial trigger factor protein (TF)//Protein of unknown function (DUF3763)	GO:0015031//GO:0006457	protein transport//protein folding	GO:0016820	hydrolase activity, acting on acid anhydrides, catalyzing transmembrane movement of substances	--	--	KOG1440	CDP-diacylglycerol synthase
NYSL_vs_NYCL	c113584_g1	21.0775	1	4.39763	0.00057269	58613593	AAW79383.1	vacuolar ATP synthase [Heterocapsa triquetra]	145517511	XM_001444602.1	Paramecium tetraurelia hypothetical protein (GSPATT00012750001) partial mRNA	K02155	ATPeV0C, ATP6L	V-type H+-transporting ATPase 16kDa proteolipid subunit	P34546	V-type proton ATPase 16 kDa proteolipid subunit 2/3 OS=Caenorhabditis elegans GN=vha-2 PE=2 SV=2	PF00137	ATP synthase subunit C	GO:0015992//GO:0015991	proton transport//ATP hydrolysis coupled proton transport	GO:0015078	hydrogen ion transmembrane transporter activity	GO:0033177	proton-transporting two-sector ATPase complex, proton-transporting domain	KOG0232	Vacuolar H+-ATPase V0 sector, subunits c/c'
NYSL_vs_NYCL	c144427_g2	415.009	71.1711	2.54378	0.00057354	590708593	XP_007048321.1	Uncharacterized protein isoform 1 [Theobroma cacao]>gi|508700582|gb|EOX92478.1| Uncharacterized protein isoform 1 [Theobroma cacao]	590708592	XM_007048259.1	Theobroma cacao Uncharacterized protein isoform 1 (TCM_001427) mRNA, complete cds	--	--	--	--	--	--	--	--	--	--	--	--	--	--	--
NYSL_vs_NYCL	c47983_g1	21.2208	1	4.40741	0.00057917	--	--	--	145548492	XM_001459890.1	Paramecium tetraurelia hypothetical protein (GSPATT00025264001) partial mRNA	--	--	--	--	--	--	--	--	--	--	--	--	--	--	--
NYSL_vs_NYCL	c148320_g1	21.5753	1	4.43131	0.00058648	673048295	XP_008878108.1	V-type proton ATPase subunit B, isoform [Aphanomyces invadans]>gi|574466242|gb|ETV93273.1| V-type proton ATPase subunit B, isoform [Aphanomyces invadans]	145512606	XM_001442183.1	Paramecium tetraurelia hypothetical protein (GSPATT00010991001) partial mRNA	K02147	ATPeV1B, ATP6B	V-type H+-transporting ATPase subunit B	P31409	V-type proton ATPase subunit B OS=Drosophila melanogaster GN=Vha55 PE=2 SV=1	PF00006//PF06431//PF00306	ATP synthase alpha/beta family, nucleotide-binding domain//Polyomavirus large T antigen C-terminus//ATP synthase alpha/beta chain, C terminal domain	GO:0015991//GO:0006260	ATP hydrolysis coupled proton transport//DNA replication	GO:0016820//GO:0003677//GO:0005524	hydrolase activity, acting on acid anhydrides, catalyzing transmembrane movement of substances//DNA binding//ATP binding	GO:0033178	proton-transporting two-sector ATPase complex, catalytic domain	KOG1351	Vacuolar H+-ATPase V1 sector, subunit B
NYSL_vs_NYCL	c135381_g1	30.7741	2.0794	3.88748	0.00059709	590672712	XP_007038688.1	CAP160 protein, putative [Theobroma cacao]>gi|508775933|gb|EOY23189.1| CAP160 protein, putative [Theobroma cacao]	590672711	XM_007038626.1	Theobroma cacao CAP160 protein, putative (TCM_015165) mRNA, complete cds	--	--	--	Q04980	Low-temperature-induced 65 kDa protein OS=Arabidopsis thaliana GN=LTI65 PE=2 SV=2	--	--	--	--	--	--	--	--	--	--
NYSL_vs_NYCL	c139165_g2	38.5482	1.30032	4.88972	0.00059709	--	--	--	--	--	--	--	--	--	--	--	--	--	--	--	--	--	--	--	--	--
NYSL_vs_NYCL	c141194_g1	21.3047	1	4.4131	0.00059709	673036328	XP_008872125.1	hypothetical protein H310_08228 [Aphanomyces invadans]>gi|574472564|gb|ETV99569.1| hypothetical protein H310_08228 [Aphanomyces invadans]	145495098	XM_001433506.1	Paramecium tetraurelia hypothetical protein (GSPATT00035275001) partial mRNA	K02984	RP-S3Ae, RPS3A	small subunit ribosomal protein S3Ae	Q23DE3	40S ribosomal protein S3a OS=Tetrahymena thermophila (strain SB210) GN=TTHERM_00047480 PE=1 SV=2	PF01015	Ribosomal S3Ae family	GO:0006412//GO:0042254	translation//ribosome biogenesis	GO:0003735	structural constituent of ribosome	GO:0005622//GO:0005840	intracellular//ribosome	KOG1628	40S ribosomal protein S3A
NYSL_vs_NYCL	c132627_g1	393.971	109.003	1.85372	0.00059847	590685824	XP_007042206.1	Serine/threonine-protein kinase isoform 1 [Theobroma cacao]>gi|508706141|gb|EOX98037.1| Serine/threonine-protein kinase isoform 1 [Theobroma cacao]	590685827	XM_007042145.1	Theobroma cacao Serine/threonine-protein kinase isoform 2 (TCM_006897) mRNA, complete cds	--	--	--	Q6NKZ9	Probable receptor-like serine/threonine-protein kinase At4g34500 OS=Arabidopsis thaliana GN=At4g34500 PE=2 SV=1	PF07714//PF00069	Protein tyrosine kinase//Protein kinase domain	GO:0006468	protein phosphorylation	GO:0004672//GO:0005524	protein kinase activity//ATP binding	--	--	--	--
NYSL_vs_NYCL	c148524_g3	48.1485	1	5.58942	0.00061108	590704376	XP_007047141.1	Methyl esterase 3, putative [Theobroma cacao]>gi|508699402|gb|EOX91298.1| Methyl esterase 3, putative [Theobroma cacao]	590704375	XM_007047079.1	Theobroma cacao Methyl esterase 3, putative (TCM_000538) mRNA, complete cds	--	--	--	O80477	Methylesterase 3 OS=Arabidopsis thaliana GN=MES3 PE=2 SV=1	PF07819//PF05577//PF06821//PF00975	PGAP1-like protein//Serine carboxypeptidase S28//Serine hydrolase//Thioesterase domain	GO:0009058//GO:0006508//GO:0006886//GO:0006505	biosynthetic process//proteolysis//intracellular protein transport//GPI anchor metabolic process	GO:0016788//GO:0016787//GO:0008236	hydrolase activity, acting on ester bonds//hydrolase activity//serine-type peptidase activity	--	--	--	--
NYSL_vs_NYCL	c145865_g2	2.6465	32.0614	-3.59868	0.00062769	527210086	EPS74656.1	hypothetical protein M569_00092, partial [Genlisea aurea]	534292244	KF177345.1	Salvia miltiorrhiza mitochondrion, complete genome	K03884	ND6	NADH-ubiquinone oxidoreductase chain 6	P60498	NADH-ubiquinone oxidoreductase chain 6 OS=Brassica campestris GN=ND6 PE=2 SV=1	PF07178//PF00499//PF04923	TraL protein//NADH-ubiquinone/plastoquinone oxidoreductase chain 6//Ninjurin	GO:0006814//GO:0015992//GO:0055114//GO:0006120//GO:0042246//GO:0000746//GO:0007155//GO:0006744	sodium ion transport//proton transport//oxidation-reduction process//mitochondrial electron transport, NADH to ubiquinone//tissue regeneration//conjugation//cell adhesion//ubiquinone biosynthetic process	GO:0008137	NADH dehydrogenase (ubiquinone) activity	GO:0016021//GO:0019867	integral component of membrane//outer membrane	--	--
NYSL_vs_NYCL	c32279_g1	1	20.0728	-4.32717	0.00062981	113912329	ABI48361.1	putative alcohol acyltransferase 2 [Lavandula angustifolia]	747059493	XM_011077830.1	PREDICTED: Sesamum indicum BAHD acyltransferase DCR (LOC105160456), mRNA	--	--	--	Q9FF86	BAHD acyltransferase DCR OS=Arabidopsis thaliana GN=DCR PE=2 SV=1	PF02458//PF07710	Transferase family//P53 tetramerisation motif	GO:0051262	protein tetramerization	GO:0016747	transferase activity, transferring acyl groups other than amino-acyl groups	--	--	--	--
NYSL_vs_NYCL	c148020_g2	821.097	175.522	2.2259	0.00063797	702263858	XP_010038899.1	PREDICTED: aldo-keto reductase family 4 member C9-like [Eucalyptus grandis]>gi|629120190|gb|KCW84680.1| hypothetical protein EUGRSUZ_B01498 [Eucalyptus grandis]	823175221	XM_012630585.1	PREDICTED: Gossypium raimondii aldo-keto reductase family 4 member C8 (LOC105799828), mRNA	--	--	--	O80944	Aldo-keto reductase family 4 member C8 OS=Arabidopsis thaliana GN=AKR4C8 PE=1 SV=2	--	--	--	--	--	--	--	--	KOG1577	Aldo/keto reductase family proteins
NYSL_vs_NYCL	c143900_g3	96.4582	17.9784	2.42364	0.00065749	590696760	XP_007045252.1	2-oxoglutarate and Fe(II)-dependent oxygenase superfamily protein, putative [Theobroma cacao]>gi|508709187|gb|EOY01084.1| 2-oxoglutarate and Fe(II)-dependent oxygenase superfamily protein, putative [Theobroma cacao]	--	--	--	--	--	--	P93824	1-aminocyclopropane-1-carboxylate oxidase homolog 6 OS=Arabidopsis thaliana GN=At1g04350 PE=2 SV=1	PF00995//PF03125//PF03171	Sec1 family//C. elegans Sre G protein-coupled chemoreceptor//2OG-Fe(II) oxygenase superfamily	GO:0016192//GO:0055114//GO:0006904//GO:0007606	vesicle-mediated transport//oxidation-reduction process//vesicle docking involved in exocytosis//sensory perception of chemical stimulus	GO:0016491	oxidoreductase activity	GO:0016021	integral component of membrane	--	--
NYSL_vs_NYCL	c133235_g1	342.063	1087.59	-1.6688	0.0006607	590682038	XP_007041240.1	Bile acid sodium symporter/ transporter [Theobroma cacao]>gi|508705175|gb|EOX97071.1| Bile acid sodium symporter/ transporter [Theobroma cacao]	590682037	XM_007041178.1	Theobroma cacao Bile acid sodium symporter/ transporter (TCM_006178) mRNA, complete cds	K03453	TC.BASS	bile acid:Na+ symporter, BASS family	Q1EBV7	Sodium/pyruvate cotransporter BASS2, chloroplastic OS=Arabidopsis thaliana GN=BASS2 PE=2 SV=1	PF01758//PF05090//PF03547	Sodium Bile acid symporter family//Vitamin K-dependent gamma-carboxylase//Membrane transport protein	GO:0017187//GO:0055085	peptidyl-glutamic acid carboxylation//transmembrane transport	GO:0008488	gamma-glutamyl carboxylase activity	GO:0016021//GO:0016020	integral component of membrane//membrane	--	--
NYSL_vs_NYCL	c140003_g1	20.721	1	4.37302	0.00066826	297827151	XP_002881458.1	PAB7 binding protein 7 [Arabidopsis lyrata subsp. lyrata]>gi|297327297|gb|EFH57717.1| PAB7 binding protein 7 [Arabidopsis lyrata subsp. lyrata]	145498153	XM_001435028.1	Paramecium tetraurelia hypothetical protein (GSPATT00036448001) partial mRNA	--	--	--	Q9ZQA8	Polyadenylate-binding protein 7 OS=Arabidopsis thaliana GN=PAB7 PE=2 SV=1	PF00076//PF00658	RNA recognition motif. (a.k.a. RRM, RBD, or RNP domain)//Poly-adenylate binding protein, unique domain	--	--	GO:0003676//GO:0003723	nucleic acid binding//RNA binding	--	--	KOG0123	Polyadenylate-binding protein (RRM superfamily)
NYSL_vs_NYCL	c130840_g1	1	20.1298	-4.33126	0.00068316	747051320	XP_011071748.1	PREDICTED: transcription factor bHLH79-like isoform X1 [Sesamum indicum]	844572881	KP257517.1	Salvia miltiorrhiza clone 84 basic helix-loop-helix transcription factor mRNA, complete cds	--	--	--	Q0JXE7	Transcription factor BPE OS=Arabidopsis thaliana GN=BPE PE=2 SV=1	--	--	--	--	--	--	--	--	--	--
NYSL_vs_NYCL	c145036_g3	1	20.0692	-4.32691	0.00069314	747097454	XP_011096692.1	PREDICTED: probable LRR receptor-like serine/threonine-protein kinase At4g20940 [Sesamum indicum]	747097453	XM_011098390.1	PREDICTED: Sesamum indicum probable LRR receptor-like serine/threonine-protein kinase At4g20940 (LOC105175797), mRNA	--	--	--	C0LGQ9	Probable LRR receptor-like serine/threonine-protein kinase At4g20940 OS=Arabidopsis thaliana GN=At4g20940 PE=1 SV=1	PF00069//PF13855//PF07714//PF00560	Protein kinase domain//Leucine rich repeat//Protein tyrosine kinase//Leucine Rich Repeat	GO:0006468	protein phosphorylation	GO:0005524//GO:0005515//GO:0004672	ATP binding//protein binding//protein kinase activity	--	--	--	--
NYSL_vs_NYCL	c132004_g1	1	20.0096	-4.32262	0.00070036	--	--	--	--	--	--	--	--	--	--	--	--	--	--	--	--	--	--	--	--	--
NYSL_vs_NYCL	c137527_g1	119.155	14.2527	3.06353	0.00070036	823126872	XP_012491485.1	PREDICTED: uncharacterized membrane protein At3g27390 isoform X1 [Gossypium raimondii]>gi|763743284|gb|KJB10783.1| hypothetical protein B456_001G224100 [Gossypium raimondii]	590712648	XM_007049368.1	Theobroma cacao Uncharacterized protein isoform 1 (TCM_002466) mRNA, complete cds	--	--	--	Q8GUM4	Uncharacterized membrane protein At3g27390 OS=Arabidopsis thaliana GN=At3g27390 PE=1 SV=2	PF00104	Ligand-binding domain of nuclear hormone receptor	GO:0043401//GO:0006355	steroid hormone mediated signaling pathway//regulation of transcription, DNA-templated	--	--	--	--	--	--
NYSL_vs_NYCL	c142622_g1	1	20.0105	-4.32269	0.00070036	848897507	XP_012848840.1	PREDICTED: uncharacterized protein LOC105968733 [Erythranthe guttatus]>gi|848897509|ref|XP_012848841.1| PREDICTED: uncharacterized protein LOC105968733 [Erythranthe guttatus]>gi|848897512|ref|XP_012848842.1| PREDICTED: uncharacterized protein LOC105968733 [Erythranthe guttatus]>gi|848897514|ref|XP_012848843.1| PREDICTED: uncharacterized protein LOC105968733 [Erythranthe guttatus]>gi|848897516|ref…	747095259	XM_011097195.1	PREDICTED: Sesamum indicum uncharacterized LOC105174935 (LOC105174935), mRNA	--	--	--	--	--	PF00168//PF02209	C2 domain//Villin headpiece domain	GO:0007010	cytoskeleton organization	GO:0005515//GO:0003779	protein binding//actin binding	--	--	--	--
NYSL_vs_NYCL	c144721_g1	70.0509	11.3749	2.62255	0.00070036	--	--	--	--	--	--	--	--	--	--	--	--	--	--	--	--	--	--	--	--	--
NYSL_vs_NYCL	c110915_g1	1	19.8908	-4.31403	0.0007211	747093246	XP_011094421.1	PREDICTED: histone deacetylase HDT1 [Sesamum indicum]	747106394	XM_011103186.1	PREDICTED: Sesamum indicum histone deacetylase HDT1-like (LOC105179534), mRNA	--	--	--	Q6V9I6	Histone deacetylase HDT1 OS=Solanum chacoense GN=HDT1 PE=2 SV=1	PF00096//PF13912//PF04147	Zinc finger, C2H2 type//C2H2-type zinc finger//Nop14-like family	--	--	GO:0046872	metal ion binding	GO:0032040	small-subunit processome	--	--
NYSL_vs_NYCL	c147884_g3	127.996	413.139	-1.69053	0.00073682	316996023	BAD83524.2	ATP synthase F1 subunit 1 (mitochondrion) [Nicotiana tabacum]	340007640	JN098455.1	Mimulus guttatus mitochondrion, complete genome	K02132	ATPeF1A, ATP5A1, ATP1	F-type H+-transporting ATPase subunit alpha	Q01915	ATP synthase subunit alpha, mitochondrial OS=Glycine max GN=ATPA PE=3 SV=1	PF00306//PF02874//PF00006	ATP synthase alpha/beta chain, C terminal domain//ATP synthase alpha/beta family, beta-barrel domain//ATP synthase alpha/beta family, nucleotide-binding domain	GO:0015991//GO:0046034//GO:0015992	ATP hydrolysis coupled proton transport//ATP metabolic process//proton transport	GO:0005524//GO:0016820	ATP binding//hydrolase activity, acting on acid anhydrides, catalyzing transmembrane movement of substances	GO:0033178	proton-transporting two-sector ATPase complex, catalytic domain	KOG1353	F0F1-type ATP synthase, alpha subunit
NYSL_vs_NYCL	c110542_g1	1	19.6554	-4.29686	0.00076513	719999530	XP_010255747.1	PREDICTED: acyl-CoA-binding protein [Nelumbo nucifera]	747041798	XM_011076882.1	PREDICTED: Sesamum indicum acyl-CoA-binding protein (LOC105159708), mRNA	K08762	DBI, ACBP	diazepam-binding inhibitor (GABA receptor modulator, acyl-CoA-binding protein)	O04066	Acyl-CoA-binding protein OS=Ricinus communis PE=3 SV=1	PF00887	Acyl CoA binding protein	--	--	GO:0000062	fatty-acyl-CoA binding	--	--	KOG0817	Acyl-CoA-binding protein
NYSL_vs_NYCL	c139505_g1	1	19.6541	-4.29676	0.00076513	747099522	XP_011097815.1	PREDICTED: glycerophosphodiester phosphodiesterase GDPDL3-like [Sesamum indicum]	747099521	XM_011099513.1	PREDICTED: Sesamum indicum glycerophosphodiester phosphodiesterase GDPDL3-like (LOC105176644), mRNA	--	--	--	Q9FJ62	Glycerophosphodiester phosphodiesterase GDPDL4 OS=Arabidopsis thaliana GN=GDPDL4 PE=1 SV=1	PF03009	Glycerophosphoryl diester phosphodiesterase family	GO:0006629	lipid metabolic process	GO:0008081	phosphoric diester hydrolase activity	--	--	--	--
NYSL_vs_NYCL	c111011_g1	20.9982	1	4.39219	0.00077221	813109099	XP_012194463.1	hypothetical protein SPRG_00857 [Saprolegnia parasitica CBS 223.65]>gi|641541033|gb|KDO34796.1| hypothetical protein SPRG_00857 [Saprolegnia parasitica CBS 223.65]	145477524	XM_001424748.1	Paramecium tetraurelia hypothetical protein (GSPATT00028422001) partial mRNA	--	--	--	O08623	Sequestosome-1 OS=Rattus norvegicus GN=Sqstm1 PE=1 SV=1	PF00564	PB1 domain	--	--	GO:0005515	protein binding	--	--	KOG4582	Uncharacterized conserved protein, contains ZZ-type Zn-finger
NYSL_vs_NYCL	c51405_g1	141.524	9.03103	3.97001	0.00078381	590719405	XP_007051044.1	Uncharacterized protein TCM_004752 [Theobroma cacao]>gi|508703305|gb|EOX95201.1| Uncharacterized protein TCM_004752 [Theobroma cacao]	--	--	--	--	--	--	--	--	--	--	--	--	--	--	--	--	--	--
NYSL_vs_NYCL	c127712_g1	328.683	1013.52	-1.62461	0.00078815	590688716	XP_007043027.1	Beta-D-xylosidase 4 [Theobroma cacao]>gi|508706962|gb|EOX98858.1| Beta-D-xylosidase 4 [Theobroma cacao]	590688715	XM_007042965.1	Theobroma cacao Beta-D-xylosidase 4 (TCM_007536) mRNA, complete cds	K15920	XYL4	beta-D-xylosidase 4	A5JTQ3	Beta-xylosidase/alpha-L-arabinofuranosidase 2 OS=Medicago sativa subsp. varia GN=Xyl2 PE=2 SV=1	PF01915//PF00933	Glycosyl hydrolase family 3 C-terminal domain//Glycosyl hydrolase family 3 N terminal domain	GO:0005975	carbohydrate metabolic process	GO:0004553	hydrolase activity, hydrolyzing O-glycosyl compounds	--	--	--	--
NYSL_vs_NYCL	c144186_g1	20.6855	1	4.37055	0.00079583	--	--	--	755537501	XM_006532330.2	PREDICTED: Mus musculus keratin 14 (Krt14), transcript variant X1, mRNA	--	--	--	Q61781	Keratin, type I cytoskeletal 14 OS=Mus musculus GN=Krt14 PE=1 SV=2	PF17082//PF00445//PF08702//PF05791//PF10186//PF07926//PF01166//PF05557//PF06156//PF04732//PF03836//PF00038	Spindle Pole Component 29//Ribonuclease T2 family//Fibrinogen alpha/beta chain family//Bacillus haemolytic enterotoxin (HBL)//Vacuolar sorting 38 and autophagy-related subunit 14//TPR/MLP1/MLP2-like protein//TSC-22/dip/bun family//Mitotic checkpoint protein//Protein of unknown function (DUF972)//Intermediate filament head (DNA binding) region//RasGAP C-terminus//Intermediate filament protein	GO:0006260//GO:0030474//GO:0051258//GO:0007165//GO:0007264//GO:0010508//GO:0009405//GO:0006606//GO:0006355//GO:0007094//GO:0030168	DNA replication//spindle pole body duplication//protein polymerization//signal transduction//small GTPase mediated signal transduction//positive regulation of autophagy//pathogenesis//protein import into nucleus//regulation of transcription, DNA-templated//mitotic spindle assembly checkpoint//platelet activation	GO:0033897//GO:0003723//GO:0005096//GO:0005200//GO:0003700//GO:0005102//GO:0005198//GO:0030674	ribonuclease T2 activity//RNA binding//GTPase activator activity//structural constituent of cytoskeleton//transcription factor activity, sequence-specific DNA binding//receptor binding//structural molecule activity//protein binding, bridging	GO:0005667//GO:0005823//GO:0005882//GO:0016020//GO:0005577//GO:0005856	transcription factor complex//central plaque of spindle pole body//intermediate filament//membrane//fibrinogen complex//cytoskeleton	KOG0977	Nuclear envelope protein lamin, intermediate filament superfamily
NYSL_vs_NYCL	c148665_g2	6.10035	45.6798	-2.90459	0.00082417	316996028	BAD83547.2	hypothetical protein, partial (mitochondrion) [Nicotiana tabacum]	430728036	JX944506.1	Gossypium harknessii mitochondrion, complete genome	K03936	NDUFS3	NADH dehydrogenase (ubiquinone) Fe-S protein 3	P93312	Uncharacterized tatC-like protein ymf16 OS=Arabidopsis thaliana GN=YMF16 PE=2 SV=2	PF00329//PF00902	Respiratory-chain NADH dehydrogenase, 30 Kd subunit//Sec-independent protein translocase protein (TatC)	GO:0006744//GO:0055114//GO:0015992//GO:0006814//GO:0006120	ubiquinone biosynthetic process//oxidation-reduction process//proton transport//sodium ion transport//mitochondrial electron transport, NADH to ubiquinone	GO:0008137	NADH dehydrogenase (ubiquinone) activity	GO:0016021	integral component of membrane	KOG1713	NADH-ubiquinone oxidoreductase, NDUFS3/30 kDa subunit
NYSL_vs_NYCL	c140262_g1	122.202	902.614	-2.88485	0.00083153	590623158	XP_007025248.1	GDSL-like Lipase/Acylhydrolase superfamily protein [Theobroma cacao]>gi|508780614|gb|EOY27870.1| GDSL-like Lipase/Acylhydrolase superfamily protein [Theobroma cacao]	823219414	XM_012586988.1	PREDICTED: Gossypium raimondii GDSL esterase/lipase At1g29670 (LOC105767446), mRNA	--	--	--	Q9C7N4	GDSL esterase/lipase At1g29670 OS=Arabidopsis thaliana GN=At1g29670 PE=2 SV=1	PF00657	GDSL-like Lipase/Acylhydrolase	--	--	GO:0016788	hydrolase activity, acting on ester bonds	--	--	--	--
NYSL_vs_NYCL	c145941_g3	2837.96	955.804	1.57007	0.00087321	590577044	XP_007013125.1	Major facilitator superfamily protein isoform 5 [Theobroma cacao]>gi|508783488|gb|EOY30744.1| Major facilitator superfamily protein isoform 5 [Theobroma cacao]	590577029	XM_007013059.1	Theobroma cacao Major facilitator superfamily protein isoform 1 (TCM_037849) mRNA, complete cds	--	--	--	Q9FYG3	Probable plastidic glucose transporter 2 OS=Arabidopsis thaliana GN=At1g67300 PE=2 SV=1	PF08405//PF00083//PF07690	Viral polyprotein N-terminal//Sugar (and other) transporter//Major Facilitator Superfamily	GO:0006508//GO:0044419//GO:0055085//GO:0006144	proteolysis//interspecies interaction between organisms//transmembrane transport//purine nucleobase metabolic process	GO:0017111//GO:0022857//GO:0003968//GO:0004197	nucleoside-triphosphatase activity//transmembrane transporter activity//RNA-directed RNA polymerase activity//cysteine-type endopeptidase activity	GO:0016021//GO:0031379	integral component of membrane//RNA-directed RNA polymerase complex	KOG0254	Predicted transporter (major facilitator superfamily)
NYSL_vs_NYCL	c149826_g1	399.593	113.338	1.81789	0.0008815	590686759	XP_007042473.1	Filament-like plant protein 7, putative isoform 1 [Theobroma cacao]>gi|590686763|ref|XP_007042474.1| Filament-like plant protein 7, putative isoform 1 [Theobroma cacao]>gi|508706408|gb|EOX98304.1| Filament-like plant protein 7, putative isoform 1 [Theobroma cacao]>gi|508706409|gb|EOX98305.1| Filament-like plant protein 7, putative isoform 1 [Theobroma cacao]	590686758	XM_007042411.1	Theobroma cacao Filament-like plant protein 7, putative isoform 1 (TCM_007094) mRNA, complete cds	--	--	--	Q9SLN1	Filament-like plant protein 7 OS=Arabidopsis thaliana GN=FPP7 PE=3 SV=2	PF09266//PF01649	Viral DNA topoisomerase I, N-terminal//Ribosomal protein S20	GO:0006265//GO:0042254//GO:0006412	DNA topological change//ribosome biogenesis//translation	GO:0003723//GO:0003677//GO:0003916//GO:0003735	RNA binding//DNA binding//DNA topoisomerase activity//structural constituent of ribosome	GO:0005840//GO:0005622	ribosome//intracellular	--	--
NYSL_vs_NYCL	c147252_g1	1	19.3529	-4.27447	0.00090878	590577880	XP_007013355.1	Uncharacterized protein TCM_038014 [Theobroma cacao]>gi|508783718|gb|EOY30974.1| Uncharacterized protein TCM_038014 [Theobroma cacao]	--	--	--	--	--	--	--	--	PF02902	Ulp1 protease family, C-terminal catalytic domain	GO:0006508	proteolysis	GO:0008234	cysteine-type peptidase activity	--	--	--	--
NYSL_vs_NYCL	c27080_g1	1	19.2932	-4.27002	0.00092071	720029390	XP_010265202.1	PREDICTED: T-complex protein 1 subunit zeta-like [Nelumbo nucifera]	747098369	XM_011098892.1	PREDICTED: Sesamum indicum T-complex protein 1 subunit zeta (LOC105176168), mRNA	K09498	CCT6	T-complex protein 1 subunit zeta	Q9M888	T-complex protein 1 subunit zeta 1 OS=Arabidopsis thaliana GN=CCT6A PE=1 SV=1	PF00118	TCP-1/cpn60 chaperonin family	--	--	GO:0005524	ATP binding	--	--	KOG0359	Chaperonin complex component, TCP-1 zeta subunit (CCT6)
NYSL_vs_NYCL	c89517_g1	1	19.2941	-4.27009	0.00092071	747045823	XP_011096185.1	PREDICTED: 60S ribosomal protein L6-like [Sesamum indicum]	747045822	XM_011097883.1	PREDICTED: Sesamum indicum 60S ribosomal protein L6-like (LOC105175445), mRNA	K02934	RP-L6e, RPL6	large subunit ribosomal protein L6e	P34091	60S ribosomal protein L6 OS=Mesembryanthemum crystallinum GN=RPL6 PE=2 SV=1	PF09514//PF01159//PF03868	SSXRD motif//Ribosomal protein L6e//Ribosomal protein L6, N-terminal domain	GO:0042254//GO:0006412//GO:0006355	ribosome biogenesis//translation//regulation of transcription, DNA-templated	GO:0003735	structural constituent of ribosome	GO:0005622//GO:0005840//GO:0005634	intracellular//ribosome//nucleus	KOG1694	60s ribosomal protein L6
NYSL_vs_NYCL	c18935_g1	1	19.647	-4.29624	0.00092877	848848450	XP_012846987.1	PREDICTED: 60S ribosomal protein L5-like [Erythranthe guttatus]>gi|604347932|gb|EYU46087.1| hypothetical protein MIMGU_mgv11b008897mg [Erythranthe guttata]	747084344	XM_011091276.1	PREDICTED: Sesamum indicum 60S ribosomal protein L5-like (LOC105170497), mRNA	K02932	RP-L5e, RPL5	large subunit ribosomal protein L5e	Q6UNT2	60S ribosomal protein L5 OS=Cucumis sativus GN=RPL5 PE=2 SV=1	PF00861	Ribosomal L18p/L5e family	GO:0006412//GO:0042254	translation//ribosome biogenesis	GO:0003735	structural constituent of ribosome	GO:0005622//GO:0005840	intracellular//ribosome	KOG0875	60S ribosomal protein L5
NYSL_vs_NYCL	c129215_g2	1	19.1762	-4.26125	0.00094772	747046269	XP_011098562.1	PREDICTED: E3 ubiquitin-protein ligase UPL2-like [Sesamum indicum]	747046268	XM_011100260.1	PREDICTED: Sesamum indicum E3 ubiquitin-protein ligase UPL2-like (LOC105177201), mRNA	K10592	HUWE1, MULE, ARF-BP1	E3 ubiquitin-protein ligase HUWE1	Q8GY23	E3 ubiquitin-protein ligase UPL1 OS=Arabidopsis thaliana GN=UPL1 PE=1 SV=3	PF02985//PF05992	HEAT repeat//SbmA/BacA-like family	GO:0006810	transport	GO:0005515//GO:0005215	protein binding//transporter activity	GO:0016021	integral component of membrane	KOG0939	E3 ubiquitin-protein ligase/Putative upstream regulatory element binding protein
NYSL_vs_NYCL	c143879_g2	2020.03	5749.42	-1.50904	0.00094982	590605662	XP_007020545.1	Ribosomal protein S10p/S20e family protein isoform 1 [Theobroma cacao]>gi|508720173|gb|EOY12070.1| Ribosomal protein S10p/S20e family protein isoform 1 [Theobroma cacao]	590605661	XM_007020483.1	Theobroma cacao Ribosomal protein S10p/S20e family protein isoform 1 (TCM_030671) mRNA, complete cds	K02946	RP-S10, MRPS10, rpsJ	small subunit ribosomal protein S10	Q9M4Y3	30S ribosomal protein S10, chloroplastic OS=Mesembryanthemum crystallinum GN=RPS10 PE=2 SV=1	--	--	--	--	--	--	--	--	KOG0900	40S ribosomal protein S20
NYSL_vs_NYCL	c137847_g1	1	19.5278	-4.28746	0.00095415	211906450	ACJ11718.1	phosphoglycerate kinase [Gossypium hirsutum]>gi|728834644|gb|KHG14087.1| Phosphoglycerate kinase, cytosolic [Gossypium arboreum]	747078377	XR_848309.1	PREDICTED: Sesamum indicum phosphoglycerate kinase, cytosolic (LOC105168106), transcript variant X2, misc_RNA	K00927	PGK, pgk	phosphoglycerate kinase	Q42962	Phosphoglycerate kinase, cytosolic OS=Nicotiana tabacum PE=2 SV=1	PF00162//PF00280	Phosphoglycerate kinase//Potato inhibitor I family	GO:0009611//GO:0016310//GO:0015976//GO:0006096//GO:0006094	response to wounding//phosphorylation//carbon utilization//glycolytic process//gluconeogenesis	GO:0004618//GO:0004867	phosphoglycerate kinase activity//serine-type endopeptidase inhibitor activity	--	--	KOG1367	3-phosphoglycerate kinase
NYSL_vs_NYCL	c123294_g1	1	19.4686	-4.28308	0.00096626	747044734	XP_011090562.1	PREDICTED: 3-phosphoshikimate 1-carboxyvinyltransferase 2 [Sesamum indicum]	747044733	XM_011092260.1	PREDICTED: Sesamum indicum 3-phosphoshikimate 1-carboxyvinyltransferase 2 (LOC105171218), mRNA	K00800	aroA	3-phosphoshikimate 1-carboxyvinyltransferase	P11043	3-phosphoshikimate 1-carboxyvinyltransferase, chloroplastic OS=Petunia hybrida PE=1 SV=1	PF00275	EPSP synthase (3-phosphoshikimate 1-carboxyvinyltransferase)	--	--	GO:0016765	transferase activity, transferring alkyl or aryl (other than methyl) groups	--	--	KOG0692	Pentafunctional AROM protein
NYSL_vs_NYCL	c136229_g1	1	19.4708	-4.28324	0.00096626	747087679	XP_011091390.1	PREDICTED: probable pectate lyase 8 [Sesamum indicum]	747087678	XM_011093088.1	PREDICTED: Sesamum indicum probable pectate lyase 8 (LOC105171845), mRNA	K01728	pel	pectate lyase	Q944R1	Probable pectate lyase 15 OS=Arabidopsis thaliana GN=At4g13710 PE=2 SV=1	PF07284	2-vinyl bacteriochlorophyllide hydratase (BCHF)	GO:0019685//GO:0030494	photosynthesis, dark reaction//bacteriochlorophyll biosynthetic process	GO:0016836	hydro-lyase activity	--	--	--	--
NYSL_vs_NYCL	c72088_g1	81.8757	794.91	-3.27928	0.00097213	590723230	XP_007052128.1	Bifunctional inhibitor/lipid-transfer protein/seed storage 2S albumin superfamily protein [Theobroma cacao]>gi|508704389|gb|EOX96285.1| Bifunctional inhibitor/lipid-transfer protein/seed storage 2S albumin superfamily protein [Theobroma cacao]	590723229	XM_007052066.1	Theobroma cacao Bifunctional inhibitor/lipid-transfer protein/seed storage 2S albumin superfamily protein (TCM_005563) mRNA, complete cds	--	--	--	Q8RW93	Putative lipid-binding protein At4g00165 OS=Arabidopsis thaliana GN=At4g00165 PE=2 SV=1	--	--	--	--	--	--	--	--	--	--
NYSL_vs_NYCL	c149105_g1	1	19.409	-4.27865	0.00097712	590566994	XP_007010390.1	Retrotransposon, unclassified-like protein [Theobroma cacao]>gi|508727303|gb|EOY19200.1| Retrotransposon, unclassified-like protein [Theobroma cacao]	--	--	--	--	--	--	P0C2F6	Putative ribonuclease H protein At1g65750 OS=Arabidopsis thaliana GN=At1g65750 PE=3 SV=1	PF00075//PF01852//PF14489	RNase H//START domain//QueF-like protein	GO:0008616//GO:0051252	queuosine biosynthetic process//regulation of RNA metabolic process	GO:0033739//GO:0004523//GO:0003676//GO:0008289	preQ1 synthase activity//RNA-DNA hybrid ribonuclease activity//nucleic acid binding//lipid binding	--	--	--	--
NYSL_vs_NYCL	c200467_g1	1	19.409	-4.27865	0.00097712	747083078	XP_011088892.1	PREDICTED: ferredoxin, root R-B1-like [Sesamum indicum]	747083077	XM_011090590.1	PREDICTED: Sesamum indicum ferredoxin, root R-B1-like (LOC105170016), mRNA	K02639	petF	ferredoxin	P27788	Ferredoxin-3, chloroplastic OS=Zea mays GN=FDX3 PE=2 SV=1	PF00111//PF02922	2Fe-2S iron-sulfur cluster binding domain//Carbohydrate-binding module 48 (Isoamylase N-terminal domain)	GO:0006118//GO:0005975	obsolete electron transport//carbohydrate metabolic process	GO:0004553//GO:0009055//GO:0051536	hydrolase activity, hydrolyzing O-glycosyl compounds//electron carrier activity//iron-sulfur cluster binding	--	--	--	--
NYSL_vs_NYCL	c108746_g2	1329.83	3790.95	-1.51132	0.00098853	590689624	XP_007043279.1	Hydroxymethylbilane synthase isoform 1 [Theobroma cacao]>gi|508707214|gb|EOX99110.1| Hydroxymethylbilane synthase isoform 1 [Theobroma cacao]	590689623	XM_007043217.1	Theobroma cacao Hydroxymethylbilane synthase isoform 1 (TCM_007724) mRNA, complete cds	K01749	hemC, HMBS	hydroxymethylbilane synthase	Q43316	Porphobilinogen deaminase, chloroplastic OS=Arabidopsis thaliana GN=HEMC PE=1 SV=1	PF01379//PF03900	Porphobilinogen deaminase, dipyromethane cofactor binding domain//Porphobilinogen deaminase, C-terminal domain	GO:0015994//GO:0033014	chlorophyll metabolic process//tetrapyrrole biosynthetic process	GO:0004418	hydroxymethylbilane synthase activity	--	--	KOG2892	Porphobilinogen deaminase
NYSL_vs_NYCL	c146338_g3	24.4061	1.35995	4.16562	0.0009938	326509243	BAJ91538.1	predicted protein [Hordeum vulgare subsp. vulgare]	226958566	NM_011655.5	Mus musculus tubulin, beta 5 class I (Tubb5), mRNA	K07375	TUBB	tubulin beta	P09244	Tubulin beta-7 chain OS=Gallus gallus PE=2 SV=1	PF00091	Tubulin/FtsZ family, GTPase domain	--	--	GO:0003924	GTPase activity	--	--	KOG1375	Beta tubulin
NYSL_vs_NYCL	c145723_g2	19.8804	1	4.31327	0.0010047	317134933	ADV03029.1	ribosomal protein S11 [Karlodinium veneficum]	145491781	XM_001431853.1	Paramecium tetraurelia hypothetical protein (GSPATT00033968001) partial mRNA	K02949	RP-S11e, RPS11	small subunit ribosomal protein S11e	Q54S90	40S ribosomal protein S11 OS=Dictyostelium discoideum GN=rps11 PE=1 SV=1	PF00366	Ribosomal protein S17	GO:0042254//GO:0006412	ribosome biogenesis//translation	GO:0003735	structural constituent of ribosome	GO:0005840//GO:0005622	ribosome//intracellular	KOG1728	40S ribosomal protein S11
NYSL_vs_NYCL	c136446_g2	155.254	499.512	-1.68589	0.0010147	590590595	XP_007016780.1	Cyclic nucleotide-gated channel 15 [Theobroma cacao]>gi|508787143|gb|EOY34399.1| Cyclic nucleotide-gated channel 15 [Theobroma cacao]	590590594	XM_007016718.1	Theobroma cacao Cyclic nucleotide-gated channel 15 (TCM_042082) mRNA, complete cds	K05391	CNGF	cyclic nucleotide gated channel, other eukaryote	Q9SL29	Putative cyclic nucleotide-gated ion channel 15 OS=Arabidopsis thaliana GN=CNGC15 PE=3 SV=1	PF00520//PF00612	Ion transport protein//IQ calmodulin-binding motif	GO:0006811//GO:0055085	ion transport//transmembrane transport	GO:0005216//GO:0005515	ion channel activity//protein binding	GO:0016020	membrane	KOG0498	K+-channel ERG and related proteins, contain PAS/PAC sensor domain
NYSL_vs_NYCL	c19098_g1	1	19.1722	-4.26095	0.0010335	747063189	XP_011078133.1	PREDICTED: 20 kDa chaperonin, chloroplastic-like [Sesamum indicum]	747092239	XM_011095570.1	PREDICTED: Sesamum indicum 20 kDa chaperonin, chloroplastic-like (LOC105173710), mRNA	K04078	groES, HSPE1	chaperonin GroES	O65282	20 kDa chaperonin, chloroplastic OS=Arabidopsis thaliana GN=CPN21 PE=1 SV=2	PF00166	Chaperonin 10 Kd subunit	GO:0006457	protein folding	--	--	GO:0005737	cytoplasm	KOG1641	Mitochondrial chaperonin
NYSL_vs_NYCL	c292578_g1	37.8798	198.67	-2.39087	0.001041	567861766	XP_006423537.1	hypothetical protein CICLE_v10029871mg [Citrus clementina]>gi|557525471|gb|ESR36777.1| hypothetical protein CICLE_v10029871mg [Citrus clementina]	--	--	--	K14488	SAUR	SAUR family protein	P33080	Auxin-induced protein X10A OS=Glycine max PE=2 SV=1	PF02519	Auxin responsive protein	GO:0009733	response to auxin	--	--	--	--	--	--
NYSL_vs_NYCL	c5540_g1	262.115	786.899	-1.58598	0.0010427	590589097	XP_007016353.1	Uncharacterized protein TCM_041793 [Theobroma cacao]>gi|508786716|gb|EOY33972.1| Uncharacterized protein TCM_041793 [Theobroma cacao]	--	--	--	--	--	--	--	--	--	--	--	--	--	--	--	--	--	--
NYSL_vs_NYCL	c13643_g1	248.053	70.1999	1.82111	0.0010492	--	--	--	--	--	--	--	--	--	--	--	--	--	--	--	--	--	--	--	--	--
NYSL_vs_NYCL	c146900_g6	116.73	351.989	-1.59235	0.0010642	590634476	XP_007028389.1	Folic acid and derivative biosynthetic process isoform 1 [Theobroma cacao]>gi|508716994|gb|EOY08891.1| Folic acid and derivative biosynthetic process isoform 1 [Theobroma cacao]	590634479	XM_007028328.1	Theobroma cacao Folic acid and derivative biosynthetic process isoform 2 (TCM_024169) mRNA, complete cds	--	--	--	--	--	--	--	--	--	--	--	--	--	KOG2551	Phospholipase/carboxyhydrolase
NYSL_vs_NYCL	c127263_g2	1	19.3463	-4.27398	0.0010868	596142653	XP_007222560.1	hypothetical protein PRUPE_ppa008371mg [Prunus persica]>gi|462419496|gb|EMJ23759.1| hypothetical protein PRUPE_ppa008371mg [Prunus persica]	747070230	XM_011083625.1	PREDICTED: Sesamum indicum GTP-binding nuclear protein Ran1B (LOC105164833), transcript variant X1, mRNA >gnl|BL_ORD_ID|27212364 PREDICTED: Sesamum indicum GTP-binding nuclear protein Ran1B (LOC105164833), transcript variant X2, mRNA	K07936	RAN	GTP-binding nuclear protein Ran	Q8H156	GTP-binding nuclear protein Ran-3 OS=Arabidopsis thaliana GN=RAN3 PE=1 SV=2	PF00910//PF00503//PF08477//PF01926//PF00005//PF00735//PF00071//PF00025//PF03193	RNA helicase//G-protein alpha subunit//Ras of Complex, Roc, domain of DAPkinase//50S ribosome-binding GTPase//ABC transporter//Septin//Ras family//ADP-ribosylation factor family//Protein of unknown function, DUF258	GO:0007186//GO:0007165//GO:0007264	G-protein coupled receptor signaling pathway//signal transduction//small GTPase mediated signal transduction	GO:0003724//GO:0003924//GO:0004871//GO:0019001//GO:0016887//GO:0003723//GO:0005524//GO:0031683//GO:0005525	RNA helicase activity//GTPase activity//signal transducer activity//guanyl nucleotide binding//ATPase activity//RNA binding//ATP binding//G-protein beta/gamma-subunit complex binding//GTP binding	--	--	KOG0096	GTPase Ran/TC4/GSP1 (nuclear protein transport pathway), small G protein superfamily
NYSL_vs_NYCL	c139811_g1	1	19.3463	-4.27398	0.0010868	747044732	XP_011090550.1	PREDICTED: transketolase, chloroplastic [Sesamum indicum]	747091274	XM_011095060.1	PREDICTED: Sesamum indicum transketolase, chloroplastic (LOC105173355), mRNA	K00615	E2.2.1.1, tktA, tktB	transketolase	Q42676	Transketolase, chloroplastic (Fragment) OS=Craterostigma plantagineum GN=TKT3 PE=1 SV=1	PF09363//PF02780	XFP C-terminal domain//Transketolase, C-terminal domain	GO:0005975//GO:0008152	carbohydrate metabolic process//metabolic process	GO:0003824//GO:0016832	catalytic activity//aldehyde-lyase activity	--	--	KOG0523	Transketolase
NYSL_vs_NYCL	c144711_g1	12.0254	97.6399	-3.02139	0.0011144	590623839	XP_007025433.1	Uncharacterized protein TCM_029736 [Theobroma cacao]>gi|508780799|gb|EOY28055.1| Uncharacterized protein TCM_029736 [Theobroma cacao]	590623838	XM_007025371.1	Theobroma cacao Uncharacterized protein (TCM_029736) mRNA, complete cds	--	--	--	--	--	--	--	--	--	--	--	--	--	--	--
NYSL_vs_NYCL	c143821_g1	20.4789	1	4.35606	0.0011277	168012110	XP_001758745.1	predicted protein [Physcomitrella patens]>gi|162689882|gb|EDQ76251.1| predicted protein [Physcomitrella patens]	145523729	XM_001447661.1	Paramecium tetraurelia hypothetical protein (GSPATT00015195001) partial mRNA	K02966	RP-S19e, RPS19	small subunit ribosomal protein S19e	Q9SGA6	40S ribosomal protein S19-1 OS=Arabidopsis thaliana GN=RPS19A PE=2 SV=1	PF01090	Ribosomal protein S19e	GO:0006412//GO:0042254	translation//ribosome biogenesis	GO:0003735	structural constituent of ribosome	GO:0005840	ribosome	KOG3411	40S ribosomal protein S19
NYSL_vs_NYCL	c142209_g2	20.6703	1	4.36949	0.0011502	695468690	XP_009539930.1	hypothetical protein PHYSODRAFT_566801 [Phytophthora sojae]>gi|348664799|gb|EGZ04639.1| hypothetical protein PHYSODRAFT_566801 [Phytophthora sojae]	145490924	XM_001431425.1	Paramecium tetraurelia hypothetical protein (GSPATT00005916001) partial mRNA	K09497	CCT5	T-complex protein 1 subunit epsilon	Q4R6V2	T-complex protein 1 subunit epsilon OS=Macaca fascicularis GN=CCT5 PE=2 SV=1	PF00118	TCP-1/cpn60 chaperonin family	GO:0006457	protein folding	GO:0051082//GO:0005524	unfolded protein binding//ATP binding	GO:0005737	cytoplasm	KOG0357	Chaperonin complex component, TCP-1 epsilon subunit (CCT5)
NYSL_vs_NYCL	c134652_g1	3.46995	35.7736	-3.36591	0.0011583	242083220	XP_002442035.1	hypothetical protein SORBIDRAFT_08g007660 [Sorghum bicolor]>gi|241942728|gb|EES15873.1| hypothetical protein SORBIDRAFT_08g007660 [Sorghum bicolor]	755499203	XM_011239439.1	PREDICTED: Mus musculus titin (Ttn), transcript variant X3, mRNA	--	--	--	A2ASS6	Titin OS=Mus musculus GN=Ttn PE=1 SV=1	PF00069//PF07714//PF16656//PF13895//PF00041//PF09265	Protein kinase domain//Protein tyrosine kinase//Purple acid Phosphatase, N-terminal domain//Immunoglobulin domain//Fibronectin type III domain//Cytokinin dehydrogenase 1, FAD and cytokinin binding	GO:0055114//GO:0006771//GO:0019497//GO:0006468//GO:0009690	oxidation-reduction process//riboflavin metabolic process//hexachlorocyclohexane metabolic process//protein phosphorylation//cytokinin metabolic process	GO:0005515//GO:0004672//GO:0050660//GO:0019139//GO:0046872//GO:0003993//GO:0005524	protein binding//protein kinase activity//flavin adenine dinucleotide binding//cytokinin dehydrogenase activity//metal ion binding//acid phosphatase activity//ATP binding	--	--	KOG0613	Projectin/twitchin and related proteins
NYSL_vs_NYCL	c130912_g1	1	18.9903	-4.24719	0.0011792	763816524	KJB83376.1	hypothetical protein B456_013G244600 [Gossypium raimondii]	848913071	XM_012999227.1	PREDICTED: Erythranthe guttatus tubulin alpha-3 chain-like (LOC105974156), mRNA	K07374	TUBA	tubulin alpha	B9DHQ0	Tubulin alpha-5 chain OS=Arabidopsis thaliana GN=TUBA5 PE=1 SV=2	PF00091	Tubulin/FtsZ family, GTPase domain	--	--	GO:0003924	GTPase activity	--	--	KOG1376	Alpha tubulin
NYSL_vs_NYCL	c137537_g1	1	18.9903	-4.24719	0.0011792	747053165	XP_011072734.1	PREDICTED: uncharacterized protein At1g04910-like [Sesamum indicum]	848918311	XM_013000967.1	PREDICTED: Erythranthe guttatus uncharacterized LOC105975744 (LOC105975744), mRNA	--	--	--	Q8W486	Uncharacterized protein At1g04910 OS=Arabidopsis thaliana GN=At1g04910 PE=2 SV=1	--	--	--	--	--	--	--	--	--	--
NYSL_vs_NYCL	c139746_g1	1	18.9907	-4.24722	0.0011792	747046450	XP_011099705.1	PREDICTED: L-ascorbate oxidase homolog [Sesamum indicum]	747046449	XM_011101403.1	PREDICTED: Sesamum indicum L-ascorbate oxidase homolog (LOC105178053), mRNA	--	--	--	P29162	L-ascorbate oxidase homolog OS=Nicotiana tabacum PE=2 SV=1	PF00394//PF07731//PF07732	Multicopper oxidase//Multicopper oxidase//Multicopper oxidase	GO:0055114	oxidation-reduction process	GO:0016491//GO:0005507	oxidoreductase activity//copper ion binding	--	--	KOG1263	Multicopper oxidases
NYSL_vs_NYCL	c140689_g1	1	18.9903	-4.24719	0.0011792	747062085	XP_011077533.1	PREDICTED: proliferation-associated protein 2G4-like [Sesamum indicum]	747094411	XM_011096736.1	PREDICTED: Sesamum indicum proliferation-associated protein 2G4-like (LOC105174589), mRNA	--	--	--	M1CZC0	ERBB-3 BINDING PROTEIN 1 OS=Solanum tuberosum GN=EBP1 PE=2 SV=1	--	--	--	--	--	--	--	--	KOG2776	Metallopeptidase
NYSL_vs_NYCL	c147709_g5	19.7016	1	4.30024	0.0011792	--	--	--	145541172	XM_001456238.1	Paramecium tetraurelia hypothetical protein (GSPATT00022046001) partial mRNA	--	--	--	--	--	--	--	--	--	--	--	--	--	--	--
NYSL_vs_NYCL	c111410_g1	19.4981	1	4.28526	0.0011797	763767171	KJB34386.1	hypothetical protein B456_006G100900, partial [Gossypium raimondii]	--	--	--	--	--	--	P13939	Late embryogenesis abundant protein D-7 OS=Gossypium hirsutum PE=2 SV=1	PF01146//PF10220//PF01080	Caveolin//Uncharacterized conserved protein (DUF2146)//Presenilin	GO:0070836//GO:0000184	caveola assembly//nuclear-transcribed mRNA catabolic process, nonsense-mediated decay	GO:0004190	aspartic-type endopeptidase activity	GO:0016021	integral component of membrane	--	--
NYSL_vs_NYCL	c142599_g1	28.0316	1.60064	4.13033	0.0011824	195649157	ACG44046.1	60S ribosomal protein L11 [Zea mays]	371912167	AK391988.1	Sus scrofa mRNA, clone: HTMT10040D05, expressed in hypothalamus	K02868	RP-L11e, RPL11	large subunit ribosomal protein L11e	P62914	60S ribosomal protein L11 OS=Rattus norvegicus GN=Rpl11 PE=1 SV=2	--	--	--	--	--	--	--	--	KOG0397	60S ribosomal protein L11
NYSL_vs_NYCL	c241832_g1	1	18.9307	-4.24265	0.0011928	747061965	XP_011077472.1	PREDICTED: metallothionein-like protein type 2 [Sesamum indicum]	747061964	XM_011079170.1	PREDICTED: Sesamum indicum metallothionein-like protein type 2 (LOC105161472), mRNA	--	--	--	P43390	Metallothionein-like protein type 2 OS=Actinidia deliciosa GN=pKIWI504 PE=2 SV=1	PF01439	Metallothionein	--	--	GO:0046872	metal ion binding	--	--	--	--
NYSL_vs_NYCL	c141805_g3	1	18.8697	-4.238	0.001209	641835963	KDO54933.1	hypothetical protein CISIN_1g027696mg [Citrus sinensis]	764634674	XM_004307700.2	PREDICTED: Fragaria vesca subsp. vesca 60S ribosomal protein L10 (LOC101309971), mRNA	K02866	RP-L10e, RPL10	large subunit ribosomal protein L10e	Q9M5M7	60S ribosomal protein L10 OS=Euphorbia esula GN=RPL10 PE=2 SV=1	PF00252	Ribosomal protein L16p/L10e	GO:0042254//GO:0006412	ribosome biogenesis//translation	GO:0003735	structural constituent of ribosome	GO:0005840	ribosome	KOG0857	60s ribosomal protein L10
NYSL_vs_NYCL	c149889_g4	1	18.8724	-4.2382	0.001209	9838429	NP_064043.1	orf112a gene product (mitochondrion) [Beta vulgaris subsp. vulgaris]>gi|9049343|dbj|BAA99353.1| orf112a (mitochondrion) [Beta vulgaris subsp. vulgaris]	340007640	JN098455.1	Mimulus guttatus mitochondrion, complete genome	K02954	RP-S14, MRPS14, rpsN	small subunit ribosomal protein S14	P14875	Ribosomal protein S14, mitochondrial OS=Oenothera berteroana GN=RPS14 PE=3 SV=2	PF00253	Ribosomal protein S14p/S29e	GO:0042254//GO:0006412	ribosome biogenesis//translation	GO:0003735	structural constituent of ribosome	GO:0005739//GO:0005622//GO:0005840	mitochondrion//intracellular//ribosome	--	--
NYSL_vs_NYCL	c134696_g2	31.0584	131.491	-2.08191	0.0012425	590592943	XP_007017422.1	Kinase protein with adenine nucleotide alpha hydrolases-like domain isoform 3 [Theobroma cacao]>gi|508722750|gb|EOY14647.1| Kinase protein with adenine nucleotide alpha hydrolases-like domain isoform 3 [Theobroma cacao]	590592942	XM_007017360.1	Theobroma cacao Kinase protein with adenine nucleotide alpha hydrolases-like domain isoform 3 (TCM_033958) mRNA, complete cds	--	--	--	P0DH62	Inactive protein kinase SELMODRAFT_444075 OS=Selaginella moellendorffii GN=SELMODRAFT_444075 PE=2 SV=1	PF07714//PF00069	Protein tyrosine kinase//Protein kinase domain	GO:0006468	protein phosphorylation	GO:0005524//GO:0004672	ATP binding//protein kinase activity	--	--	--	--
NYSL_vs_NYCL	c148771_g3	21.1239	95.4439	-2.17578	0.0012672	316996014	BAD83474.2	ribosomal protein S3 (mitochondrion) [Nicotiana tabacum]	302749126	GU351858.1	Zelkova serrata ribosomal protein S3 (rps3) gene, partial cds; mitochondrial	K02982	RP-S3, rpsC	small subunit ribosomal protein S3	Q04716	Ribosomal protein S3, mitochondrial OS=Petunia hybrida GN=YRPS3 PE=2 SV=1	--	--	--	--	--	--	--	--	--	--
NYSL_vs_NYCL	c144879_g1	2768.63	939.911	1.55858	0.001274	590656318	XP_007034236.1	HXXXD-type acyl-transferase family protein, putative [Theobroma cacao]>gi|508713265|gb|EOY05162.1| HXXXD-type acyl-transferase family protein, putative [Theobroma cacao]	590656317	XM_007034174.1	Theobroma cacao HXXXD-type acyl-transferase family protein, putative (TCM_020239) mRNA, complete cds	--	--	--	Q9SVM9	Protein ECERIFERUM 26 OS=Arabidopsis thaliana GN=CER26 PE=2 SV=1	PF02458	Transferase family	--	--	GO:0016747	transferase activity, transferring acyl groups other than amino-acyl groups	--	--	--	--
NYSL_vs_NYCL	c241533_g1	28.5555	113.485	-1.99067	0.0012819	590579213	XP_007013725.1	Sulfate transporter, putative [Theobroma cacao]>gi|508784088|gb|EOY31344.1| Sulfate transporter, putative [Theobroma cacao]	590579212	XM_007013663.1	Theobroma cacao Sulfate transporter, putative (TCM_038294) mRNA, complete cds	--	--	--	Q9SL95	Molybdate transporter 1 OS=Arabidopsis thaliana GN=MOT1 PE=1 SV=1	PF16983//PF05365//PF00860//PF03594//PF11610	Molybdate transporter of MFS superfamily//Ubiquinol-cytochrome C reductase, UQCRX/QCR9 like//Permease family//Benzoate membrane transport protein//Scaffold protein Ste5-Fus5 binding region	GO:0006122//GO:0042919//GO:0015689//GO:0006810//GO:0055085	mitochondrial electron transport, ubiquinol to cytochrome c//benzoate transport//molybdate ion transport//transport//transmembrane transport	GO:0019900//GO:0042925//GO:0005215//GO:0015098	kinase binding//benzoate transporter activity//transporter activity//molybdate ion transmembrane transporter activity	GO:0016021//GO:0005743//GO:0016020//GO:0005750	integral component of membrane//mitochondrial inner membrane//membrane//mitochondrial respiratory chain complex III	--	--
NYSL_vs_NYCL	c145452_g1	5550.2	15931.4	-1.52127	0.0012882	299013454	ADJ00314.1	xyloglucan endotransglycosylase/hydrolase [Corchorus olitorius]	299013453	HM113376.1	Corchorus olitorius xyloglucan endotransglycosylase/hydrolase (XTH1) gene, complete cds	K08235	E2.4.1.207	xyloglucan:xyloglucosyl transferase	Q8LF99	Probable xyloglucan endotransglucosylase/hydrolase protein 6 OS=Arabidopsis thaliana GN=XTH6 PE=2 SV=2	PF06955//PF01123//PF12125//PF00722	Xyloglucan endo-transglycosylase (XET) C-terminus//Staphylococcal/Streptococcal toxin, OB-fold domain//D domain of beta-TrCP//Glycosyl hydrolases family 16	GO:0006073//GO:0005975//GO:0009405	cellular glucan metabolic process//carbohydrate metabolic process//pathogenesis	GO:0016762//GO:0046983//GO:0004553	xyloglucan:xyloglucosyl transferase activity//protein dimerization activity//hydrolase activity, hydrolyzing O-glycosyl compounds	GO:0048046//GO:0005618	apoplast//cell wall	--	--
[truncated: 14,891 more rows]
