# Supplementary material for: Salt-Stress Response Mechanisms Using de Novo Transcriptome Sequencing of Salt-Tolerant and Sensitive Corchorus spp. Genotypes
Source: Genes (Basel). 2017 Sep 18;8(9):226. doi: 10.3390/genes8090226 (PMC5615359; doi:10.3390/genes8090226)
Supplement: Supplementary file 1 [file genes-08-00226-s001.zip › Supplementary Material/Supplementary File S3.xlsx]

## Sheet: Sheet2
treatment_vs_control	gene_id	treatment readcount	contol readcount	log2FoldChange	padj	unigenes function annotation
						NR GI	NR ID	NR Description	NT GI	NT ID	NT Description	KO ID	KO Name	KO Description	Swissprot ID	Swissprot Description	PFAM ID	PFAM description	Gene Ontology Biological Pathway	BP Description	Gene Ontology Molecular Function	MF Description	Gene Ontology Cellular Component	CC Description	KOG ID	KOG Description
NYSL_vs_NYCL	c106738_g1	296.38	40.53	2.87	2.29e-08	590575816	XP_007012792.1	Heat shock transcription factor A2, putative [Theobroma cacao]>gi|508783155|gb|EOY30411.1| Heat shock transcription factor A2, putative [Theobroma cacao]	590575815	XM_007012730.1	Theobroma cacao Heat shock transcription factor A2, putative (TCM_037635) mRNA, complete cds	K09419	HSFF	heat shock transcription factor, other eukaryote	O80982	Heat stress transcription factor A-2 OS=Arabidopsis thaliana GN=HSFA2 PE=1 SV=1	PF01213//PF00447	Adenylate cyclase associated (CAP) N terminal//HSF-type DNA-binding	GO:0006355//GO:0007010	regulation of transcription, DNA-templated//cytoskeleton organization	GO:0003779//GO:0043565//GO:0003700	actin binding//sequence-specific DNA binding//transcription factor activity, sequence-specific DNA binding	GO:0005667//GO:0005634	transcription factor complex//nucleus	KOG0627	Heat shock transcription factor
NYSR_vs_NYCR	c106738_g1	1669.74	130.28	3.68	5.47e-27	590575816	XP_007012792.1	Heat shock transcription factor A2, putative [Theobroma cacao]>gi|508783155|gb|EOY30411.1| Heat shock transcription factor A2, putative [Theobroma cacao]	590575815	XM_007012730.1	Theobroma cacao Heat shock transcription factor A2, putative (TCM_037635) mRNA, complete cds	K09419	HSFF	heat shock transcription factor, other eukaryote	O80982	Heat stress transcription factor A-2 OS=Arabidopsis thaliana GN=HSFA2 PE=1 SV=1	PF01213//PF00447	Adenylate cyclase associated (CAP) N terminal//HSF-type DNA-binding	GO:0006355//GO:0007010	regulation of transcription, DNA-templated//cytoskeleton organization	GO:0003779//GO:0043565//GO:0003700	actin binding//sequence-specific DNA binding//transcription factor activity, sequence-specific DNA binding	GO:0005667//GO:0005634	transcription factor complex//nucleus	KOG0627	Heat shock transcription factor
TCSL_vs_TCCL	c106738_g1	386.84	57.2	2.76	9.26e-05	590575816	XP_007012792.1	Heat shock transcription factor A2, putative [Theobroma cacao]>gi|508783155|gb|EOY30411.1| Heat shock transcription factor A2, putative [Theobroma cacao]	590575815	XM_007012730.1	Theobroma cacao Heat shock transcription factor A2, putative (TCM_037635) mRNA, complete cds	K09419	HSFF	heat shock transcription factor, other eukaryote	O80982	Heat stress transcription factor A-2 OS=Arabidopsis thaliana GN=HSFA2 PE=1 SV=1	PF01213//PF00447	Adenylate cyclase associated (CAP) N terminal//HSF-type DNA-binding	GO:0006355//GO:0007010	regulation of transcription, DNA-templated//cytoskeleton organization	GO:0003779//GO:0043565//GO:0003700	actin binding//sequence-specific DNA binding//transcription factor activity, sequence-specific DNA binding	GO:0005667//GO:0005634	transcription factor complex//nucleus	KOG0627	Heat shock transcription factor
TCSR_vs_TCCR	c106738_g1	820.62	125.74	2.71	0.00352	590575816	XP_007012792.1	Heat shock transcription factor A2, putative [Theobroma cacao]>gi|508783155|gb|EOY30411.1| Heat shock transcription factor A2, putative [Theobroma cacao]	590575815	XM_007012730.1	Theobroma cacao Heat shock transcription factor A2, putative (TCM_037635) mRNA, complete cds	K09419	HSFF	heat shock transcription factor, other eukaryote	O80982	Heat stress transcription factor A-2 OS=Arabidopsis thaliana GN=HSFA2 PE=1 SV=1	PF01213//PF00447	Adenylate cyclase associated (CAP) N terminal//HSF-type DNA-binding	GO:0006355//GO:0007010	regulation of transcription, DNA-templated//cytoskeleton organization	GO:0003779//GO:0043565//GO:0003700	actin binding//sequence-specific DNA binding//transcription factor activity, sequence-specific DNA binding	GO:0005667//GO:0005634	transcription factor complex//nucleus	KOG0627	Heat shock transcription factor
NYSL_vs_NYCL	c107353_g1	35.32	2.44	3.86	0.000277	590665477	XP_007036754.1	PEBP family protein isoform 1 [Theobroma cacao]>gi|508773999|gb|EOY21255.1| PEBP family protein isoform 1 [Theobroma cacao]	590665476	XM_007036692.1	Theobroma cacao PEBP family protein isoform 1 (TCM_012687) mRNA, complete cds	--	--	--	Q9XFK7	Protein MOTHER of FT and TF 1 OS=Arabidopsis thaliana GN=MFT PE=1 SV=1	--	--	--	--	--	--	--	--	KOG3346	Phosphatidylethanolamine binding protein
NYSR_vs_NYCR	c107353_g1	61.72	1.31	5.55	1.18e-05	590665477	XP_007036754.1	PEBP family protein isoform 1 [Theobroma cacao]>gi|508773999|gb|EOY21255.1| PEBP family protein isoform 1 [Theobroma cacao]	590665476	XM_007036692.1	Theobroma cacao PEBP family protein isoform 1 (TCM_012687) mRNA, complete cds	--	--	--	Q9XFK7	Protein MOTHER of FT and TF 1 OS=Arabidopsis thaliana GN=MFT PE=1 SV=1	--	--	--	--	--	--	--	--	KOG3346	Phosphatidylethanolamine binding protein
TCSL_vs_TCCL	c107353_g1	55.54	2.69	4.37	0.000162	590665477	XP_007036754.1	PEBP family protein isoform 1 [Theobroma cacao]>gi|508773999|gb|EOY21255.1| PEBP family protein isoform 1 [Theobroma cacao]	590665476	XM_007036692.1	Theobroma cacao PEBP family protein isoform 1 (TCM_012687) mRNA, complete cds	--	--	--	Q9XFK7	Protein MOTHER of FT and TF 1 OS=Arabidopsis thaliana GN=MFT PE=1 SV=1	--	--	--	--	--	--	--	--	KOG3346	Phosphatidylethanolamine binding protein
TCSR_vs_TCCR	c107353_g1	30.65	3.77	3.02	0.0365	590665477	XP_007036754.1	PEBP family protein isoform 1 [Theobroma cacao]>gi|508773999|gb|EOY21255.1| PEBP family protein isoform 1 [Theobroma cacao]	590665476	XM_007036692.1	Theobroma cacao PEBP family protein isoform 1 (TCM_012687) mRNA, complete cds	--	--	--	Q9XFK7	Protein MOTHER of FT and TF 1 OS=Arabidopsis thaliana GN=MFT PE=1 SV=1	--	--	--	--	--	--	--	--	KOG3346	Phosphatidylethanolamine binding protein
NYSL_vs_NYCL	c51405_g1	141.52	9.03	3.97	0.000784	590719405	XP_007051044.1	Uncharacterized protein TCM_004752 [Theobroma cacao]>gi|508703305|gb|EOX95201.1| Uncharacterized protein TCM_004752 [Theobroma cacao]	--	--	--	--	--	--	--	--	--	--	--	--	--	--	--	--	--	--
NYSR_vs_NYCR	c51405_g1	1339.6	64.43	4.38	3.85e-06	590719405	XP_007051044.1	Uncharacterized protein TCM_004752 [Theobroma cacao]>gi|508703305|gb|EOX95201.1| Uncharacterized protein TCM_004752 [Theobroma cacao]	--	--	--	--	--	--	--	--	--	--	--	--	--	--	--	--	--	--
TCSL_vs_TCCL	c51405_g1	190.25	18.6	3.35	1.74e-05	590719405	XP_007051044.1	Uncharacterized protein TCM_004752 [Theobroma cacao]>gi|508703305|gb|EOX95201.1| Uncharacterized protein TCM_004752 [Theobroma cacao]	--	--	--	--	--	--	--	--	--	--	--	--	--	--	--	--	--	--
TCSR_vs_TCCR	c51405_g1	506.46	49.93	3.34	0.0333	590719405	XP_007051044.1	Uncharacterized protein TCM_004752 [Theobroma cacao]>gi|508703305|gb|EOX95201.1| Uncharacterized protein TCM_004752 [Theobroma cacao]	--	--	--	--	--	--	--	--	--	--	--	--	--	--	--	--	--	--
NYSL_vs_NYCL	c330682_g1	1514.37	60.23	4.65	2.56e-17	590611709	XP_007022180.1	Nine-cis-epoxycarotenoid dioxygenase 3 [Theobroma cacao]>gi|508721808|gb|EOY13705.1| Nine-cis-epoxycarotenoid dioxygenase 3 [Theobroma cacao]	590611708	XM_007022118.1	Theobroma cacao Nine-cis-epoxycarotenoid dioxygenase 3 (TCM_032343) mRNA, complete cds	K09840	NCED	9-cis-epoxycarotenoid dioxygenase	Q9M6E8	9-cis-epoxycarotenoid dioxygenase NCED1, chloroplastic OS=Phaseolus vulgaris GN=NCED1 PE=2 SV=1	--	--	--	--	--	--	--	--	--	--
NYSR_vs_NYCR	c330682_g1	2209.33	104.32	4.4	2.51e-36	590611709	XP_007022180.1	Nine-cis-epoxycarotenoid dioxygenase 3 [Theobroma cacao]>gi|508721808|gb|EOY13705.1| Nine-cis-epoxycarotenoid dioxygenase 3 [Theobroma cacao]	590611708	XM_007022118.1	Theobroma cacao Nine-cis-epoxycarotenoid dioxygenase 3 (TCM_032343) mRNA, complete cds	K09840	NCED	9-cis-epoxycarotenoid dioxygenase	Q9M6E8	9-cis-epoxycarotenoid dioxygenase NCED1, chloroplastic OS=Phaseolus vulgaris GN=NCED1 PE=2 SV=1	--	--	--	--	--	--	--	--	--	--
TCSL_vs_TCCL	c330682_g1	1551.86	132.37	3.55	1.22e-08	590611709	XP_007022180.1	Nine-cis-epoxycarotenoid dioxygenase 3 [Theobroma cacao]>gi|508721808|gb|EOY13705.1| Nine-cis-epoxycarotenoid dioxygenase 3 [Theobroma cacao]	590611708	XM_007022118.1	Theobroma cacao Nine-cis-epoxycarotenoid dioxygenase 3 (TCM_032343) mRNA, complete cds	K09840	NCED	9-cis-epoxycarotenoid dioxygenase	Q9M6E8	9-cis-epoxycarotenoid dioxygenase NCED1, chloroplastic OS=Phaseolus vulgaris GN=NCED1 PE=2 SV=1	--	--	--	--	--	--	--	--	--	--
TCSR_vs_TCCR	c330682_g1	1504.08	74.22	4.34	4.51e-10	590611709	XP_007022180.1	Nine-cis-epoxycarotenoid dioxygenase 3 [Theobroma cacao]>gi|508721808|gb|EOY13705.1| Nine-cis-epoxycarotenoid dioxygenase 3 [Theobroma cacao]	590611708	XM_007022118.1	Theobroma cacao Nine-cis-epoxycarotenoid dioxygenase 3 (TCM_032343) mRNA, complete cds	K09840	NCED	9-cis-epoxycarotenoid dioxygenase	Q9M6E8	9-cis-epoxycarotenoid dioxygenase NCED1, chloroplastic OS=Phaseolus vulgaris GN=NCED1 PE=2 SV=1	--	--	--	--	--	--	--	--	--	--
NYSL_vs_NYCL	c283934_g1	22118.6	3985.61	2.47	4.67e-09	--	--	--	317175234	HQ527453.1	Gossypium herbaceum clone NBRI_A2_771 simple sequence repeat marker, mRNA sequence	--	--	--	--	--	PF03730//PF00424//PF00001//PF00257	Ku70/Ku80 C-terminal arm//REV protein (anti-repression trans-activator protein)//7 transmembrane receptor (rhodopsin family)//Dehydrin	GO:0006950//GO:0007186//GO:0006303//GO:0006355//GO:0009415	response to stress//G-protein coupled receptor signaling pathway//double-strand break repair via nonhomologous end joining//regulation of transcription, DNA-templated//response to water	GO:0004003//GO:0003677//GO:0003700//GO:0004930	ATP-dependent DNA helicase activity//DNA binding//transcription factor activity, sequence-specific DNA binding//G-protein coupled receptor activity	GO:0016021//GO:0005667//GO:0042025//GO:0005657	integral component of membrane//transcription factor complex//host cell nucleus//replication fork	--	--
NYSR_vs_NYCR	c283934_g1	188947	13779.4	3.78	1.99e-21	--	--	--	317175234	HQ527453.1	Gossypium herbaceum clone NBRI_A2_771 simple sequence repeat marker, mRNA sequence	--	--	--	--	--	PF03730//PF00424//PF00001//PF00257	Ku70/Ku80 C-terminal arm//REV protein (anti-repression trans-activator protein)//7 transmembrane receptor (rhodopsin family)//Dehydrin	GO:0006950//GO:0007186//GO:0006303//GO:0006355//GO:0009415	response to stress//G-protein coupled receptor signaling pathway//double-strand break repair via nonhomologous end joining//regulation of transcription, DNA-templated//response to water	GO:0004003//GO:0003677//GO:0003700//GO:0004930	ATP-dependent DNA helicase activity//DNA binding//transcription factor activity, sequence-specific DNA binding//G-protein coupled receptor activity	GO:0016021//GO:0005667//GO:0042025//GO:0005657	integral component of membrane//transcription factor complex//host cell nucleus//replication fork	--	--
TCSL_vs_TCCL	c283934_g1	41217.8	4963.17	3.05	0.0306	--	--	--	317175234	HQ527453.1	Gossypium herbaceum clone NBRI_A2_771 simple sequence repeat marker, mRNA sequence	--	--	--	--	--	PF03730//PF00424//PF00001//PF00257	Ku70/Ku80 C-terminal arm//REV protein (anti-repression trans-activator protein)//7 transmembrane receptor (rhodopsin family)//Dehydrin	GO:0006950//GO:0007186//GO:0006303//GO:0006355//GO:0009415	response to stress//G-protein coupled receptor signaling pathway//double-strand break repair via nonhomologous end joining//regulation of transcription, DNA-templated//response to water	GO:0004003//GO:0003677//GO:0003700//GO:0004930	ATP-dependent DNA helicase activity//DNA binding//transcription factor activity, sequence-specific DNA binding//G-protein coupled receptor activity	GO:0016021//GO:0005667//GO:0042025//GO:0005657	integral component of membrane//transcription factor complex//host cell nucleus//replication fork	--	--
TCSR_vs_TCCR	c283934_g1	60093.2	9674.54	2.63	0.000194	--	--	--	317175234	HQ527453.1	Gossypium herbaceum clone NBRI_A2_771 simple sequence repeat marker, mRNA sequence	--	--	--	--	--	PF03730//PF00424//PF00001//PF00257	Ku70/Ku80 C-terminal arm//REV protein (anti-repression trans-activator protein)//7 transmembrane receptor (rhodopsin family)//Dehydrin	GO:0006950//GO:0007186//GO:0006303//GO:0006355//GO:0009415	response to stress//G-protein coupled receptor signaling pathway//double-strand break repair via nonhomologous end joining//regulation of transcription, DNA-templated//response to water	GO:0004003//GO:0003677//GO:0003700//GO:0004930	ATP-dependent DNA helicase activity//DNA binding//transcription factor activity, sequence-specific DNA binding//G-protein coupled receptor activity	GO:0016021//GO:0005667//GO:0042025//GO:0005657	integral component of membrane//transcription factor complex//host cell nucleus//replication fork	--	--
NYSL_vs_NYCL	c2030_g1	372.96	66.88	2.48	2.16e-05	590705505	XP_007047457.1	Late embryogenesis abundant protein group 8 protein, putative [Theobroma cacao]>gi|508699718|gb|EOX91614.1| Late embryogenesis abundant protein group 8 protein, putative [Theobroma cacao]	590705504	XM_007047395.1	Theobroma cacao Late embryogenesis abundant protein group 8 protein, putative (TCM_000747) mRNA, complete cds	--	--	--	--	--	--	--	--	--	--	--	--	--	--	--
NYSR_vs_NYCR	c2030_g1	5428.1	21.93	7.95	2.64e-13	590705505	XP_007047457.1	Late embryogenesis abundant protein group 8 protein, putative [Theobroma cacao]>gi|508699718|gb|EOX91614.1| Late embryogenesis abundant protein group 8 protein, putative [Theobroma cacao]	590705504	XM_007047395.1	Theobroma cacao Late embryogenesis abundant protein group 8 protein, putative (TCM_000747) mRNA, complete cds	--	--	--	--	--	--	--	--	--	--	--	--	--	--	--
TCSL_vs_TCCL	c2030_g1	621.83	49.7	3.65	5.06e-07	590705505	XP_007047457.1	Late embryogenesis abundant protein group 8 protein, putative [Theobroma cacao]>gi|508699718|gb|EOX91614.1| Late embryogenesis abundant protein group 8 protein, putative [Theobroma cacao]	590705504	XM_007047395.1	Theobroma cacao Late embryogenesis abundant protein group 8 protein, putative (TCM_000747) mRNA, complete cds	--	--	--	--	--	--	--	--	--	--	--	--	--	--	--
TCSR_vs_TCCR	c2030_g1	1161.04	29.9	5.28	1.29e-05	590705505	XP_007047457.1	Late embryogenesis abundant protein group 8 protein, putative [Theobroma cacao]>gi|508699718|gb|EOX91614.1| Late embryogenesis abundant protein group 8 protein, putative [Theobroma cacao]	590705504	XM_007047395.1	Theobroma cacao Late embryogenesis abundant protein group 8 protein, putative (TCM_000747) mRNA, complete cds	--	--	--	--	--	--	--	--	--	--	--	--	--	--	--
NYSL_vs_NYCL	c149665_g2	2917.68	332.48	3.13	0.00144	590629151	XP_007026911.1	Pyrroline-5-carboxylate synthetase isoform 1 [Theobroma cacao]>gi|508715516|gb|EOY07413.1| Pyrroline-5-carboxylate synthetase isoform 1 [Theobroma cacao]	590629150	XM_007026849.1	Theobroma cacao Pyrroline-5-carboxylate synthetase isoform 1 (TCM_021858) mRNA, complete cds	K12657	ALDH18A1, P5CS	delta-1-pyrroline-5-carboxylate synthetase	O04015	Delta-1-pyrroline-5-carboxylate synthase OS=Actinidia deliciosa PE=2 SV=1	PF00171//PF08064	Aldehyde dehydrogenase family//UME (NUC010) domain	GO:0055114//GO:0008152//GO:0016310//GO:0009069	oxidation-reduction process//metabolic process//phosphorylation//serine family amino acid metabolic process	GO:0004674//GO:0016491	protein serine/threonine kinase activity//oxidoreductase activity	--	--	KOG4165	Gamma-glutamyl phosphate reductase
NYSR_vs_NYCR	c149665_g2	6283.49	198.84	4.98	3e-17	590629151	XP_007026911.1	Pyrroline-5-carboxylate synthetase isoform 1 [Theobroma cacao]>gi|508715516|gb|EOY07413.1| Pyrroline-5-carboxylate synthetase isoform 1 [Theobroma cacao]	590629150	XM_007026849.1	Theobroma cacao Pyrroline-5-carboxylate synthetase isoform 1 (TCM_021858) mRNA, complete cds	K12657	ALDH18A1, P5CS	delta-1-pyrroline-5-carboxylate synthetase	O04015	Delta-1-pyrroline-5-carboxylate synthase OS=Actinidia deliciosa PE=2 SV=1	PF00171//PF08064	Aldehyde dehydrogenase family//UME (NUC010) domain	GO:0055114//GO:0008152//GO:0016310//GO:0009069	oxidation-reduction process//metabolic process//phosphorylation//serine family amino acid metabolic process	GO:0004674//GO:0016491	protein serine/threonine kinase activity//oxidoreductase activity	--	--	KOG4165	Gamma-glutamyl phosphate reductase
TCSL_vs_TCCL	c149665_g2	2726.9	384.31	2.83	3.14e-06	590629151	XP_007026911.1	Pyrroline-5-carboxylate synthetase isoform 1 [Theobroma cacao]>gi|508715516|gb|EOY07413.1| Pyrroline-5-carboxylate synthetase isoform 1 [Theobroma cacao]	590629150	XM_007026849.1	Theobroma cacao Pyrroline-5-carboxylate synthetase isoform 1 (TCM_021858) mRNA, complete cds	K12657	ALDH18A1, P5CS	delta-1-pyrroline-5-carboxylate synthetase	O04015	Delta-1-pyrroline-5-carboxylate synthase OS=Actinidia deliciosa PE=2 SV=1	PF00171//PF08064	Aldehyde dehydrogenase family//UME (NUC010) domain	GO:0055114//GO:0008152//GO:0016310//GO:0009069	oxidation-reduction process//metabolic process//phosphorylation//serine family amino acid metabolic process	GO:0004674//GO:0016491	protein serine/threonine kinase activity//oxidoreductase activity	--	--	KOG4165	Gamma-glutamyl phosphate reductase
TCSR_vs_TCCR	c149665_g2	3465.26	217	4	3.51e-05	590629151	XP_007026911.1	Pyrroline-5-carboxylate synthetase isoform 1 [Theobroma cacao]>gi|508715516|gb|EOY07413.1| Pyrroline-5-carboxylate synthetase isoform 1 [Theobroma cacao]	590629150	XM_007026849.1	Theobroma cacao Pyrroline-5-carboxylate synthetase isoform 1 (TCM_021858) mRNA, complete cds	K12657	ALDH18A1, P5CS	delta-1-pyrroline-5-carboxylate synthetase	O04015	Delta-1-pyrroline-5-carboxylate synthase OS=Actinidia deliciosa PE=2 SV=1	PF00171//PF08064	Aldehyde dehydrogenase family//UME (NUC010) domain	GO:0055114//GO:0008152//GO:0016310//GO:0009069	oxidation-reduction process//metabolic process//phosphorylation//serine family amino acid metabolic process	GO:0004674//GO:0016491	protein serine/threonine kinase activity//oxidoreductase activity	--	--	KOG4165	Gamma-glutamyl phosphate reductase
NYSL_vs_NYCL	c149273_g1	210.51	59.53	1.82	0.00172	763742620	KJB10119.1	hypothetical protein B456_001G184800, partial [Gossypium raimondii]	--	--	--	--	--	--	--	--	PF01080	Presenilin	--	--	GO:0004190	aspartic-type endopeptidase activity	GO:0016021	integral component of membrane	--	--
NYSR_vs_NYCR	c149273_g1	166.05	52.34	1.67	0.00129	763742620	KJB10119.1	hypothetical protein B456_001G184800, partial [Gossypium raimondii]	--	--	--	--	--	--	--	--	PF01080	Presenilin	--	--	GO:0004190	aspartic-type endopeptidase activity	GO:0016021	integral component of membrane	--	--
TCSL_vs_TCCL	c149273_g1	334.99	44.09	2.93	0.000951	763742620	KJB10119.1	hypothetical protein B456_001G184800, partial [Gossypium raimondii]	--	--	--	--	--	--	--	--	PF01080	Presenilin	--	--	GO:0004190	aspartic-type endopeptidase activity	GO:0016021	integral component of membrane	--	--
TCSR_vs_TCCR	c149273_g1	213.05	27.81	2.94	0.000146	763742620	KJB10119.1	hypothetical protein B456_001G184800, partial [Gossypium raimondii]	--	--	--	--	--	--	--	--	PF01080	Presenilin	--	--	GO:0004190	aspartic-type endopeptidase activity	GO:0016021	integral component of membrane	--	--
NYSL_vs_NYCL	c148584_g4	123.67	24.51	2.34	0.00937	728846773	KHG26216.1	SET and MYND domain-containing [Gossypium arboreum]	590661295	XM_007035572.1	Theobroma cacao Uncharacterized protein isoform 1 (TCM_021241) mRNA, complete cds	--	--	--	--	--	--	--	--	--	--	--	--	--	--	--
NYSR_vs_NYCR	c148584_g4	500.55	63.22	2.98	4.44e-08	728846773	KHG26216.1	SET and MYND domain-containing [Gossypium arboreum]	590661295	XM_007035572.1	Theobroma cacao Uncharacterized protein isoform 1 (TCM_021241) mRNA, complete cds	--	--	--	--	--	--	--	--	--	--	--	--	--	--	--
TCSL_vs_TCCL	c148584_g4	103.3	16.82	2.62	0.0101	728846773	KHG26216.1	SET and MYND domain-containing [Gossypium arboreum]	590661295	XM_007035572.1	Theobroma cacao Uncharacterized protein isoform 1 (TCM_021241) mRNA, complete cds	--	--	--	--	--	--	--	--	--	--	--	--	--	--	--
TCSR_vs_TCCR	c148584_g4	102.57	21.81	2.23	0.0163	728846773	KHG26216.1	SET and MYND domain-containing [Gossypium arboreum]	590661295	XM_007035572.1	Theobroma cacao Uncharacterized protein isoform 1 (TCM_021241) mRNA, complete cds	--	--	--	--	--	--	--	--	--	--	--	--	--	--	--
NYSL_vs_NYCL	c148339_g2	2523.94	420.17	2.59	1.26e-09	590641419	XP_007030225.1	Hydroxyproline-rich glycoprotein family protein isoform 1 [Theobroma cacao]>gi|508718830|gb|EOY10727.1| Hydroxyproline-rich glycoprotein family protein isoform 1 [Theobroma cacao]	--	--	--	--	--	--	--	--	--	--	--	--	--	--	--	--	--	--
NYSR_vs_NYCR	c148339_g2	18467.5	1041.62	4.15	1.36e-15	590641419	XP_007030225.1	Hydroxyproline-rich glycoprotein family protein isoform 1 [Theobroma cacao]>gi|508718830|gb|EOY10727.1| Hydroxyproline-rich glycoprotein family protein isoform 1 [Theobroma cacao]	--	--	--	--	--	--	--	--	--	--	--	--	--	--	--	--	--	--
TCSL_vs_TCCL	c148339_g2	3161.36	358.93	3.14	0.0379	590641419	XP_007030225.1	Hydroxyproline-rich glycoprotein family protein isoform 1 [Theobroma cacao]>gi|508718830|gb|EOY10727.1| Hydroxyproline-rich glycoprotein family protein isoform 1 [Theobroma cacao]	--	--	--	--	--	--	--	--	--	--	--	--	--	--	--	--	--	--
TCSR_vs_TCCR	c148339_g2	5349.54	748.87	2.84	4.07e-06	590641419	XP_007030225.1	Hydroxyproline-rich glycoprotein family protein isoform 1 [Theobroma cacao]>gi|508718830|gb|EOY10727.1| Hydroxyproline-rich glycoprotein family protein isoform 1 [Theobroma cacao]	--	--	--	--	--	--	--	--	--	--	--	--	--	--	--	--	--	--
NYSL_vs_NYCL	c148317_g4	1590.43	71.25	4.48	2.07e-06	590672099	XP_007038514.1	Phosphatase 2C family protein, putative [Theobroma cacao]>gi|508775759|gb|EOY23015.1| Phosphatase 2C family protein, putative [Theobroma cacao]	590672098	XM_007038452.1	Theobroma cacao Phosphatase 2C family protein, putative (TCM_015028) mRNA, complete cds	K14497	PP2C	protein phosphatase 2C	Q9FLI3	Probable protein phosphatase 2C 75 OS=Arabidopsis thaliana GN=AHG1 PE=2 SV=1	PF00481//PF04625	Protein phosphatase 2C//DEC-1 protein, N-terminal region	GO:0007304	chorion-containing eggshell formation	GO:0005213//GO:0003824	structural constituent of chorion//catalytic activity	GO:0005576//GO:0042600	extracellular region//chorion	KOG0698	Serine/threonine protein phosphatase
NYSR_vs_NYCR	c148317_g4	1284.13	12.12	6.73	6.24e-60	590672099	XP_007038514.1	Phosphatase 2C family protein, putative [Theobroma cacao]>gi|508775759|gb|EOY23015.1| Phosphatase 2C family protein, putative [Theobroma cacao]	590672098	XM_007038452.1	Theobroma cacao Phosphatase 2C family protein, putative (TCM_015028) mRNA, complete cds	K14497	PP2C	protein phosphatase 2C	Q9FLI3	Probable protein phosphatase 2C 75 OS=Arabidopsis thaliana GN=AHG1 PE=2 SV=1	PF00481//PF04625	Protein phosphatase 2C//DEC-1 protein, N-terminal region	GO:0007304	chorion-containing eggshell formation	GO:0005213//GO:0003824	structural constituent of chorion//catalytic activity	GO:0005576//GO:0042600	extracellular region//chorion	KOG0698	Serine/threonine protein phosphatase
TCSL_vs_TCCL	c148317_g4	2179.8	162.52	3.75	5.73e-10	590672099	XP_007038514.1	Phosphatase 2C family protein, putative [Theobroma cacao]>gi|508775759|gb|EOY23015.1| Phosphatase 2C family protein, putative [Theobroma cacao]	590672098	XM_007038452.1	Theobroma cacao Phosphatase 2C family protein, putative (TCM_015028) mRNA, complete cds	K14497	PP2C	protein phosphatase 2C	Q9FLI3	Probable protein phosphatase 2C 75 OS=Arabidopsis thaliana GN=AHG1 PE=2 SV=1	PF00481//PF04625	Protein phosphatase 2C//DEC-1 protein, N-terminal region	GO:0007304	chorion-containing eggshell formation	GO:0005213//GO:0003824	structural constituent of chorion//catalytic activity	GO:0005576//GO:0042600	extracellular region//chorion	KOG0698	Serine/threonine protein phosphatase
TCSR_vs_TCCR	c148317_g4	966.71	21.09	5.52	1.21e-08	590672099	XP_007038514.1	Phosphatase 2C family protein, putative [Theobroma cacao]>gi|508775759|gb|EOY23015.1| Phosphatase 2C family protein, putative [Theobroma cacao]	590672098	XM_007038452.1	Theobroma cacao Phosphatase 2C family protein, putative (TCM_015028) mRNA, complete cds	K14497	PP2C	protein phosphatase 2C	Q9FLI3	Probable protein phosphatase 2C 75 OS=Arabidopsis thaliana GN=AHG1 PE=2 SV=1	PF00481//PF04625	Protein phosphatase 2C//DEC-1 protein, N-terminal region	GO:0007304	chorion-containing eggshell formation	GO:0005213//GO:0003824	structural constituent of chorion//catalytic activity	GO:0005576//GO:0042600	extracellular region//chorion	KOG0698	Serine/threonine protein phosphatase
NYSL_vs_NYCL	c147863_g3	1289.96	67.98	4.25	2.45e-07	823138555	XP_012469130.1	PREDICTED: non-specific lipid-transfer protein 4-like [Gossypium raimondii]>gi|763747868|gb|KJB15307.1| hypothetical protein B456_002G170000 [Gossypium raimondii]	823138554	XM_012613676.1	PREDICTED: Gossypium raimondii non-specific lipid-transfer protein 4-like (LOC105787284), mRNA	--	--	--	F4IB81	LysM domain receptor-like kinase 3 OS=Arabidopsis thaliana GN=LYK3 PE=2 SV=1	--	--	--	--	--	--	--	--	--	--
NYSR_vs_NYCR	c147863_g3	11300.4	839.64	3.75	1.23e-13	823138555	XP_012469130.1	PREDICTED: non-specific lipid-transfer protein 4-like [Gossypium raimondii]>gi|763747868|gb|KJB15307.1| hypothetical protein B456_002G170000 [Gossypium raimondii]	823138554	XM_012613676.1	PREDICTED: Gossypium raimondii non-specific lipid-transfer protein 4-like (LOC105787284), mRNA	--	--	--	F4IB81	LysM domain receptor-like kinase 3 OS=Arabidopsis thaliana GN=LYK3 PE=2 SV=1	--	--	--	--	--	--	--	--	--	--
TCSL_vs_TCCL	c147863_g3	2729.01	146.37	4.22	1.5e-11	823138555	XP_012469130.1	PREDICTED: non-specific lipid-transfer protein 4-like [Gossypium raimondii]>gi|763747868|gb|KJB15307.1| hypothetical protein B456_002G170000 [Gossypium raimondii]	823138554	XM_012613676.1	PREDICTED: Gossypium raimondii non-specific lipid-transfer protein 4-like (LOC105787284), mRNA	--	--	--	F4IB81	LysM domain receptor-like kinase 3 OS=Arabidopsis thaliana GN=LYK3 PE=2 SV=1	--	--	--	--	--	--	--	--	--	--
TCSR_vs_TCCR	c147863_g3	8552.75	731.95	3.55	0.00275	823138555	XP_012469130.1	PREDICTED: non-specific lipid-transfer protein 4-like [Gossypium raimondii]>gi|763747868|gb|KJB15307.1| hypothetical protein B456_002G170000 [Gossypium raimondii]	823138554	XM_012613676.1	PREDICTED: Gossypium raimondii non-specific lipid-transfer protein 4-like (LOC105787284), mRNA	--	--	--	F4IB81	LysM domain receptor-like kinase 3 OS=Arabidopsis thaliana GN=LYK3 PE=2 SV=1	--	--	--	--	--	--	--	--	--	--
NYSL_vs_NYCL	c147426_g3	1807.68	235.21	2.94	1.68e-10	590646192	XP_007031554.1	Raffinose synthase family protein [Theobroma cacao]>gi|508710583|gb|EOY02480.1| Raffinose synthase family protein [Theobroma cacao]	590646191	XM_007031492.1	Theobroma cacao Raffinose synthase family protein (TCM_016942) mRNA, complete cds	K06617	E2.4.1.82	raffinose synthase	Q9FND9	Probable galactinol--sucrose galactosyltransferase 5 OS=Arabidopsis thaliana GN=RFS5 PE=1 SV=1	PF07829	Alpha-A conotoxin PIVA-like protein	GO:0009405//GO:0007165//GO:0007268	pathogenesis//signal transduction//synaptic transmission	GO:0030550	acetylcholine receptor inhibitor activity	GO:0005576	extracellular region	--	--
NYSR_vs_NYCR	c147426_g3	5037.66	155.91	5.01	6.24e-15	590646192	XP_007031554.1	Raffinose synthase family protein [Theobroma cacao]>gi|508710583|gb|EOY02480.1| Raffinose synthase family protein [Theobroma cacao]	590646191	XM_007031492.1	Theobroma cacao Raffinose synthase family protein (TCM_016942) mRNA, complete cds	K06617	E2.4.1.82	raffinose synthase	Q9FND9	Probable galactinol--sucrose galactosyltransferase 5 OS=Arabidopsis thaliana GN=RFS5 PE=1 SV=1	PF07829	Alpha-A conotoxin PIVA-like protein	GO:0009405//GO:0007165//GO:0007268	pathogenesis//signal transduction//synaptic transmission	GO:0030550	acetylcholine receptor inhibitor activity	GO:0005576	extracellular region	--	--
TCSL_vs_TCCL	c147426_g3	1379.51	212.93	2.7	6.3e-05	590646192	XP_007031554.1	Raffinose synthase family protein [Theobroma cacao]>gi|508710583|gb|EOY02480.1| Raffinose synthase family protein [Theobroma cacao]	590646191	XM_007031492.1	Theobroma cacao Raffinose synthase family protein (TCM_016942) mRNA, complete cds	K06617	E2.4.1.82	raffinose synthase	Q9FND9	Probable galactinol--sucrose galactosyltransferase 5 OS=Arabidopsis thaliana GN=RFS5 PE=1 SV=1	PF07829	Alpha-A conotoxin PIVA-like protein	GO:0009405//GO:0007165//GO:0007268	pathogenesis//signal transduction//synaptic transmission	GO:0030550	acetylcholine receptor inhibitor activity	GO:0005576	extracellular region	--	--
TCSR_vs_TCCR	c147426_g3	2184.01	78.71	4.79	2.61e-14	590646192	XP_007031554.1	Raffinose synthase family protein [Theobroma cacao]>gi|508710583|gb|EOY02480.1| Raffinose synthase family protein [Theobroma cacao]	590646191	XM_007031492.1	Theobroma cacao Raffinose synthase family protein (TCM_016942) mRNA, complete cds	K06617	E2.4.1.82	raffinose synthase	Q9FND9	Probable galactinol--sucrose galactosyltransferase 5 OS=Arabidopsis thaliana GN=RFS5 PE=1 SV=1	PF07829	Alpha-A conotoxin PIVA-like protein	GO:0009405//GO:0007165//GO:0007268	pathogenesis//signal transduction//synaptic transmission	GO:0030550	acetylcholine receptor inhibitor activity	GO:0005576	extracellular region	--	--
NYSL_vs_NYCL	c147072_g2	3642.14	761.78	2.26	0.000177	590576771	XP_007013048.1	Phosphatase 2C family protein isoform 2, partial [Theobroma cacao]>gi|508783411|gb|EOY30667.1| Phosphatase 2C family protein isoform 2, partial [Theobroma cacao]	590576770	XM_007012986.1	Theobroma cacao Phosphatase 2C family protein isoform 2 (TCM_037799) mRNA, partial cds	K14497	PP2C	protein phosphatase 2C	P49597	Protein phosphatase 2C 56 OS=Arabidopsis thaliana GN=ABI1 PE=1 SV=2	PF07228//PF00481	Stage II sporulation protein E (SpoIIE)//Protein phosphatase 2C	--	--	GO:0003824	catalytic activity	--	--	KOG0698	Serine/threonine protein phosphatase
NYSR_vs_NYCR	c147072_g2	2319.69	137.26	4.08	1.16e-13	590576771	XP_007013048.1	Phosphatase 2C family protein isoform 2, partial [Theobroma cacao]>gi|508783411|gb|EOY30667.1| Phosphatase 2C family protein isoform 2, partial [Theobroma cacao]	590576770	XM_007012986.1	Theobroma cacao Phosphatase 2C family protein isoform 2 (TCM_037799) mRNA, partial cds	K14497	PP2C	protein phosphatase 2C	P49597	Protein phosphatase 2C 56 OS=Arabidopsis thaliana GN=ABI1 PE=1 SV=2	PF07228//PF00481	Stage II sporulation protein E (SpoIIE)//Protein phosphatase 2C	--	--	GO:0003824	catalytic activity	--	--	KOG0698	Serine/threonine protein phosphatase
TCSL_vs_TCCL	c147072_g2	3681.02	744.92	2.3	0.00056	590576771	XP_007013048.1	Phosphatase 2C family protein isoform 2, partial [Theobroma cacao]>gi|508783411|gb|EOY30667.1| Phosphatase 2C family protein isoform 2, partial [Theobroma cacao]	590576770	XM_007012986.1	Theobroma cacao Phosphatase 2C family protein isoform 2 (TCM_037799) mRNA, partial cds	K14497	PP2C	protein phosphatase 2C	P49597	Protein phosphatase 2C 56 OS=Arabidopsis thaliana GN=ABI1 PE=1 SV=2	PF07228//PF00481	Stage II sporulation protein E (SpoIIE)//Protein phosphatase 2C	--	--	GO:0003824	catalytic activity	--	--	KOG0698	Serine/threonine protein phosphatase
TCSR_vs_TCCR	c147072_g2	1255.4	66.06	4.25	0.00365	590576771	XP_007013048.1	Phosphatase 2C family protein isoform 2, partial [Theobroma cacao]>gi|508783411|gb|EOY30667.1| Phosphatase 2C family protein isoform 2, partial [Theobroma cacao]	590576770	XM_007012986.1	Theobroma cacao Phosphatase 2C family protein isoform 2 (TCM_037799) mRNA, partial cds	K14497	PP2C	protein phosphatase 2C	P49597	Protein phosphatase 2C 56 OS=Arabidopsis thaliana GN=ABI1 PE=1 SV=2	PF07228//PF00481	Stage II sporulation protein E (SpoIIE)//Protein phosphatase 2C	--	--	GO:0003824	catalytic activity	--	--	KOG0698	Serine/threonine protein phosphatase
NYSL_vs_NYCL	c146866_g6	1351.1	95.92	3.82	4.55e-18	590669940	XP_007037916.1	Uncharacterized protein TCM_014589 [Theobroma cacao]>gi|508775161|gb|EOY22417.1| Uncharacterized protein TCM_014589 [Theobroma cacao]	590669939	XM_007037854.1	Theobroma cacao Uncharacterized protein (TCM_014589) mRNA, complete cds	--	--	--	--	--	--	--	--	--	--	--	--	--	--	--
NYSR_vs_NYCR	c146866_g6	3581.11	86.07	5.38	9.96e-20	590669940	XP_007037916.1	Uncharacterized protein TCM_014589 [Theobroma cacao]>gi|508775161|gb|EOY22417.1| Uncharacterized protein TCM_014589 [Theobroma cacao]	590669939	XM_007037854.1	Theobroma cacao Uncharacterized protein (TCM_014589) mRNA, complete cds	--	--	--	--	--	--	--	--	--	--	--	--	--	--	--
TCSL_vs_TCCL	c146866_g6	1298.19	102.91	3.66	1.1e-08	590669940	XP_007037916.1	Uncharacterized protein TCM_014589 [Theobroma cacao]>gi|508775161|gb|EOY22417.1| Uncharacterized protein TCM_014589 [Theobroma cacao]	590669939	XM_007037854.1	Theobroma cacao Uncharacterized protein (TCM_014589) mRNA, complete cds	--	--	--	--	--	--	--	--	--	--	--	--	--	--	--
TCSR_vs_TCCR	c146866_g6	1573.52	119.33	3.72	0.00318	590669940	XP_007037916.1	Uncharacterized protein TCM_014589 [Theobroma cacao]>gi|508775161|gb|EOY22417.1| Uncharacterized protein TCM_014589 [Theobroma cacao]	590669939	XM_007037854.1	Theobroma cacao Uncharacterized protein (TCM_014589) mRNA, complete cds	--	--	--	--	--	--	--	--	--	--	--	--	--	--	--
NYSL_vs_NYCL	c146723_g1	2456.28	105.07	4.55	1.33e-24	590588895	XP_007016311.1	Highly ABA-induced PP2C gene 2 isoform 1 [Theobroma cacao]>gi|508786674|gb|EOY33930.1| Highly ABA-induced PP2C gene 2 isoform 1 [Theobroma cacao]	590588894	XM_007016249.1	Theobroma cacao Highly ABA-induced PP2C gene 2 isoform 1 (TCM_041761) mRNA, complete cds	K14497	PP2C	protein phosphatase 2C	Q9ZW21	Probable protein phosphatase 2C 24 OS=Arabidopsis thaliana GN=At2g29380 PE=2 SV=1	PF00481	Protein phosphatase 2C	--	--	GO:0003824	catalytic activity	--	--	KOG0698	Serine/threonine protein phosphatase
NYSR_vs_NYCR	c146723_g1	7305.24	58	6.98	3.18e-79	590588895	XP_007016311.1	Highly ABA-induced PP2C gene 2 isoform 1 [Theobroma cacao]>gi|508786674|gb|EOY33930.1| Highly ABA-induced PP2C gene 2 isoform 1 [Theobroma cacao]	590588894	XM_007016249.1	Theobroma cacao Highly ABA-induced PP2C gene 2 isoform 1 (TCM_041761) mRNA, complete cds	K14497	PP2C	protein phosphatase 2C	Q9ZW21	Probable protein phosphatase 2C 24 OS=Arabidopsis thaliana GN=At2g29380 PE=2 SV=1	PF00481	Protein phosphatase 2C	--	--	GO:0003824	catalytic activity	--	--	KOG0698	Serine/threonine protein phosphatase
TCSL_vs_TCCL	c146723_g1	3709.17	236.31	3.97	9.65e-09	590588895	XP_007016311.1	Highly ABA-induced PP2C gene 2 isoform 1 [Theobroma cacao]>gi|508786674|gb|EOY33930.1| Highly ABA-induced PP2C gene 2 isoform 1 [Theobroma cacao]	590588894	XM_007016249.1	Theobroma cacao Highly ABA-induced PP2C gene 2 isoform 1 (TCM_041761) mRNA, complete cds	K14497	PP2C	protein phosphatase 2C	Q9ZW21	Probable protein phosphatase 2C 24 OS=Arabidopsis thaliana GN=At2g29380 PE=2 SV=1	PF00481	Protein phosphatase 2C	--	--	GO:0003824	catalytic activity	--	--	KOG0698	Serine/threonine protein phosphatase
TCSR_vs_TCCR	c146723_g1	2570.74	73.18	5.13	0.00163	590588895	XP_007016311.1	Highly ABA-induced PP2C gene 2 isoform 1 [Theobroma cacao]>gi|508786674|gb|EOY33930.1| Highly ABA-induced PP2C gene 2 isoform 1 [Theobroma cacao]	590588894	XM_007016249.1	Theobroma cacao Highly ABA-induced PP2C gene 2 isoform 1 (TCM_041761) mRNA, complete cds	K14497	PP2C	protein phosphatase 2C	Q9ZW21	Probable protein phosphatase 2C 24 OS=Arabidopsis thaliana GN=At2g29380 PE=2 SV=1	PF00481	Protein phosphatase 2C	--	--	GO:0003824	catalytic activity	--	--	KOG0698	Serine/threonine protein phosphatase
NYSL_vs_NYCL	c145039_g2	469.18	134.22	1.81	0.000476	590721873	XP_007051739.1	Uncharacterized protein TCM_005286 [Theobroma cacao]>gi|508704000|gb|EOX95896.1| Uncharacterized protein TCM_005286 [Theobroma cacao]	823208614	XM_012582241.1	PREDICTED: Gossypium raimondii uncharacterized LOC105763862 (LOC105763862), mRNA	--	--	--	--	--	PF08098//PF02434//PF06624	Anemonia sulcata toxin III family//Fringe-like//Ribosome associated membrane protein RAMP4	GO:0009405//GO:0006810	pathogenesis//transport	GO:0019871//GO:0016757	sodium channel inhibitor activity//transferase activity, transferring glycosyl groups	GO:0016020//GO:0042151//GO:0005783	membrane//nematocyst//endoplasmic reticulum	--	--
NYSR_vs_NYCR	c145039_g2	2101.22	368.2	2.51	1.04e-14	590721873	XP_007051739.1	Uncharacterized protein TCM_005286 [Theobroma cacao]>gi|508704000|gb|EOX95896.1| Uncharacterized protein TCM_005286 [Theobroma cacao]	823208614	XM_012582241.1	PREDICTED: Gossypium raimondii uncharacterized LOC105763862 (LOC105763862), mRNA	--	--	--	--	--	PF08098//PF02434//PF06624	Anemonia sulcata toxin III family//Fringe-like//Ribosome associated membrane protein RAMP4	GO:0009405//GO:0006810	pathogenesis//transport	GO:0019871//GO:0016757	sodium channel inhibitor activity//transferase activity, transferring glycosyl groups	GO:0016020//GO:0042151//GO:0005783	membrane//nematocyst//endoplasmic reticulum	--	--
TCSL_vs_TCCL	c145039_g2	533.55	141.58	1.91	0.0184	590721873	XP_007051739.1	Uncharacterized protein TCM_005286 [Theobroma cacao]>gi|508704000|gb|EOX95896.1| Uncharacterized protein TCM_005286 [Theobroma cacao]	823208614	XM_012582241.1	PREDICTED: Gossypium raimondii uncharacterized LOC105763862 (LOC105763862), mRNA	--	--	--	--	--	PF08098//PF02434//PF06624	Anemonia sulcata toxin III family//Fringe-like//Ribosome associated membrane protein RAMP4	GO:0009405//GO:0006810	pathogenesis//transport	GO:0019871//GO:0016757	sodium channel inhibitor activity//transferase activity, transferring glycosyl groups	GO:0016020//GO:0042151//GO:0005783	membrane//nematocyst//endoplasmic reticulum	--	--
TCSR_vs_TCCR	c145039_g2	1442.93	395.42	1.87	0.00623	590721873	XP_007051739.1	Uncharacterized protein TCM_005286 [Theobroma cacao]>gi|508704000|gb|EOX95896.1| Uncharacterized protein TCM_005286 [Theobroma cacao]	823208614	XM_012582241.1	PREDICTED: Gossypium raimondii uncharacterized LOC105763862 (LOC105763862), mRNA	--	--	--	--	--	PF08098//PF02434//PF06624	Anemonia sulcata toxin III family//Fringe-like//Ribosome associated membrane protein RAMP4	GO:0009405//GO:0006810	pathogenesis//transport	GO:0019871//GO:0016757	sodium channel inhibitor activity//transferase activity, transferring glycosyl groups	GO:0016020//GO:0042151//GO:0005783	membrane//nematocyst//endoplasmic reticulum	--	--
NYSL_vs_NYCL	c144987_g1	21.43	253.24	-3.56	3.02e-11	590627959	XP_007026589.1	Polyketide cyclase/dehydrase and lipid transport superfamily protein [Theobroma cacao]>gi|508715194|gb|EOY07091.1| Polyketide cyclase/dehydrase and lipid transport superfamily protein [Theobroma cacao]	590627958	XM_007026527.1	Theobroma cacao Polyketide cyclase/dehydrase and lipid transport superfamily protein (TCM_021605) mRNA, complete cds	K14496	PYL	abscisic acid receptor PYR/PYL family	O80920	Abscisic acid receptor PYL4 OS=Arabidopsis thaliana GN=PYL4 PE=1 SV=1	PF00407	Pathogenesis-related protein Bet v I family	GO:0009607//GO:0006952	response to biotic stimulus//defense response	--	--	--	--	--	--
NYSR_vs_NYCR	c144987_g1	558.91	2505.93	-2.16	1.32e-11	590627959	XP_007026589.1	Polyketide cyclase/dehydrase and lipid transport superfamily protein [Theobroma cacao]>gi|508715194|gb|EOY07091.1| Polyketide cyclase/dehydrase and lipid transport superfamily protein [Theobroma cacao]	590627958	XM_007026527.1	Theobroma cacao Polyketide cyclase/dehydrase and lipid transport superfamily protein (TCM_021605) mRNA, complete cds	K14496	PYL	abscisic acid receptor PYR/PYL family	O80920	Abscisic acid receptor PYL4 OS=Arabidopsis thaliana GN=PYL4 PE=1 SV=1	PF00407	Pathogenesis-related protein Bet v I family	GO:0009607//GO:0006952	response to biotic stimulus//defense response	--	--	--	--	--	--
TCSL_vs_TCCL	c144987_g1	30.23	360.76	-3.58	4.87e-07	590627959	XP_007026589.1	Polyketide cyclase/dehydrase and lipid transport superfamily protein [Theobroma cacao]>gi|508715194|gb|EOY07091.1| Polyketide cyclase/dehydrase and lipid transport superfamily protein [Theobroma cacao]	590627958	XM_007026527.1	Theobroma cacao Polyketide cyclase/dehydrase and lipid transport superfamily protein (TCM_021605) mRNA, complete cds	K14496	PYL	abscisic acid receptor PYR/PYL family	O80920	Abscisic acid receptor PYL4 OS=Arabidopsis thaliana GN=PYL4 PE=1 SV=1	PF00407	Pathogenesis-related protein Bet v I family	GO:0009607//GO:0006952	response to biotic stimulus//defense response	--	--	--	--	--	--
TCSR_vs_TCCR	c144987_g1	809.54	2746.94	-1.76	0.0215	590627959	XP_007026589.1	Polyketide cyclase/dehydrase and lipid transport superfamily protein [Theobroma cacao]>gi|508715194|gb|EOY07091.1| Polyketide cyclase/dehydrase and lipid transport superfamily protein [Theobroma cacao]	590627958	XM_007026527.1	Theobroma cacao Polyketide cyclase/dehydrase and lipid transport superfamily protein (TCM_021605) mRNA, complete cds	K14496	PYL	abscisic acid receptor PYR/PYL family	O80920	Abscisic acid receptor PYL4 OS=Arabidopsis thaliana GN=PYL4 PE=1 SV=1	PF00407	Pathogenesis-related protein Bet v I family	GO:0009607//GO:0006952	response to biotic stimulus//defense response	--	--	--	--	--	--
NYSL_vs_NYCL	c144217_g2	158.65	552.7	-1.8	0.000399	590621172	XP_007024725.1	Chaperone DnaJ-domain containing protein isoform 1 [Theobroma cacao]>gi|590621176|ref|XP_007024726.1| Chaperone DnaJ-domain containing protein isoform 1 [Theobroma cacao]>gi|508780091|gb|EOY27347.1| Chaperone DnaJ-domain containing protein isoform 1 [Theobroma cacao]>gi|508780092|gb|EOY27348.1| Chaperone DnaJ-domain containing protein isoform 1 [Theobroma cacao]	590621179	XM_007024665.1	Theobroma cacao Chaperone DnaJ-domain containing protein isoform 3 (TCM_029213) mRNA, complete cds	--	--	--	Q4R7Y5	DnaJ homolog subfamily B member 6 OS=Macaca fascicularis GN=DNAJB6 PE=2 SV=1	--	--	--	--	--	--	--	--	KOG0714	Molecular chaperone (DnaJ superfamily)
NYSR_vs_NYCR	c144217_g2	964.29	2833.49	-1.56	9.78e-07	590621172	XP_007024725.1	Chaperone DnaJ-domain containing protein isoform 1 [Theobroma cacao]>gi|590621176|ref|XP_007024726.1| Chaperone DnaJ-domain containing protein isoform 1 [Theobroma cacao]>gi|508780091|gb|EOY27347.1| Chaperone DnaJ-domain containing protein isoform 1 [Theobroma cacao]>gi|508780092|gb|EOY27348.1| Chaperone DnaJ-domain containing protein isoform 1 [Theobroma cacao]	590621179	XM_007024665.1	Theobroma cacao Chaperone DnaJ-domain containing protein isoform 3 (TCM_029213) mRNA, complete cds	--	--	--	Q4R7Y5	DnaJ homolog subfamily B member 6 OS=Macaca fascicularis GN=DNAJB6 PE=2 SV=1	--	--	--	--	--	--	--	--	KOG0714	Molecular chaperone (DnaJ superfamily)
TCSL_vs_TCCL	c144217_g2	165.44	603.49	-1.87	0.0235	590621172	XP_007024725.1	Chaperone DnaJ-domain containing protein isoform 1 [Theobroma cacao]>gi|590621176|ref|XP_007024726.1| Chaperone DnaJ-domain containing protein isoform 1 [Theobroma cacao]>gi|508780091|gb|EOY27347.1| Chaperone DnaJ-domain containing protein isoform 1 [Theobroma cacao]>gi|508780092|gb|EOY27348.1| Chaperone DnaJ-domain containing protein isoform 1 [Theobroma cacao]	590621179	XM_007024665.1	Theobroma cacao Chaperone DnaJ-domain containing protein isoform 3 (TCM_029213) mRNA, complete cds	--	--	--	Q4R7Y5	DnaJ homolog subfamily B member 6 OS=Macaca fascicularis GN=DNAJB6 PE=2 SV=1	--	--	--	--	--	--	--	--	KOG0714	Molecular chaperone (DnaJ superfamily)
TCSR_vs_TCCR	c144217_g2	592.6	2884.02	-2.28	0.000252	590621172	XP_007024725.1	Chaperone DnaJ-domain containing protein isoform 1 [Theobroma cacao]>gi|590621176|ref|XP_007024726.1| Chaperone DnaJ-domain containing protein isoform 1 [Theobroma cacao]>gi|508780091|gb|EOY27347.1| Chaperone DnaJ-domain containing protein isoform 1 [Theobroma cacao]>gi|508780092|gb|EOY27348.1| Chaperone DnaJ-domain containing protein isoform 1 [Theobroma cacao]	590621179	XM_007024665.1	Theobroma cacao Chaperone DnaJ-domain containing protein isoform 3 (TCM_029213) mRNA, complete cds	--	--	--	Q4R7Y5	DnaJ homolog subfamily B member 6 OS=Macaca fascicularis GN=DNAJB6 PE=2 SV=1	--	--	--	--	--	--	--	--	KOG0714	Molecular chaperone (DnaJ superfamily)
NYSL_vs_NYCL	c144178_g1	1874.8	676.8	1.47	0.00245	590670355	XP_007038033.1	HVA22 E isoform 1 [Theobroma cacao]>gi|508775278|gb|EOY22534.1| HVA22 E isoform 1 [Theobroma cacao]	590670354	XM_007037971.1	Theobroma cacao HVA22 E isoform 1 (TCM_014680) mRNA, complete cds	K17279	REEP5_6	receptor expression-enhancing protein 5/6	Q9FED2	HVA22-like protein e OS=Arabidopsis thaliana GN=HVA22E PE=2 SV=1	--	--	--	--	--	--	--	--	KOG1725	Protein involved in membrane traffic (YOP1/TB2/DP1/HVA22 family)
NYSR_vs_NYCR	c144178_g1	3076.11	87.98	5.13	5.29e-10	590670355	XP_007038033.1	HVA22 E isoform 1 [Theobroma cacao]>gi|508775278|gb|EOY22534.1| HVA22 E isoform 1 [Theobroma cacao]	590670354	XM_007037971.1	Theobroma cacao HVA22 E isoform 1 (TCM_014680) mRNA, complete cds	K17279	REEP5_6	receptor expression-enhancing protein 5/6	Q9FED2	HVA22-like protein e OS=Arabidopsis thaliana GN=HVA22E PE=2 SV=1	--	--	--	--	--	--	--	--	KOG1725	Protein involved in membrane traffic (YOP1/TB2/DP1/HVA22 family)
TCSL_vs_TCCL	c144178_g1	2137.77	620.5	1.78	0.0219	590670355	XP_007038033.1	HVA22 E isoform 1 [Theobroma cacao]>gi|508775278|gb|EOY22534.1| HVA22 E isoform 1 [Theobroma cacao]	590670354	XM_007037971.1	Theobroma cacao HVA22 E isoform 1 (TCM_014680) mRNA, complete cds	K17279	REEP5_6	receptor expression-enhancing protein 5/6	Q9FED2	HVA22-like protein e OS=Arabidopsis thaliana GN=HVA22E PE=2 SV=1	--	--	--	--	--	--	--	--	KOG1725	Protein involved in membrane traffic (YOP1/TB2/DP1/HVA22 family)
TCSR_vs_TCCR	c144178_g1	964.32	59.61	4.02	2.18e-10	590670355	XP_007038033.1	HVA22 E isoform 1 [Theobroma cacao]>gi|508775278|gb|EOY22534.1| HVA22 E isoform 1 [Theobroma cacao]	590670354	XM_007037971.1	Theobroma cacao HVA22 E isoform 1 (TCM_014680) mRNA, complete cds	K17279	REEP5_6	receptor expression-enhancing protein 5/6	Q9FED2	HVA22-like protein e OS=Arabidopsis thaliana GN=HVA22E PE=2 SV=1	--	--	--	--	--	--	--	--	KOG1725	Protein involved in membrane traffic (YOP1/TB2/DP1/HVA22 family)
NYSL_vs_NYCL	c144176_g1	4750.98	1241.4	1.94	1.12e-05	590563124	XP_007009279.1	Phosphatase PP2C isoform 2 [Theobroma cacao]>gi|508726192|gb|EOY18089.1| Phosphatase PP2C isoform 2 [Theobroma cacao]	590563123	XM_007009217.1	Theobroma cacao Phosphatase PP2C isoform 2 (TCM_042736) mRNA, complete cds	K14497	PP2C	protein phosphatase 2C	P49598	Protein phosphatase 2C 37 OS=Arabidopsis thaliana GN=PP2CA PE=1 SV=1	PF00481	Protein phosphatase 2C	--	--	GO:0003824	catalytic activity	--	--	KOG0698	Serine/threonine protein phosphatase
NYSR_vs_NYCR	c144176_g1	11007.6	1401.5	2.97	2.91e-21	590563124	XP_007009279.1	Phosphatase PP2C isoform 2 [Theobroma cacao]>gi|508726192|gb|EOY18089.1| Phosphatase PP2C isoform 2 [Theobroma cacao]	590563123	XM_007009217.1	Theobroma cacao Phosphatase PP2C isoform 2 (TCM_042736) mRNA, complete cds	K14497	PP2C	protein phosphatase 2C	P49598	Protein phosphatase 2C 37 OS=Arabidopsis thaliana GN=PP2CA PE=1 SV=1	PF00481	Protein phosphatase 2C	--	--	GO:0003824	catalytic activity	--	--	KOG0698	Serine/threonine protein phosphatase
TCSL_vs_TCCL	c144176_g1	6193.73	1635.06	1.92	0.00671	590563124	XP_007009279.1	Phosphatase PP2C isoform 2 [Theobroma cacao]>gi|508726192|gb|EOY18089.1| Phosphatase PP2C isoform 2 [Theobroma cacao]	590563123	XM_007009217.1	Theobroma cacao Phosphatase PP2C isoform 2 (TCM_042736) mRNA, complete cds	K14497	PP2C	protein phosphatase 2C	P49598	Protein phosphatase 2C 37 OS=Arabidopsis thaliana GN=PP2CA PE=1 SV=1	PF00481	Protein phosphatase 2C	--	--	GO:0003824	catalytic activity	--	--	KOG0698	Serine/threonine protein phosphatase
TCSR_vs_TCCR	c144176_g1	4079.37	855.04	2.25	0.00052	590563124	XP_007009279.1	Phosphatase PP2C isoform 2 [Theobroma cacao]>gi|508726192|gb|EOY18089.1| Phosphatase PP2C isoform 2 [Theobroma cacao]	590563123	XM_007009217.1	Theobroma cacao Phosphatase PP2C isoform 2 (TCM_042736) mRNA, complete cds	K14497	PP2C	protein phosphatase 2C	P49598	Protein phosphatase 2C 37 OS=Arabidopsis thaliana GN=PP2CA PE=1 SV=1	PF00481	Protein phosphatase 2C	--	--	GO:0003824	catalytic activity	--	--	KOG0698	Serine/threonine protein phosphatase
NYSL_vs_NYCL	c143652_g3	162.27	42.32	1.94	0.0014	590580821	XP_007014176.1	Xyloglucan endotransglycosylase 6 [Theobroma cacao]>gi|508784539|gb|EOY31795.1| Xyloglucan endotransglycosylase 6 [Theobroma cacao]	590580820	XM_007014114.1	Theobroma cacao Xyloglucan endotransglycosylase 6 (TCM_038923) mRNA, complete cds	K08235	E2.4.1.207	xyloglucan:xyloglucosyl transferase	Q9ZV40	Probable xyloglucan endotransglucosylase/hydrolase protein 21 OS=Arabidopsis thaliana GN=XTH21 PE=2 SV=1	PF00722//PF06955	Glycosyl hydrolases family 16//Xyloglucan endo-transglycosylase (XET) C-terminus	GO:0005975//GO:0006073	carbohydrate metabolic process//cellular glucan metabolic process	GO:0004553//GO:0016762	hydrolase activity, hydrolyzing O-glycosyl compounds//xyloglucan:xyloglucosyl transferase activity	GO:0005618//GO:0048046	cell wall//apoplast	--	--
NYSR_vs_NYCR	c143652_g3	566.61	104.07	2.44	4.76e-06	590580821	XP_007014176.1	Xyloglucan endotransglycosylase 6 [Theobroma cacao]>gi|508784539|gb|EOY31795.1| Xyloglucan endotransglycosylase 6 [Theobroma cacao]	590580820	XM_007014114.1	Theobroma cacao Xyloglucan endotransglycosylase 6 (TCM_038923) mRNA, complete cds	K08235	E2.4.1.207	xyloglucan:xyloglucosyl transferase	Q9ZV40	Probable xyloglucan endotransglucosylase/hydrolase protein 21 OS=Arabidopsis thaliana GN=XTH21 PE=2 SV=1	PF00722//PF06955	Glycosyl hydrolases family 16//Xyloglucan endo-transglycosylase (XET) C-terminus	GO:0005975//GO:0006073	carbohydrate metabolic process//cellular glucan metabolic process	GO:0004553//GO:0016762	hydrolase activity, hydrolyzing O-glycosyl compounds//xyloglucan:xyloglucosyl transferase activity	GO:0005618//GO:0048046	cell wall//apoplast	--	--
TCSL_vs_TCCL	c143652_g3	402.35	67.71	2.57	0.00148	590580821	XP_007014176.1	Xyloglucan endotransglycosylase 6 [Theobroma cacao]>gi|508784539|gb|EOY31795.1| Xyloglucan endotransglycosylase 6 [Theobroma cacao]	590580820	XM_007014114.1	Theobroma cacao Xyloglucan endotransglycosylase 6 (TCM_038923) mRNA, complete cds	K08235	E2.4.1.207	xyloglucan:xyloglucosyl transferase	Q9ZV40	Probable xyloglucan endotransglucosylase/hydrolase protein 21 OS=Arabidopsis thaliana GN=XTH21 PE=2 SV=1	PF00722//PF06955	Glycosyl hydrolases family 16//Xyloglucan endo-transglycosylase (XET) C-terminus	GO:0005975//GO:0006073	carbohydrate metabolic process//cellular glucan metabolic process	GO:0004553//GO:0016762	hydrolase activity, hydrolyzing O-glycosyl compounds//xyloglucan:xyloglucosyl transferase activity	GO:0005618//GO:0048046	cell wall//apoplast	--	--
TCSR_vs_TCCR	c143652_g3	558.04	116.42	2.26	0.00103	590580821	XP_007014176.1	Xyloglucan endotransglycosylase 6 [Theobroma cacao]>gi|508784539|gb|EOY31795.1| Xyloglucan endotransglycosylase 6 [Theobroma cacao]	590580820	XM_007014114.1	Theobroma cacao Xyloglucan endotransglycosylase 6 (TCM_038923) mRNA, complete cds	K08235	E2.4.1.207	xyloglucan:xyloglucosyl transferase	Q9ZV40	Probable xyloglucan endotransglucosylase/hydrolase protein 21 OS=Arabidopsis thaliana GN=XTH21 PE=2 SV=1	PF00722//PF06955	Glycosyl hydrolases family 16//Xyloglucan endo-transglycosylase (XET) C-terminus	GO:0005975//GO:0006073	carbohydrate metabolic process//cellular glucan metabolic process	GO:0004553//GO:0016762	hydrolase activity, hydrolyzing O-glycosyl compounds//xyloglucan:xyloglucosyl transferase activity	GO:0005618//GO:0048046	cell wall//apoplast	--	--
NYSL_vs_NYCL	c141386_g2	1833.96	95.52	4.26	7.37e-16	590699080	XP_007045849.1	ABI five binding protein 2, putative isoform 1 [Theobroma cacao]>gi|508709784|gb|EOY01681.1| ABI five binding protein 2, putative isoform 1 [Theobroma cacao]	590699079	XM_007045787.1	Theobroma cacao ABI five binding protein 2, putative isoform 1 (TCM_011522) mRNA, complete cds	--	--	--	Q9LQ98	Ninja-family protein AFP1 OS=Arabidopsis thaliana GN=AFP1 PE=1 SV=1	--	--	--	--	--	--	--	--	--	--
NYSR_vs_NYCR	c141386_g2	1101.16	198.08	2.47	6.78e-13	590699080	XP_007045849.1	ABI five binding protein 2, putative isoform 1 [Theobroma cacao]>gi|508709784|gb|EOY01681.1| ABI five binding protein 2, putative isoform 1 [Theobroma cacao]	590699079	XM_007045787.1	Theobroma cacao ABI five binding protein 2, putative isoform 1 (TCM_011522) mRNA, complete cds	--	--	--	Q9LQ98	Ninja-family protein AFP1 OS=Arabidopsis thaliana GN=AFP1 PE=1 SV=1	--	--	--	--	--	--	--	--	--	--
TCSL_vs_TCCL	c141386_g2	2377.02	197.75	3.59	2.3e-09	590699080	XP_007045849.1	ABI five binding protein 2, putative isoform 1 [Theobroma cacao]>gi|508709784|gb|EOY01681.1| ABI five binding protein 2, putative isoform 1 [Theobroma cacao]	590699079	XM_007045787.1	Theobroma cacao ABI five binding protein 2, putative isoform 1 (TCM_011522) mRNA, complete cds	--	--	--	Q9LQ98	Ninja-family protein AFP1 OS=Arabidopsis thaliana GN=AFP1 PE=1 SV=1	--	--	--	--	--	--	--	--	--	--
TCSR_vs_TCCR	c141386_g2	642.21	216.36	1.57	0.0366	590699080	XP_007045849.1	ABI five binding protein 2, putative isoform 1 [Theobroma cacao]>gi|508709784|gb|EOY01681.1| ABI five binding protein 2, putative isoform 1 [Theobroma cacao]	590699079	XM_007045787.1	Theobroma cacao ABI five binding protein 2, putative isoform 1 (TCM_011522) mRNA, complete cds	--	--	--	Q9LQ98	Ninja-family protein AFP1 OS=Arabidopsis thaliana GN=AFP1 PE=1 SV=1	--	--	--	--	--	--	--	--	--	--
NYSL_vs_NYCL	c141386_g1	272.4	26.48	3.36	1.56e-07	590699085	XP_007045850.1	RNA binding protein, putative isoform 2 [Theobroma cacao]>gi|508709785|gb|EOY01682.1| RNA binding protein, putative isoform 2 [Theobroma cacao]	590699084	XM_007045788.1	Theobroma cacao RNA binding protein, putative isoform 2 (TCM_011522) mRNA, complete cds	--	--	--	Q9LMX5	Ninja-family protein AFP2 OS=Arabidopsis thaliana GN=AFP2 PE=1 SV=1	--	--	--	--	--	--	--	--	--	--
NYSR_vs_NYCR	c141386_g1	232.52	36.36	2.68	5.21e-09	590699085	XP_007045850.1	RNA binding protein, putative isoform 2 [Theobroma cacao]>gi|508709785|gb|EOY01682.1| RNA binding protein, putative isoform 2 [Theobroma cacao]	590699084	XM_007045788.1	Theobroma cacao RNA binding protein, putative isoform 2 (TCM_011522) mRNA, complete cds	--	--	--	Q9LMX5	Ninja-family protein AFP2 OS=Arabidopsis thaliana GN=AFP2 PE=1 SV=1	--	--	--	--	--	--	--	--	--	--
TCSL_vs_TCCL	c141386_g1	331.8	34.22	3.28	1.34e-06	590699085	XP_007045850.1	RNA binding protein, putative isoform 2 [Theobroma cacao]>gi|508709785|gb|EOY01682.1| RNA binding protein, putative isoform 2 [Theobroma cacao]	590699084	XM_007045788.1	Theobroma cacao RNA binding protein, putative isoform 2 (TCM_011522) mRNA, complete cds	--	--	--	Q9LMX5	Ninja-family protein AFP2 OS=Arabidopsis thaliana GN=AFP2 PE=1 SV=1	--	--	--	--	--	--	--	--	--	--
TCSR_vs_TCCR	c141386_g1	138.82	39.51	1.81	0.045	590699085	XP_007045850.1	RNA binding protein, putative isoform 2 [Theobroma cacao]>gi|508709785|gb|EOY01682.1| RNA binding protein, putative isoform 2 [Theobroma cacao]	590699084	XM_007045788.1	Theobroma cacao RNA binding protein, putative isoform 2 (TCM_011522) mRNA, complete cds	--	--	--	Q9LMX5	Ninja-family protein AFP2 OS=Arabidopsis thaliana GN=AFP2 PE=1 SV=1	--	--	--	--	--	--	--	--	--	--
NYSL_vs_NYCL	c148765_g4	509.2	41.68	3.61	8.51e-14	590676164	XP_007039657.1	Serine/threonine-protein kinase SAPK3 isoform 1 [Theobroma cacao]>gi|508776902|gb|EOY24158.1| Serine/threonine-protein kinase SAPK3 isoform 1 [Theobroma cacao]	590676167	XM_007039596.1	Theobroma cacao Serine/threonine-protein kinase SAPK3 isoform 2 (TCM_015836) mRNA, partial cds	K14498	SNRK2	serine/threonine-protein kinase SRK2	P0C5D6	Serine/threonine-protein kinase SAPK3 OS=Oryza sativa subsp. japonica GN=SAPK3 PE=1 SV=1	PF11705//PF00069	DNA-directed RNA polymerase III subunit Rpc31//Protein kinase domain	GO:0006359//GO:0006468	regulation of transcription from RNA polymerase III promoter//protein phosphorylation	GO:0005524//GO:0004672	ATP binding//protein kinase activity	--	--	KOG0583	Serine/threonine protein kinase
NYSR_vs_NYCR	c148765_g4	4360.41	2093.46	1.06	0.00216	590676164	XP_007039657.1	Serine/threonine-protein kinase SAPK3 isoform 1 [Theobroma cacao]>gi|508776902|gb|EOY24158.1| Serine/threonine-protein kinase SAPK3 isoform 1 [Theobroma cacao]	590676167	XM_007039596.1	Theobroma cacao Serine/threonine-protein kinase SAPK3 isoform 2 (TCM_015836) mRNA, partial cds	K14498	SNRK2	serine/threonine-protein kinase SRK2	P0C5D6	Serine/threonine-protein kinase SAPK3 OS=Oryza sativa subsp. japonica GN=SAPK3 PE=1 SV=1	PF11705//PF00069	DNA-directed RNA polymerase III subunit Rpc31//Protein kinase domain	GO:0006359//GO:0006468	regulation of transcription from RNA polymerase III promoter//protein phosphorylation	GO:0005524//GO:0004672	ATP binding//protein kinase activity	--	--	KOG0583	Serine/threonine protein kinase
TCSL_vs_TCCL	c148765_g4	753.64	98.01	2.94	0.000239	590676164	XP_007039657.1	Serine/threonine-protein kinase SAPK3 isoform 1 [Theobroma cacao]>gi|508776902|gb|EOY24158.1| Serine/threonine-protein kinase SAPK3 isoform 1 [Theobroma cacao]	590676167	XM_007039596.1	Theobroma cacao Serine/threonine-protein kinase SAPK3 isoform 2 (TCM_015836) mRNA, partial cds	K14498	SNRK2	serine/threonine-protein kinase SRK2	P0C5D6	Serine/threonine-protein kinase SAPK3 OS=Oryza sativa subsp. japonica GN=SAPK3 PE=1 SV=1	PF11705//PF00069	DNA-directed RNA polymerase III subunit Rpc31//Protein kinase domain	GO:0006359//GO:0006468	regulation of transcription from RNA polymerase III promoter//protein phosphorylation	GO:0005524//GO:0004672	ATP binding//protein kinase activity	--	--	KOG0583	Serine/threonine protein kinase
TCSR_vs_TCCR	c148765_g4	354.69	142.97	1.31	0.000239	590676164	XP_007039657.1	Serine/threonine-protein kinase SAPK3 isoform 1 [Theobroma cacao]>gi|508776902|gb|EOY24158.1| Serine/threonine-protein kinase SAPK3 isoform 1 [Theobroma cacao]	590676167	XM_007039596.1	Theobroma cacao Serine/threonine-protein kinase SAPK3 isoform 2 (TCM_015836) mRNA, partial cds	K14498	SNRK2	serine/threonine-protein kinase SRK2	P0C5D6	Serine/threonine-protein kinase SAPK3 OS=Oryza sativa subsp. japonica GN=SAPK3 PE=1 SV=1	PF11705//PF00069	DNA-directed RNA polymerase III subunit Rpc31//Protein kinase domain	GO:0006359//GO:0006468	regulation of transcription from RNA polymerase III promoter//protein phosphorylation	GO:0005524//GO:0004672	ATP binding//protein kinase activity	--	--	KOG0583	Serine/threonine protein kinase
NYSL_vs_NYCL	c140423_g3	7196.2	691.84	3.38	4.07e-09	590594578	XP_007017891.1	DC1 domain-containing protein isoform 2 [Theobroma cacao]>gi|508723219|gb|EOY15116.1| DC1 domain-containing protein isoform 2 [Theobroma cacao]	590594573	XM_007017828.1	Theobroma cacao DC1 domain-containing protein isoform 1 (TCM_034285) mRNA, complete cds	--	--	--	--	--	PF04921	XAP5, circadian clock regulator	--	--	--	--	GO:0005634	nucleus	--	--
NYSR_vs_NYCR	c140423_g3	11608	650.86	4.16	8.49e-38	590594578	XP_007017891.1	DC1 domain-containing protein isoform 2 [Theobroma cacao]>gi|508723219|gb|EOY15116.1| DC1 domain-containing protein isoform 2 [Theobroma cacao]	590594573	XM_007017828.1	Theobroma cacao DC1 domain-containing protein isoform 1 (TCM_034285) mRNA, complete cds	--	--	--	--	--	PF04921	XAP5, circadian clock regulator	--	--	--	--	GO:0005634	nucleus	--	--
TCSL_vs_TCCL	c140423_g3	8053.54	1137.49	2.82	6.77e-06	590594578	XP_007017891.1	DC1 domain-containing protein isoform 2 [Theobroma cacao]>gi|508723219|gb|EOY15116.1| DC1 domain-containing protein isoform 2 [Theobroma cacao]	590594573	XM_007017828.1	Theobroma cacao DC1 domain-containing protein isoform 1 (TCM_034285) mRNA, complete cds	--	--	--	--	--	PF04921	XAP5, circadian clock regulator	--	--	--	--	GO:0005634	nucleus	--	--
TCSR_vs_TCCR	c140423_g3	5241.06	440.7	3.57	0.00669	590594578	XP_007017891.1	DC1 domain-containing protein isoform 2 [Theobroma cacao]>gi|508723219|gb|EOY15116.1| DC1 domain-containing protein isoform 2 [Theobroma cacao]	590594573	XM_007017828.1	Theobroma cacao DC1 domain-containing protein isoform 1 (TCM_034285) mRNA, complete cds	--	--	--	--	--	PF04921	XAP5, circadian clock regulator	--	--	--	--	GO:0005634	nucleus	--	--
NYSL_vs_NYCL	c139830_g1	2323.4	965.76	1.27	0.0128	590648249	XP_007032118.1	Eukaryotic aspartyl protease family protein [Theobroma cacao]>gi|508711147|gb|EOY03044.1| Eukaryotic aspartyl protease family protein [Theobroma cacao]	590648248	XM_007032056.1	Theobroma cacao Eukaryotic aspartyl protease family protein (TCM_017459) mRNA, complete cds	--	--	--	Q9LZL3	Aspartic proteinase PCS1 OS=Arabidopsis thaliana GN=PCS1 PE=2 SV=1	PF00026	Eukaryotic aspartyl protease	GO:0006508	proteolysis	GO:0004190	aspartic-type endopeptidase activity	--	--	--	--
NYSR_vs_NYCR	c139830_g1	2786.3	272.2	3.36	2.88e-14	590648249	XP_007032118.1	Eukaryotic aspartyl protease family protein [Theobroma cacao]>gi|508711147|gb|EOY03044.1| Eukaryotic aspartyl protease family protein [Theobroma cacao]	590648248	XM_007032056.1	Theobroma cacao Eukaryotic aspartyl protease family protein (TCM_017459) mRNA, complete cds	--	--	--	Q9LZL3	Aspartic proteinase PCS1 OS=Arabidopsis thaliana GN=PCS1 PE=2 SV=1	PF00026	Eukaryotic aspartyl protease	GO:0006508	proteolysis	GO:0004190	aspartic-type endopeptidase activity	--	--	--	--
TCSL_vs_TCCL	c139830_g1	4398.24	1404.31	1.65	0.0377	590648249	XP_007032118.1	Eukaryotic aspartyl protease family protein [Theobroma cacao]>gi|508711147|gb|EOY03044.1| Eukaryotic aspartyl protease family protein [Theobroma cacao]	590648248	XM_007032056.1	Theobroma cacao Eukaryotic aspartyl protease family protein (TCM_017459) mRNA, complete cds	--	--	--	Q9LZL3	Aspartic proteinase PCS1 OS=Arabidopsis thaliana GN=PCS1 PE=2 SV=1	PF00026	Eukaryotic aspartyl protease	GO:0006508	proteolysis	GO:0004190	aspartic-type endopeptidase activity	--	--	--	--
TCSR_vs_TCCR	c139830_g1	2580.8	392.78	2.72	0.0245	590648249	XP_007032118.1	Eukaryotic aspartyl protease family protein [Theobroma cacao]>gi|508711147|gb|EOY03044.1| Eukaryotic aspartyl protease family protein [Theobroma cacao]	590648248	XM_007032056.1	Theobroma cacao Eukaryotic aspartyl protease family protein (TCM_017459) mRNA, complete cds	--	--	--	Q9LZL3	Aspartic proteinase PCS1 OS=Arabidopsis thaliana GN=PCS1 PE=2 SV=1	PF00026	Eukaryotic aspartyl protease	GO:0006508	proteolysis	GO:0004190	aspartic-type endopeptidase activity	--	--	--	--
NYSL_vs_NYCL	c139755_g1	2027.71	693.79	1.55	0.0357	590686642	XP_007042439.1	Abscisic acid responsive element-binding factor 1, putative isoform 1 [Theobroma cacao]>gi|590686645|ref|XP_007042440.1| Abscisic acid responsive element-binding factor 1, putative isoform 1 [Theobroma cacao]>gi|508706374|gb|EOX98270.1| Abscisic acid responsive element-binding factor 1, putative isoform 1 [Theobroma cacao]>gi|508706375|gb|EOX98271.1| Abscisic acid responsive element-binding facto…	590686644	XM_007042378.1	Theobroma cacao Abscisic acid responsive element-binding factor 1, putative isoform 1 (TCM_007074) mRNA, complete cds	K14432	ABF	ABA responsive element binding factor	Q9M7Q2	ABSCISIC ACID-INSENSITIVE 5-like protein 7 OS=Arabidopsis thaliana GN=ABF4 PE=1 SV=1	--	--	--	--	--	--	--	--	--	--
NYSR_vs_NYCR	c139755_g1	3996.98	798.44	2.32	2.78e-09	590686642	XP_007042439.1	Abscisic acid responsive element-binding factor 1, putative isoform 1 [Theobroma cacao]>gi|590686645|ref|XP_007042440.1| Abscisic acid responsive element-binding factor 1, putative isoform 1 [Theobroma cacao]>gi|508706374|gb|EOX98270.1| Abscisic acid responsive element-binding factor 1, putative isoform 1 [Theobroma cacao]>gi|508706375|gb|EOX98271.1| Abscisic acid responsive element-binding facto…	590686644	XM_007042378.1	Theobroma cacao Abscisic acid responsive element-binding factor 1, putative isoform 1 (TCM_007074) mRNA, complete cds	K14432	ABF	ABA responsive element binding factor	Q9M7Q2	ABSCISIC ACID-INSENSITIVE 5-like protein 7 OS=Arabidopsis thaliana GN=ABF4 PE=1 SV=1	--	--	--	--	--	--	--	--	--	--
TCSL_vs_TCCL	c139755_g1	2348.8	679.56	1.79	0.0147	590686642	XP_007042439.1	Abscisic acid responsive element-binding factor 1, putative isoform 1 [Theobroma cacao]>gi|590686645|ref|XP_007042440.1| Abscisic acid responsive element-binding factor 1, putative isoform 1 [Theobroma cacao]>gi|508706374|gb|EOX98270.1| Abscisic acid responsive element-binding factor 1, putative isoform 1 [Theobroma cacao]>gi|508706375|gb|EOX98271.1| Abscisic acid responsive element-binding facto…	590686644	XM_007042378.1	Theobroma cacao Abscisic acid responsive element-binding factor 1, putative isoform 1 (TCM_007074) mRNA, complete cds	K14432	ABF	ABA responsive element binding factor	Q9M7Q2	ABSCISIC ACID-INSENSITIVE 5-like protein 7 OS=Arabidopsis thaliana GN=ABF4 PE=1 SV=1	--	--	--	--	--	--	--	--	--	--
TCSR_vs_TCCR	c139755_g1	2072.6	600.79	1.79	0.00916	590686642	XP_007042439.1	Abscisic acid responsive element-binding factor 1, putative isoform 1 [Theobroma cacao]>gi|590686645|ref|XP_007042440.1| Abscisic acid responsive element-binding factor 1, putative isoform 1 [Theobroma cacao]>gi|508706374|gb|EOX98270.1| Abscisic acid responsive element-binding factor 1, putative isoform 1 [Theobroma cacao]>gi|508706375|gb|EOX98271.1| Abscisic acid responsive element-binding facto…	590686644	XM_007042378.1	Theobroma cacao Abscisic acid responsive element-binding factor 1, putative isoform 1 (TCM_007074) mRNA, complete cds	K14432	ABF	ABA responsive element binding factor	Q9M7Q2	ABSCISIC ACID-INSENSITIVE 5-like protein 7 OS=Arabidopsis thaliana GN=ABF4 PE=1 SV=1	--	--	--	--	--	--	--	--	--	--
NYSL_vs_NYCL	c139165_g1	805.53	13.95	5.85	4.01e-19	590646972	XP_007031771.1	Uncharacterized protein TCM_017093 [Theobroma cacao]>gi|508710800|gb|EOY02697.1| Uncharacterized protein TCM_017093 [Theobroma cacao]	590646971	XM_007031709.1	Theobroma cacao Uncharacterized protein (TCM_017093) mRNA, complete cds	--	--	--	--	--	--	--	--	--	--	--	--	--	--	--
NYSR_vs_NYCR	c139165_g1	2256.52	79.13	4.83	5.4e-43	590646972	XP_007031771.1	Uncharacterized protein TCM_017093 [Theobroma cacao]>gi|508710800|gb|EOY02697.1| Uncharacterized protein TCM_017093 [Theobroma cacao]	590646971	XM_007031709.1	Theobroma cacao Uncharacterized protein (TCM_017093) mRNA, complete cds	--	--	--	--	--	--	--	--	--	--	--	--	--	--	--
TCSL_vs_TCCL	c139165_g1	1017.35	14.38	6.14	2.55e-19	590646972	XP_007031771.1	Uncharacterized protein TCM_017093 [Theobroma cacao]>gi|508710800|gb|EOY02697.1| Uncharacterized protein TCM_017093 [Theobroma cacao]	590646971	XM_007031709.1	Theobroma cacao Uncharacterized protein (TCM_017093) mRNA, complete cds	--	--	--	--	--	--	--	--	--	--	--	--	--	--	--
TCSR_vs_TCCR	c139165_g1	1140.05	102.65	3.47	0.000281	590646972	XP_007031771.1	Uncharacterized protein TCM_017093 [Theobroma cacao]>gi|508710800|gb|EOY02697.1| Uncharacterized protein TCM_017093 [Theobroma cacao]	590646971	XM_007031709.1	Theobroma cacao Uncharacterized protein (TCM_017093) mRNA, complete cds	--	--	--	--	--	--	--	--	--	--	--	--	--	--	--
NYSL_vs_NYCL	c13643_g1	248.05	70.2	1.82	0.00105	--	--	--	--	--	--	--	--	--	--	--	--	--	--	--	--	--	--	--	--	--
NYSR_vs_NYCR	c13643_g1	3925.84	223.16	4.14	7.22e-08	--	--	--	--	--	--	--	--	--	--	--	--	--	--	--	--	--	--	--	--	--
TCSL_vs_TCCL	c13643_g1	792.15	92	3.11	0.00396	--	--	--	--	--	--	--	--	--	--	--	--	--	--	--	--	--	--	--	--	--
TCSR_vs_TCCR	c13643_g1	1706.16	434.9	1.97	0.003	--	--	--	--	--	--	--	--	--	--	--	--	--	--	--	--	--	--	--	--	--
NYSL_vs_NYCL	c134217_g1	5.1	154.79	-4.92	5.2e-11	590561598	XP_007008854.1	Polyketide cyclase/dehydrase and lipid transport superfamily protein [Theobroma cacao]>gi|508725767|gb|EOY17664.1| Polyketide cyclase/dehydrase and lipid transport superfamily protein [Theobroma cacao]	590561597	XM_007008792.1	Theobroma cacao Polyketide cyclase/dehydrase and lipid transport superfamily protein (TCM_042432) mRNA, complete cds	K14496	PYL	abscisic acid receptor PYR/PYL family	O80920	Abscisic acid receptor PYL4 OS=Arabidopsis thaliana GN=PYL4 PE=1 SV=1	PF00407	Pathogenesis-related protein Bet v I family	GO:0009607//GO:0006952	response to biotic stimulus//defense response	--	--	--	--	--	--
NYSR_vs_NYCR	c134217_g1	261.47	3150.04	-3.59	8.41e-28	590561598	XP_007008854.1	Polyketide cyclase/dehydrase and lipid transport superfamily protein [Theobroma cacao]>gi|508725767|gb|EOY17664.1| Polyketide cyclase/dehydrase and lipid transport superfamily protein [Theobroma cacao]	590561597	XM_007008792.1	Theobroma cacao Polyketide cyclase/dehydrase and lipid transport superfamily protein (TCM_042432) mRNA, complete cds	K14496	PYL	abscisic acid receptor PYR/PYL family	O80920	Abscisic acid receptor PYL4 OS=Arabidopsis thaliana GN=PYL4 PE=1 SV=1	PF00407	Pathogenesis-related protein Bet v I family	GO:0009607//GO:0006952	response to biotic stimulus//defense response	--	--	--	--	--	--
TCSL_vs_TCCL	c134217_g1	9.11	217.96	-4.58	2.83e-09	590561598	XP_007008854.1	Polyketide cyclase/dehydrase and lipid transport superfamily protein [Theobroma cacao]>gi|508725767|gb|EOY17664.1| Polyketide cyclase/dehydrase and lipid transport superfamily protein [Theobroma cacao]	590561597	XM_007008792.1	Theobroma cacao Polyketide cyclase/dehydrase and lipid transport superfamily protein (TCM_042432) mRNA, complete cds	K14496	PYL	abscisic acid receptor PYR/PYL family	O80920	Abscisic acid receptor PYL4 OS=Arabidopsis thaliana GN=PYL4 PE=1 SV=1	PF00407	Pathogenesis-related protein Bet v I family	GO:0009607//GO:0006952	response to biotic stimulus//defense response	--	--	--	--	--	--
TCSR_vs_TCCR	c134217_g1	266.72	3156.27	-3.56	1.46e-08	590561598	XP_007008854.1	Polyketide cyclase/dehydrase and lipid transport superfamily protein [Theobroma cacao]>gi|508725767|gb|EOY17664.1| Polyketide cyclase/dehydrase and lipid transport superfamily protein [Theobroma cacao]	590561597	XM_007008792.1	Theobroma cacao Polyketide cyclase/dehydrase and lipid transport superfamily protein (TCM_042432) mRNA, complete cds	K14496	PYL	abscisic acid receptor PYR/PYL family	O80920	Abscisic acid receptor PYL4 OS=Arabidopsis thaliana GN=PYL4 PE=1 SV=1	PF00407	Pathogenesis-related protein Bet v I family	GO:0009607//GO:0006952	response to biotic stimulus//defense response	--	--	--	--	--	--
NYSL_vs_NYCL	c134161_g1	1109.63	20.67	5.75	2.19e-14	590717734	XP_007050675.1	Circadian clock coupling factor ZGT [Theobroma cacao]>gi|508702936|gb|EOX94832.1| Circadian clock coupling factor ZGT [Theobroma cacao]	590717733	XM_007050613.1	Theobroma cacao Circadian clock coupling factor ZGT (TCM_004444) mRNA, complete cds	--	--	--	Q93ZT5	EID1-like F-box protein 3 OS=Arabidopsis thaliana GN=EDL3 PE=2 SV=1	PF03604	DNA directed RNA polymerase, 7 kDa subunit	GO:0006144//GO:0006206//GO:0006351	purine nucleobase metabolic process//pyrimidine nucleobase metabolic process//transcription, DNA-templated	GO:0003677//GO:0003899	DNA binding//DNA-directed RNA polymerase activity	GO:0005730	nucleolus	--	--
NYSR_vs_NYCR	c134161_g1	1087.96	67.52	4.01	2.67e-06	590717734	XP_007050675.1	Circadian clock coupling factor ZGT [Theobroma cacao]>gi|508702936|gb|EOX94832.1| Circadian clock coupling factor ZGT [Theobroma cacao]	590717733	XM_007050613.1	Theobroma cacao Circadian clock coupling factor ZGT (TCM_004444) mRNA, complete cds	--	--	--	Q93ZT5	EID1-like F-box protein 3 OS=Arabidopsis thaliana GN=EDL3 PE=2 SV=1	PF03604	DNA directed RNA polymerase, 7 kDa subunit	GO:0006144//GO:0006206//GO:0006351	purine nucleobase metabolic process//pyrimidine nucleobase metabolic process//transcription, DNA-templated	GO:0003677//GO:0003899	DNA binding//DNA-directed RNA polymerase activity	GO:0005730	nucleolus	--	--
TCSL_vs_TCCL	c134161_g1	1257.63	39.85	4.98	9e-15	590717734	XP_007050675.1	Circadian clock coupling factor ZGT [Theobroma cacao]>gi|508702936|gb|EOX94832.1| Circadian clock coupling factor ZGT [Theobroma cacao]	590717733	XM_007050613.1	Theobroma cacao Circadian clock coupling factor ZGT (TCM_004444) mRNA, complete cds	--	--	--	Q93ZT5	EID1-like F-box protein 3 OS=Arabidopsis thaliana GN=EDL3 PE=2 SV=1	PF03604	DNA directed RNA polymerase, 7 kDa subunit	GO:0006144//GO:0006206//GO:0006351	purine nucleobase metabolic process//pyrimidine nucleobase metabolic process//transcription, DNA-templated	GO:0003677//GO:0003899	DNA binding//DNA-directed RNA polymerase activity	GO:0005730	nucleolus	--	--
TCSR_vs_TCCR	c134161_g1	748.67	79.72	3.23	4.84e-07	590717734	XP_007050675.1	Circadian clock coupling factor ZGT [Theobroma cacao]>gi|508702936|gb|EOX94832.1| Circadian clock coupling factor ZGT [Theobroma cacao]	590717733	XM_007050613.1	Theobroma cacao Circadian clock coupling factor ZGT (TCM_004444) mRNA, complete cds	--	--	--	Q93ZT5	EID1-like F-box protein 3 OS=Arabidopsis thaliana GN=EDL3 PE=2 SV=1	PF03604	DNA directed RNA polymerase, 7 kDa subunit	GO:0006144//GO:0006206//GO:0006351	purine nucleobase metabolic process//pyrimidine nucleobase metabolic process//transcription, DNA-templated	GO:0003677//GO:0003899	DNA binding//DNA-directed RNA polymerase activity	GO:0005730	nucleolus	--	--
NYSL_vs_NYCL	c133823_g1	12157.6	4421.22	1.46	0.00236	590597158	XP_007018533.1	Uncharacterized protein TCM_034727 [Theobroma cacao]>gi|508723861|gb|EOY15758.1| Uncharacterized protein TCM_034727 [Theobroma cacao]	--	--	--	--	--	--	--	--	PF08826	DMPK coiled coil domain like	GO:0006468//GO:0016310//GO:0009069	protein phosphorylation//phosphorylation//serine family amino acid metabolic process	GO:0004674//GO:0005524	protein serine/threonine kinase activity//ATP binding	--	--	--	--
NYSR_vs_NYCR	c133823_g1	17286.7	3662.46	2.24	0.000172	590597158	XP_007018533.1	Uncharacterized protein TCM_034727 [Theobroma cacao]>gi|508723861|gb|EOY15758.1| Uncharacterized protein TCM_034727 [Theobroma cacao]	--	--	--	--	--	--	--	--	PF08826	DMPK coiled coil domain like	GO:0006468//GO:0016310//GO:0009069	protein phosphorylation//phosphorylation//serine family amino acid metabolic process	GO:0004674//GO:0005524	protein serine/threonine kinase activity//ATP binding	--	--	--	--
TCSL_vs_TCCL	c133823_g1	18435.8	5873.9	1.65	0.0377	590597158	XP_007018533.1	Uncharacterized protein TCM_034727 [Theobroma cacao]>gi|508723861|gb|EOY15758.1| Uncharacterized protein TCM_034727 [Theobroma cacao]	--	--	--	--	--	--	--	--	PF08826	DMPK coiled coil domain like	GO:0006468//GO:0016310//GO:0009069	protein phosphorylation//phosphorylation//serine family amino acid metabolic process	GO:0004674//GO:0005524	protein serine/threonine kinase activity//ATP binding	--	--	--	--
TCSR_vs_TCCR	c133823_g1	7174.46	2441.48	1.56	0.0262	590597158	XP_007018533.1	Uncharacterized protein TCM_034727 [Theobroma cacao]>gi|508723861|gb|EOY15758.1| Uncharacterized protein TCM_034727 [Theobroma cacao]	--	--	--	--	--	--	--	--	PF08826	DMPK coiled coil domain like	GO:0006468//GO:0016310//GO:0009069	protein phosphorylation//phosphorylation//serine family amino acid metabolic process	GO:0004674//GO:0005524	protein serine/threonine kinase activity//ATP binding	--	--	--	--
NYSL_vs_NYCL	c132860_g1	326.55	75.48	2.11	0.000106	590723025	XP_007052068.1	Flower, cultured cell, putative [Theobroma cacao]>gi|508704329|gb|EOX96225.1| Flower, cultured cell, putative [Theobroma cacao]	590723024	XM_007052006.1	Theobroma cacao Flower, cultured cell, putative (TCM_046703) mRNA, complete cds	--	--	--	--	--	--	--	--	--	--	--	--	--	--	--
NYSR_vs_NYCR	c132860_g1	1755.22	176.09	3.32	2.51e-13	590723025	XP_007052068.1	Flower, cultured cell, putative [Theobroma cacao]>gi|508704329|gb|EOX96225.1| Flower, cultured cell, putative [Theobroma cacao]	590723024	XM_007052006.1	Theobroma cacao Flower, cultured cell, putative (TCM_046703) mRNA, complete cds	--	--	--	--	--	--	--	--	--	--	--	--	--	--	--
TCSL_vs_TCCL	c132860_g1	402.45	78.94	2.35	0.00166	590723025	XP_007052068.1	Flower, cultured cell, putative [Theobroma cacao]>gi|508704329|gb|EOX96225.1| Flower, cultured cell, putative [Theobroma cacao]	590723024	XM_007052006.1	Theobroma cacao Flower, cultured cell, putative (TCM_046703) mRNA, complete cds	--	--	--	--	--	--	--	--	--	--	--	--	--	--	--
TCSR_vs_TCCR	c132860_g1	753.88	102.59	2.88	5.74e-05	590723025	XP_007052068.1	Flower, cultured cell, putative [Theobroma cacao]>gi|508704329|gb|EOX96225.1| Flower, cultured cell, putative [Theobroma cacao]	590723024	XM_007052006.1	Theobroma cacao Flower, cultured cell, putative (TCM_046703) mRNA, complete cds	--	--	--	--	--	--	--	--	--	--	--	--	--	--	--
NYSL_vs_NYCL	c132806_g1	60125.9	17818	1.75	0.0494	590660217	XP_007035340.1	Beta-amylase 1 isoform 1 [Theobroma cacao]>gi|508714369|gb|EOY06266.1| Beta-amylase 1 isoform 1 [Theobroma cacao]	590660216	XM_007035278.1	Theobroma cacao Beta-amylase 1 isoform 1 (TCM_021054) mRNA, complete cds	K01177	E3.2.1.2	beta-amylase	Q9LIR6	Beta-amylase 1, chloroplastic OS=Arabidopsis thaliana GN=BAM1 PE=1 SV=1	PF01373	Glycosyl hydrolase family 14	GO:0005985//GO:0000272//GO:0005982	sucrose metabolic process//polysaccharide catabolic process//starch metabolic process	GO:0016161	beta-amylase activity	--	--	--	--
NYSR_vs_NYCR	c132806_g1	4105.43	376.93	3.45	1.85e-12	590660217	XP_007035340.1	Beta-amylase 1 isoform 1 [Theobroma cacao]>gi|508714369|gb|EOY06266.1| Beta-amylase 1 isoform 1 [Theobroma cacao]	590660216	XM_007035278.1	Theobroma cacao Beta-amylase 1 isoform 1 (TCM_021054) mRNA, complete cds	K01177	E3.2.1.2	beta-amylase	Q9LIR6	Beta-amylase 1, chloroplastic OS=Arabidopsis thaliana GN=BAM1 PE=1 SV=1	PF01373	Glycosyl hydrolase family 14	GO:0005985//GO:0000272//GO:0005982	sucrose metabolic process//polysaccharide catabolic process//starch metabolic process	GO:0016161	beta-amylase activity	--	--	--	--
TCSL_vs_TCCL	c132806_g1	61157.3	14394.5	2.09	0.00127	590660217	XP_007035340.1	Beta-amylase 1 isoform 1 [Theobroma cacao]>gi|508714369|gb|EOY06266.1| Beta-amylase 1 isoform 1 [Theobroma cacao]	590660216	XM_007035278.1	Theobroma cacao Beta-amylase 1 isoform 1 (TCM_021054) mRNA, complete cds	K01177	E3.2.1.2	beta-amylase	Q9LIR6	Beta-amylase 1, chloroplastic OS=Arabidopsis thaliana GN=BAM1 PE=1 SV=1	PF01373	Glycosyl hydrolase family 14	GO:0005985//GO:0000272//GO:0005982	sucrose metabolic process//polysaccharide catabolic process//starch metabolic process	GO:0016161	beta-amylase activity	--	--	--	--
TCSR_vs_TCCR	c132806_g1	4170.14	556.41	2.91	0.00253	590660217	XP_007035340.1	Beta-amylase 1 isoform 1 [Theobroma cacao]>gi|508714369|gb|EOY06266.1| Beta-amylase 1 isoform 1 [Theobroma cacao]	590660216	XM_007035278.1	Theobroma cacao Beta-amylase 1 isoform 1 (TCM_021054) mRNA, complete cds	K01177	E3.2.1.2	beta-amylase	Q9LIR6	Beta-amylase 1, chloroplastic OS=Arabidopsis thaliana GN=BAM1 PE=1 SV=1	PF01373	Glycosyl hydrolase family 14	GO:0005985//GO:0000272//GO:0005982	sucrose metabolic process//polysaccharide catabolic process//starch metabolic process	GO:0016161	beta-amylase activity	--	--	--	--
NYSL_vs_NYCL	c127114_g1	3859.38	37.53	6.68	1.22e-16	590608672	XP_007021328.1	NAC domain class transcription factor isoform 1 [Theobroma cacao]>gi|508720956|gb|EOY12853.1| NAC domain class transcription factor isoform 1 [Theobroma cacao]	590608679	XM_007021268.1	Theobroma cacao NAC domain transcriptional regulator superfamily protein isoform 2 (TCM_031364) mRNA, complete cds	--	--	--	Q93VY3	NAC domain-containing protein 72 OS=Arabidopsis thaliana GN=NAC072 PE=2 SV=1	PF02365	No apical meristem (NAM) protein	GO:0006355	regulation of transcription, DNA-templated	GO:0003677	DNA binding	--	--	--	--
NYSR_vs_NYCR	c127114_g1	15360.9	1554.12	3.31	8.69e-15	590608672	XP_007021328.1	NAC domain class transcription factor isoform 1 [Theobroma cacao]>gi|508720956|gb|EOY12853.1| NAC domain class transcription factor isoform 1 [Theobroma cacao]	590608679	XM_007021268.1	Theobroma cacao NAC domain transcriptional regulator superfamily protein isoform 2 (TCM_031364) mRNA, complete cds	--	--	--	Q93VY3	NAC domain-containing protein 72 OS=Arabidopsis thaliana GN=NAC072 PE=2 SV=1	PF02365	No apical meristem (NAM) protein	GO:0006355	regulation of transcription, DNA-templated	GO:0003677	DNA binding	--	--	--	--
TCSL_vs_TCCL	c127114_g1	4959.58	155.82	4.99	1.17e-15	590608672	XP_007021328.1	NAC domain class transcription factor isoform 1 [Theobroma cacao]>gi|508720956|gb|EOY12853.1| NAC domain class transcription factor isoform 1 [Theobroma cacao]	590608679	XM_007021268.1	Theobroma cacao NAC domain transcriptional regulator superfamily protein isoform 2 (TCM_031364) mRNA, complete cds	--	--	--	Q93VY3	NAC domain-containing protein 72 OS=Arabidopsis thaliana GN=NAC072 PE=2 SV=1	PF02365	No apical meristem (NAM) protein	GO:0006355	regulation of transcription, DNA-templated	GO:0003677	DNA binding	--	--	--	--
TCSR_vs_TCCR	c127114_g1	5297.75	1406.67	1.91	0.00395	590608672	XP_007021328.1	NAC domain class transcription factor isoform 1 [Theobroma cacao]>gi|508720956|gb|EOY12853.1| NAC domain class transcription factor isoform 1 [Theobroma cacao]	590608679	XM_007021268.1	Theobroma cacao NAC domain transcriptional regulator superfamily protein isoform 2 (TCM_031364) mRNA, complete cds	--	--	--	Q93VY3	NAC domain-containing protein 72 OS=Arabidopsis thaliana GN=NAC072 PE=2 SV=1	PF02365	No apical meristem (NAM) protein	GO:0006355	regulation of transcription, DNA-templated	GO:0003677	DNA binding	--	--	--	--
NYSL_vs_NYCL	c126686_g1	115.91	3.4	5.09	2.65e-06	590644272	XP_007031037.1	Nodulin MtN3 family protein isoform 2, partial [Theobroma cacao]>gi|508719642|gb|EOY11539.1| Nodulin MtN3 family protein isoform 2, partial [Theobroma cacao]	823197175	XM_012578738.1	PREDICTED: Gossypium raimondii bidirectional sugar transporter SWEET16-like (LOC105761070), transcript variant X1, mRNA	K15382	SLC50A, SWEET	solute carrier family 50 (sugar transporter)	Q10LN5	Bidirectional sugar transporter SWEET16 OS=Oryza sativa subsp. japonica GN=SWEET16 PE=3 SV=1	PF03083	Sugar efflux transporter for intercellular exchange	--	--	--	--	GO:0016021	integral component of membrane	--	--
NYSR_vs_NYCR	c126686_g1	163.94	4.7	5.12	5.36e-18	590644272	XP_007031037.1	Nodulin MtN3 family protein isoform 2, partial [Theobroma cacao]>gi|508719642|gb|EOY11539.1| Nodulin MtN3 family protein isoform 2, partial [Theobroma cacao]	823197175	XM_012578738.1	PREDICTED: Gossypium raimondii bidirectional sugar transporter SWEET16-like (LOC105761070), transcript variant X1, mRNA	K15382	SLC50A, SWEET	solute carrier family 50 (sugar transporter)	Q10LN5	Bidirectional sugar transporter SWEET16 OS=Oryza sativa subsp. japonica GN=SWEET16 PE=3 SV=1	PF03083	Sugar efflux transporter for intercellular exchange	--	--	--	--	GO:0016021	integral component of membrane	--	--
TCSL_vs_TCCL	c126686_g1	106.17	4.02	4.72	2.12e-07	590644272	XP_007031037.1	Nodulin MtN3 family protein isoform 2, partial [Theobroma cacao]>gi|508719642|gb|EOY11539.1| Nodulin MtN3 family protein isoform 2, partial [Theobroma cacao]	823197175	XM_012578738.1	PREDICTED: Gossypium raimondii bidirectional sugar transporter SWEET16-like (LOC105761070), transcript variant X1, mRNA	K15382	SLC50A, SWEET	solute carrier family 50 (sugar transporter)	Q10LN5	Bidirectional sugar transporter SWEET16 OS=Oryza sativa subsp. japonica GN=SWEET16 PE=3 SV=1	PF03083	Sugar efflux transporter for intercellular exchange	--	--	--	--	GO:0016021	integral component of membrane	--	--
TCSR_vs_TCCR	c126686_g1	264.39	7.58	5.12	0.049	590644272	XP_007031037.1	Nodulin MtN3 family protein isoform 2, partial [Theobroma cacao]>gi|508719642|gb|EOY11539.1| Nodulin MtN3 family protein isoform 2, partial [Theobroma cacao]	823197175	XM_012578738.1	PREDICTED: Gossypium raimondii bidirectional sugar transporter SWEET16-like (LOC105761070), transcript variant X1, mRNA	K15382	SLC50A, SWEET	solute carrier family 50 (sugar transporter)	Q10LN5	Bidirectional sugar transporter SWEET16 OS=Oryza sativa subsp. japonica GN=SWEET16 PE=3 SV=1	PF03083	Sugar efflux transporter for intercellular exchange	--	--	--	--	GO:0016021	integral component of membrane	--	--
NYSL_vs_NYCL	c124375_g1	2812.2	5.14	9.1	0.00393	--	--	--	--	--	--	--	--	--	P09441	Late embryogenesis abundant protein D-113 OS=Gossypium hirsutum PE=2 SV=2	PF03760	Late embryogenesis abundant (LEA) group 1	GO:0009790	embryo development	--	--	--	--	--	--
NYSR_vs_NYCR	c124375_g1	619.23	3.32	7.54	1.3e-27	--	--	--	--	--	--	--	--	--	P09441	Late embryogenesis abundant protein D-113 OS=Gossypium hirsutum PE=2 SV=2	PF03760	Late embryogenesis abundant (LEA) group 1	GO:0009790	embryo development	--	--	--	--	--	--
TCSL_vs_TCCL	c124375_g1	3766.59	10.73	8.46	9.75e-06	--	--	--	--	--	--	--	--	--	P09441	Late embryogenesis abundant protein D-113 OS=Gossypium hirsutum PE=2 SV=2	PF03760	Late embryogenesis abundant (LEA) group 1	GO:0009790	embryo development	--	--	--	--	--	--
TCSR_vs_TCCR	c124375_g1	1349.24	4.48	8.24	0.0306	--	--	--	--	--	--	--	--	--	P09441	Late embryogenesis abundant protein D-113 OS=Gossypium hirsutum PE=2 SV=2	PF03760	Late embryogenesis abundant (LEA) group 1	GO:0009790	embryo development	--	--	--	--	--	--
NYSL_vs_NYCL	c123101_g1	170.02	5.02	5.08	4.98e-09	823168358	XP_012483933.1	PREDICTED: uncharacterized protein LOC105798424 [Gossypium raimondii]>gi|763766726|gb|KJB33941.1| hypothetical protein B456_006G039500 [Gossypium raimondii]	590646971	XM_007031709.1	Theobroma cacao Uncharacterized protein (TCM_017093) mRNA, complete cds	--	--	--	--	--	--	--	--	--	--	--	--	--	--	--
NYSR_vs_NYCR	c123101_g1	463.97	16.07	4.85	3.35e-19	823168358	XP_012483933.1	PREDICTED: uncharacterized protein LOC105798424 [Gossypium raimondii]>gi|763766726|gb|KJB33941.1| hypothetical protein B456_006G039500 [Gossypium raimondii]	590646971	XM_007031709.1	Theobroma cacao Uncharacterized protein (TCM_017093) mRNA, complete cds	--	--	--	--	--	--	--	--	--	--	--	--	--	--	--
TCSL_vs_TCCL	c123101_g1	255.2	5.65	5.5	6.43e-13	823168358	XP_012483933.1	PREDICTED: uncharacterized protein LOC105798424 [Gossypium raimondii]>gi|763766726|gb|KJB33941.1| hypothetical protein B456_006G039500 [Gossypium raimondii]	590646971	XM_007031709.1	Theobroma cacao Uncharacterized protein (TCM_017093) mRNA, complete cds	--	--	--	--	--	--	--	--	--	--	--	--	--	--	--
TCSR_vs_TCCR	c123101_g1	255.51	26	3.3	0.00443	823168358	XP_012483933.1	PREDICTED: uncharacterized protein LOC105798424 [Gossypium raimondii]>gi|763766726|gb|KJB33941.1| hypothetical protein B456_006G039500 [Gossypium raimondii]	590646971	XM_007031709.1	Theobroma cacao Uncharacterized protein (TCM_017093) mRNA, complete cds	--	--	--	--	--	--	--	--	--	--	--	--	--	--	--
NYSL_vs_NYCL	c121409_g2	182.19	24.92	2.87	0.000107	502135278	XP_004502278.1	PREDICTED: uncharacterized protein LOC101503082 [Cicer arietinum]	823158542	XM_012623661.1	PREDICTED: Gossypium raimondii uncharacterized LOC105794477 (LOC105794477), mRNA	--	--	--	--	--	--	--	--	--	--	--	--	--	--	--
NYSR_vs_NYCR	c121409_g2	2075.99	92.39	4.49	5.23e-38	502135278	XP_004502278.1	PREDICTED: uncharacterized protein LOC101503082 [Cicer arietinum]	823158542	XM_012623661.1	PREDICTED: Gossypium raimondii uncharacterized LOC105794477 (LOC105794477), mRNA	--	--	--	--	--	--	--	--	--	--	--	--	--	--	--
TCSL_vs_TCCL	c121409_g2	377.7	79.82	2.24	0.012	502135278	XP_004502278.1	PREDICTED: uncharacterized protein LOC101503082 [Cicer arietinum]	823158542	XM_012623661.1	PREDICTED: Gossypium raimondii uncharacterized LOC105794477 (LOC105794477), mRNA	--	--	--	--	--	--	--	--	--	--	--	--	--	--	--
TCSR_vs_TCCR	c121409_g2	601.88	90.51	2.73	2.46e-05	502135278	XP_004502278.1	PREDICTED: uncharacterized protein LOC101503082 [Cicer arietinum]	823158542	XM_012623661.1	PREDICTED: Gossypium raimondii uncharacterized LOC105794477 (LOC105794477), mRNA	--	--	--	--	--	--	--	--	--	--	--	--	--	--	--
NYSL_vs_NYCL	c117817_g1	1597.16	89.93	4.15	8.68e-21	590675224	XP_007039388.1	Homeobox 7, putative [Theobroma cacao]>gi|508776633|gb|EOY23889.1| Homeobox 7, putative [Theobroma cacao]	312032543	AC243110.1	Gossypium raimondii clone GR__Ba0028M03-hoi, complete sequence	K09338	HD-ZIP	homeobox-leucine zipper protein	P46897	Homeobox-leucine zipper protein ATHB-7 OS=Arabidopsis thaliana GN=ATHB-7 PE=2 SV=2	PF01527//PF05920//PF00046//PF13411//PF02183	Transposase//Homeobox KN domain//Homeobox domain//MerR HTH family regulatory protein//Homeobox associated leucine zipper	GO:0006313//GO:0006355	transposition, DNA-mediated//regulation of transcription, DNA-templated	GO:0004803//GO:0043565//GO:0003700//GO:0003677	transposase activity//sequence-specific DNA binding//transcription factor activity, sequence-specific DNA binding//DNA binding	GO:0005667	transcription factor complex	KOG0490	Transcription factor, contains HOX domain
NYSR_vs_NYCR	c117817_g1	1515.26	12.59	6.91	6.69e-26	590675224	XP_007039388.1	Homeobox 7, putative [Theobroma cacao]>gi|508776633|gb|EOY23889.1| Homeobox 7, putative [Theobroma cacao]	312032543	AC243110.1	Gossypium raimondii clone GR__Ba0028M03-hoi, complete sequence	K09338	HD-ZIP	homeobox-leucine zipper protein	P46897	Homeobox-leucine zipper protein ATHB-7 OS=Arabidopsis thaliana GN=ATHB-7 PE=2 SV=2	PF01527//PF05920//PF00046//PF13411//PF02183	Transposase//Homeobox KN domain//Homeobox domain//MerR HTH family regulatory protein//Homeobox associated leucine zipper	GO:0006313//GO:0006355	transposition, DNA-mediated//regulation of transcription, DNA-templated	GO:0004803//GO:0043565//GO:0003700//GO:0003677	transposase activity//sequence-specific DNA binding//transcription factor activity, sequence-specific DNA binding//DNA binding	GO:0005667	transcription factor complex	KOG0490	Transcription factor, contains HOX domain
TCSL_vs_TCCL	c117817_g1	2899.24	187.52	3.95	5.2e-06	590675224	XP_007039388.1	Homeobox 7, putative [Theobroma cacao]>gi|508776633|gb|EOY23889.1| Homeobox 7, putative [Theobroma cacao]	312032543	AC243110.1	Gossypium raimondii clone GR__Ba0028M03-hoi, complete sequence	K09338	HD-ZIP	homeobox-leucine zipper protein	P46897	Homeobox-leucine zipper protein ATHB-7 OS=Arabidopsis thaliana GN=ATHB-7 PE=2 SV=2	PF01527//PF05920//PF00046//PF13411//PF02183	Transposase//Homeobox KN domain//Homeobox domain//MerR HTH family regulatory protein//Homeobox associated leucine zipper	GO:0006313//GO:0006355	transposition, DNA-mediated//regulation of transcription, DNA-templated	GO:0004803//GO:0043565//GO:0003700//GO:0003677	transposase activity//sequence-specific DNA binding//transcription factor activity, sequence-specific DNA binding//DNA binding	GO:0005667	transcription factor complex	KOG0490	Transcription factor, contains HOX domain
TCSR_vs_TCCR	c117817_g1	499.74	10.52	5.57	0.0188	590675224	XP_007039388.1	Homeobox 7, putative [Theobroma cacao]>gi|508776633|gb|EOY23889.1| Homeobox 7, putative [Theobroma cacao]	312032543	AC243110.1	Gossypium raimondii clone GR__Ba0028M03-hoi, complete sequence	K09338	HD-ZIP	homeobox-leucine zipper protein	P46897	Homeobox-leucine zipper protein ATHB-7 OS=Arabidopsis thaliana GN=ATHB-7 PE=2 SV=2	PF01527//PF05920//PF00046//PF13411//PF02183	Transposase//Homeobox KN domain//Homeobox domain//MerR HTH family regulatory protein//Homeobox associated leucine zipper	GO:0006313//GO:0006355	transposition, DNA-mediated//regulation of transcription, DNA-templated	GO:0004803//GO:0043565//GO:0003700//GO:0003677	transposase activity//sequence-specific DNA binding//transcription factor activity, sequence-specific DNA binding//DNA binding	GO:0005667	transcription factor complex	KOG0490	Transcription factor, contains HOX domain
NYSL_vs_NYCL	c117649_g2	162.26	1.72	6.56	2.19e-07	--	--	--	823136285	XM_012612445.1	PREDICTED: Gossypium raimondii heavy metal-associated isoprenylated plant protein 26-like (LOC105786136), mRNA	--	--	--	--	--	--	--	--	--	--	--	--	--	--	--
NYSR_vs_NYCR	c117649_g2	410.86	2.45	7.39	2.53e-43	--	--	--	823136285	XM_012612445.1	PREDICTED: Gossypium raimondii heavy metal-associated isoprenylated plant protein 26-like (LOC105786136), mRNA	--	--	--	--	--	--	--	--	--	--	--	--	--	--	--
TCSL_vs_TCCL	c117649_g2	213.56	3.85	5.8	8.81e-06	--	--	--	823136285	XM_012612445.1	PREDICTED: Gossypium raimondii heavy metal-associated isoprenylated plant protein 26-like (LOC105786136), mRNA	--	--	--	--	--	--	--	--	--	--	--	--	--	--	--
TCSR_vs_TCCR	c117649_g2	109.96	1.64	6.07	1.13e-08	--	--	--	823136285	XM_012612445.1	PREDICTED: Gossypium raimondii heavy metal-associated isoprenylated plant protein 26-like (LOC105786136), mRNA	--	--	--	--	--	--	--	--	--	--	--	--	--	--	--
NYSL_vs_NYCL	c117649_g1	908.74	6.76	7.07	3.64e-11	823136286	XP_012467899.1	PREDICTED: heavy metal-associated isoprenylated plant protein 26-like [Gossypium raimondii]>gi|763748811|gb|KJB16250.1| hypothetical protein B456_002G219600 [Gossypium raimondii]>gi|763748812|gb|KJB16251.1| hypothetical protein B456_002G219600 [Gossypium raimondii]	590598347	XM_007018807.1	Theobroma cacao Heavy metal transport/detoxification superfamily protein (TCM_034972) mRNA, complete cds	--	--	--	Q9SZN7	Heavy metal-associated isoprenylated plant protein 26 OS=Arabidopsis thaliana GN=HIPP26 PE=1 SV=1	PF01702//PF00403//PF03137	Queuine tRNA-ribosyltransferase//Heavy-metal-associated domain//Organic Anion Transporter Polypeptide (OATP) family	GO:0006810//GO:0006400//GO:0008616//GO:0030001	transport//tRNA modification//queuosine biosynthetic process//metal ion transport	GO:0046872//GO:0005215//GO:0008479	metal ion binding//transporter activity//queuine tRNA-ribosyltransferase activity	GO:0016020	membrane	--	--
NYSR_vs_NYCR	c117649_g1	6396.48	25.77	7.96	2.53e-21	823136286	XP_012467899.1	PREDICTED: heavy metal-associated isoprenylated plant protein 26-like [Gossypium raimondii]>gi|763748811|gb|KJB16250.1| hypothetical protein B456_002G219600 [Gossypium raimondii]>gi|763748812|gb|KJB16251.1| hypothetical protein B456_002G219600 [Gossypium raimondii]	590598347	XM_007018807.1	Theobroma cacao Heavy metal transport/detoxification superfamily protein (TCM_034972) mRNA, complete cds	--	--	--	Q9SZN7	Heavy metal-associated isoprenylated plant protein 26 OS=Arabidopsis thaliana GN=HIPP26 PE=1 SV=1	PF01702//PF00403//PF03137	Queuine tRNA-ribosyltransferase//Heavy-metal-associated domain//Organic Anion Transporter Polypeptide (OATP) family	GO:0006810//GO:0006400//GO:0008616//GO:0030001	transport//tRNA modification//queuosine biosynthetic process//metal ion transport	GO:0046872//GO:0005215//GO:0008479	metal ion binding//transporter activity//queuine tRNA-ribosyltransferase activity	GO:0016020	membrane	--	--
TCSL_vs_TCCL	c117649_g1	1342.34	19	6.14	1.02e-05	823136286	XP_012467899.1	PREDICTED: heavy metal-associated isoprenylated plant protein 26-like [Gossypium raimondii]>gi|763748811|gb|KJB16250.1| hypothetical protein B456_002G219600 [Gossypium raimondii]>gi|763748812|gb|KJB16251.1| hypothetical protein B456_002G219600 [Gossypium raimondii]	590598347	XM_007018807.1	Theobroma cacao Heavy metal transport/detoxification superfamily protein (TCM_034972) mRNA, complete cds	--	--	--	Q9SZN7	Heavy metal-associated isoprenylated plant protein 26 OS=Arabidopsis thaliana GN=HIPP26 PE=1 SV=1	PF01702//PF00403//PF03137	Queuine tRNA-ribosyltransferase//Heavy-metal-associated domain//Organic Anion Transporter Polypeptide (OATP) family	GO:0006810//GO:0006400//GO:0008616//GO:0030001	transport//tRNA modification//queuosine biosynthetic process//metal ion transport	GO:0046872//GO:0005215//GO:0008479	metal ion binding//transporter activity//queuine tRNA-ribosyltransferase activity	GO:0016020	membrane	--	--
TCSR_vs_TCCR	c117649_g1	1134	11.88	6.58	7.79e-21	823136286	XP_012467899.1	PREDICTED: heavy metal-associated isoprenylated plant protein 26-like [Gossypium raimondii]>gi|763748811|gb|KJB16250.1| hypothetical protein B456_002G219600 [Gossypium raimondii]>gi|763748812|gb|KJB16251.1| hypothetical protein B456_002G219600 [Gossypium raimondii]	590598347	XM_007018807.1	Theobroma cacao Heavy metal transport/detoxification superfamily protein (TCM_034972) mRNA, complete cds	--	--	--	Q9SZN7	Heavy metal-associated isoprenylated plant protein 26 OS=Arabidopsis thaliana GN=HIPP26 PE=1 SV=1	PF01702//PF00403//PF03137	Queuine tRNA-ribosyltransferase//Heavy-metal-associated domain//Organic Anion Transporter Polypeptide (OATP) family	GO:0006810//GO:0006400//GO:0008616//GO:0030001	transport//tRNA modification//queuosine biosynthetic process//metal ion transport	GO:0046872//GO:0005215//GO:0008479	metal ion binding//transporter activity//queuine tRNA-ribosyltransferase activity	GO:0016020	membrane	--	--
NYSL_vs_NYCL	c113591_g2	310.1	74.99	2.05	0.00592	657952783	XP_008359285.1	PREDICTED: ubiquitin-like protein 5 [Malus domestica]	590590518	XM_007016695.1	Theobroma cacao Ubiquitin-like superfamily protein (TCM_042065) mRNA, complete cds	K13113	UBL5, HUB1	ubiquitin-like protein 5	Q9FGZ9	Ubiquitin-like protein 5 OS=Arabidopsis thaliana GN=UBL5 PE=3 SV=1	PF14560//PF00240	Ubiquitin-like domain//Ubiquitin family	--	--	GO:0005515	protein binding	--	--	KOG3493	Ubiquitin-like protein
NYSR_vs_NYCR	c113591_g2	1049.67	38.37	4.77	6.06e-37	657952783	XP_008359285.1	PREDICTED: ubiquitin-like protein 5 [Malus domestica]	590590518	XM_007016695.1	Theobroma cacao Ubiquitin-like superfamily protein (TCM_042065) mRNA, complete cds	K13113	UBL5, HUB1	ubiquitin-like protein 5	Q9FGZ9	Ubiquitin-like protein 5 OS=Arabidopsis thaliana GN=UBL5 PE=3 SV=1	PF14560//PF00240	Ubiquitin-like domain//Ubiquitin family	--	--	GO:0005515	protein binding	--	--	KOG3493	Ubiquitin-like protein
TCSL_vs_TCCL	c113591_g2	451.85	74.61	2.6	0.000374	657952783	XP_008359285.1	PREDICTED: ubiquitin-like protein 5 [Malus domestica]	590590518	XM_007016695.1	Theobroma cacao Ubiquitin-like superfamily protein (TCM_042065) mRNA, complete cds	K13113	UBL5, HUB1	ubiquitin-like protein 5	Q9FGZ9	Ubiquitin-like protein 5 OS=Arabidopsis thaliana GN=UBL5 PE=3 SV=1	PF14560//PF00240	Ubiquitin-like domain//Ubiquitin family	--	--	GO:0005515	protein binding	--	--	KOG3493	Ubiquitin-like protein
TCSR_vs_TCCR	c113591_g2	205.13	14.58	3.81	5.93e-06	657952783	XP_008359285.1	PREDICTED: ubiquitin-like protein 5 [Malus domestica]	590590518	XM_007016695.1	Theobroma cacao Ubiquitin-like superfamily protein (TCM_042065) mRNA, complete cds	K13113	UBL5, HUB1	ubiquitin-like protein 5	Q9FGZ9	Ubiquitin-like protein 5 OS=Arabidopsis thaliana GN=UBL5 PE=3 SV=1	PF14560//PF00240	Ubiquitin-like domain//Ubiquitin family	--	--	GO:0005515	protein binding	--	--	KOG3493	Ubiquitin-like protein
note: Differentially expressed unigenes (DEGs) were common across both tissues and genotypes
NR GI： Genbank ID of unigenes blasted into NR database; NR ID: serial number of unigenes in NR ; NR Description: unigenes function description in NR database
NT GI： Genbank ID of unigenes blasted into NT database; NT ID: serial number of unigenes in NT ; NT Description: unigenes function description in NT database
KO ID: serial number of KO(Kegg orthology) of unigenes; KO Name of unigenes; KO Description: unigenes function description in KO
Swissprot ID: serial number of unigenes in Swissprot ; Swissprot Description: unigenes function description in Swissprot
PFAM ID: serial number of unigenes in PFAM ; PFAM Description: unigenes function description in PFAM
Gene Ontology Biological Pathway: the biological process involved in unigenes; BP Description: biological process of unigenes; Gene Ontology Molecular Function: unigenes molecular function annotation; Gene Ontology Cellular Component: Cellular Component annotation; CC: Cellular Component description
KOG ID: serial number of unigenes in KOG; KOG Description: unigenes function description in KOG
