# Supplementary material for: Salt-Stress Response Mechanisms Using de Novo Transcriptome Sequencing of Salt-Tolerant and Sensitive Corchorus spp. Genotypes
Source: Genes (Basel). 2017 Sep 18;8(9):226. doi: 10.3390/genes8090226 (PMC5615359; doi:10.3390/genes8090226)
Supplement: Supplementary file 1 [file genes-08-00226-s001.zip › Supplementary Material/Supplementary File S4.xlsx]

## Sheet: Sheet2
treatment_vs_control	gene_id	treatment readcount	contol readcount	log2FoldChange	padj	unigenes function annotation
						NR GI	NR ID	NR Description	NT GI	NT ID	NT Description	KO ID	KO Name	KO Description	Swissprot ID	Swissprot Description	PFAM ID	PFAM description	Gene Ontology Biological Pathway	BP Description	Gene Ontology Molecular Function	MF Description	Gene Ontology Cellular Component	CC Description	KOG ID	KOG Description
TCSL_vs_TCCL	c106157_g1	19.14	202.21	-3.4	1.21e-05	747084132	XP_011089462.1	PREDICTED: metallothionein-like protein 1 [Sesamum indicum]	33111956	AJ577263.1	Quercus robur partial mRNA for metallothionein-like protein (ORF1)	--	--	--	P20238	Metallothionein-like protein 1 OS=Erythranthe guttata PE=3 SV=1	PF01439//PF02068	Metallothionein//Plant PEC family metallothionein	--	--	GO:0046872//GO:0008270	metal ion binding//zinc ion binding	--	--	--	--
TCSR_vs_TCCR	c106157_g1	1	210.27	-7.72	7.64e-18	747084132	XP_011089462.1	PREDICTED: metallothionein-like protein 1 [Sesamum indicum]	33111956	AJ577263.1	Quercus robur partial mRNA for metallothionein-like protein (ORF1)	--	--	--	P20238	Metallothionein-like protein 1 OS=Erythranthe guttata PE=3 SV=1	PF01439//PF02068	Metallothionein//Plant PEC family metallothionein	--	--	GO:0046872//GO:0008270	metal ion binding//zinc ion binding	--	--	--	--
TCSL_vs_TCCL	c111970_g1	5.93	46.16	-2.96	0.0357	702366441	XP_010060827.1	PREDICTED: photosystem II 10 kDa polypeptide, chloroplastic-like isoform X1 [Eucalyptus grandis]	584200551	KC795275.1	Capsicum annuum stress-induced protein 20 mRNA, complete cds	K03541	psbR	photosystem II 10kDa protein	P49108	Photosystem II 10 kDa polypeptide, chloroplastic OS=Brassica campestris GN=PSBR PE=2 SV=1	PF04725	Photosystem II 10 kDa polypeptide PsbR	GO:0015979	photosynthesis	--	--	GO:0042651//GO:0009523//GO:0009654	thylakoid membrane//photosystem II//photosystem II oxygen evolving complex	--	--
TCSR_vs_TCCR	c111970_g1	1	38.62	-5.27	1.08e-05	702366441	XP_010060827.1	PREDICTED: photosystem II 10 kDa polypeptide, chloroplastic-like isoform X1 [Eucalyptus grandis]	584200551	KC795275.1	Capsicum annuum stress-induced protein 20 mRNA, complete cds	K03541	psbR	photosystem II 10kDa protein	P49108	Photosystem II 10 kDa polypeptide, chloroplastic OS=Brassica campestris GN=PSBR PE=2 SV=1	PF04725	Photosystem II 10 kDa polypeptide PsbR	GO:0015979	photosynthesis	--	--	GO:0042651//GO:0009523//GO:0009654	thylakoid membrane//photosystem II//photosystem II oxygen evolving complex	--	--
TCSL_vs_TCCL	c113204_g1	6.39	50.69	-2.99	0.024	694426590	XP_009340966.1	PREDICTED: threonine dehydratase biosynthetic, chloroplastic [Pyrus x bretschneideri]	743810806	XM_011020550.1	PREDICTED: Populus euphratica threonine dehydratase biosynthetic, chloroplastic (LOC105121766), mRNA	K01754	E4.3.1.19, ilvA, tdcB	threonine dehydratase	Q9ZSS6	Threonine dehydratase biosynthetic, chloroplastic OS=Arabidopsis thaliana GN=OMR1 PE=1 SV=1	--	--	--	--	--	--	--	--	KOG1250	Threonine/serine dehydratases
TCSR_vs_TCCR	c113204_g1	1	54.33	-5.76	1.36e-07	694426590	XP_009340966.1	PREDICTED: threonine dehydratase biosynthetic, chloroplastic [Pyrus x bretschneideri]	743810806	XM_011020550.1	PREDICTED: Populus euphratica threonine dehydratase biosynthetic, chloroplastic (LOC105121766), mRNA	K01754	E4.3.1.19, ilvA, tdcB	threonine dehydratase	Q9ZSS6	Threonine dehydratase biosynthetic, chloroplastic OS=Arabidopsis thaliana GN=OMR1 PE=1 SV=1	--	--	--	--	--	--	--	--	KOG1250	Threonine/serine dehydratases
TCSL_vs_TCCL	c113238_g1	1	219.02	-7.77	3.65e-18	731312359	XP_010674085.1	PREDICTED: uncharacterized protein LOC104890338 [Beta vulgaris subsp. vulgaris]	--	--	--	--	--	--	P14381	Transposon TX1 uncharacterized 149 kDa protein OS=Xenopus laevis PE=3 SV=1	PF00075	RNase H	GO:0051252	regulation of RNA metabolic process	GO:0004523//GO:0003676	RNA-DNA hybrid ribonuclease activity//nucleic acid binding	--	--	KOG1075	FOG: Reverse transcriptase
TCSR_vs_TCCR	c113238_g1	1.26	205.57	-7.35	4.04e-10	731312359	XP_010674085.1	PREDICTED: uncharacterized protein LOC104890338 [Beta vulgaris subsp. vulgaris]	--	--	--	--	--	--	P14381	Transposon TX1 uncharacterized 149 kDa protein OS=Xenopus laevis PE=3 SV=1	PF00075	RNase H	GO:0051252	regulation of RNA metabolic process	GO:0004523//GO:0003676	RNA-DNA hybrid ribonuclease activity//nucleic acid binding	--	--	KOG1075	FOG: Reverse transcriptase
TCSL_vs_TCCL	c113561_g1	1.94	27.77	-3.84	0.023	697146488	XP_009627394.1	PREDICTED: pectinesterase-like [Nicotiana tomentosiformis]	--	--	--	K01051	E3.1.1.11	pectinesterase	O80722	Pectinesterase 4 OS=Arabidopsis thaliana GN=PME4 PE=2 SV=1	PF04043//PF01095	Plant invertase/pectin methylesterase inhibitor//Pectinesterase	GO:0005982//GO:0005985//GO:0042545	starch metabolic process//sucrose metabolic process//cell wall modification	GO:0004857//GO:0030599	enzyme inhibitor activity//pectinesterase activity	GO:0005618	cell wall	--	--
TCSR_vs_TCCR	c113561_g1	1	21.93	-4.45	0.00238	697146488	XP_009627394.1	PREDICTED: pectinesterase-like [Nicotiana tomentosiformis]	--	--	--	K01051	E3.1.1.11	pectinesterase	O80722	Pectinesterase 4 OS=Arabidopsis thaliana GN=PME4 PE=2 SV=1	PF04043//PF01095	Plant invertase/pectin methylesterase inhibitor//Pectinesterase	GO:0005982//GO:0005985//GO:0042545	starch metabolic process//sucrose metabolic process//cell wall modification	GO:0004857//GO:0030599	enzyme inhibitor activity//pectinesterase activity	GO:0005618	cell wall	--	--
TCSL_vs_TCCL	c120864_g1	1	79.99	-6.32	7.52e-06	--	--	--	--	--	--	--	--	--	--	--	--	--	--	--	--	--	--	--	--	--
TCSR_vs_TCCR	c120864_g1	1.26	203.06	-7.33	1.86e-15	--	--	--	--	--	--	--	--	--	--	--	--	--	--	--	--	--	--	--	--	--
TCSL_vs_TCCL	c122293_g1	1.32	23.74	-4.16	0.0141	--	--	--	134032009	NM_021508.3	Mus musculus myozenin 1 (Myoz1), mRNA	--	--	--	Q9JK37	Myozenin-1 OS=Mus musculus GN=Myoz1 PE=1 SV=1	--	--	--	--	--	--	--	--	--	--
TCSR_vs_TCCR	c122293_g1	5.38	36.7	-2.77	0.0443	--	--	--	134032009	NM_021508.3	Mus musculus myozenin 1 (Myoz1), mRNA	--	--	--	Q9JK37	Myozenin-1 OS=Mus musculus GN=Myoz1 PE=1 SV=1	--	--	--	--	--	--	--	--	--	--
TCSL_vs_TCCL	c124189_g1	5.95	50.79	-3.09	0.0178	698522668	XP_009758146.1	PREDICTED: uncharacterized protein LOC104210873 [Nicotiana sylvestris]	--	--	--	--	--	--	--	--	PF02018	Carbohydrate binding domain	--	--	GO:0016798	hydrolase activity, acting on glycosyl bonds	--	--	--	--
TCSR_vs_TCCR	c124189_g1	1	45.22	-5.5	1.7e-06	698522668	XP_009758146.1	PREDICTED: uncharacterized protein LOC104210873 [Nicotiana sylvestris]	--	--	--	--	--	--	--	--	PF02018	Carbohydrate binding domain	--	--	GO:0016798	hydrolase activity, acting on glycosyl bonds	--	--	--	--
TCSL_vs_TCCL	c124325_g1	5.4	49.47	-3.2	0.0139	--	--	--	576067924	NM_010043.2	Mus musculus desmin (Des), mRNA	--	--	--	P31001	Desmin OS=Mus musculus GN=Des PE=1 SV=3	PF00038//PF02185//PF04732//PF13851//PF17078//PF00170//PF07926//PF04111//PF02183//PF08702//PF04513//PF10473//PF16331//PF05837	Intermediate filament protein//Hr1 repeat//Intermediate filament head (DNA binding) region//Growth-arrest specific micro-tubule binding//SWI5-dependent HO expression protein 3//bZIP transcription factor//TPR/MLP1/MLP2-like protein//Autophagy protein Apg6//Homeobox associated leucine zipper//Fibrinogen alpha/beta chain family//Baculovirus polyhedron envelope protein, PEP, C terminus//Leucine-rich …	GO:0048870//GO:0007165//GO:0051258//GO:0051382//GO:0048309//GO:0030168//GO:0006606//GO:0006355//GO:0006914//GO:0051028//GO:0070206	cell motility//signal transduction//protein polymerization//kinetochore assembly//endoplasmic reticulum inheritance//platelet activation//protein import into nucleus//regulation of transcription, DNA-templated//autophagy//mRNA transport//protein trimerization	GO:0003700//GO:0008134//GO:0042803//GO:0045502//GO:0043565//GO:0005198//GO:0030674//GO:0005102	transcription factor activity, sequence-specific DNA binding//transcription factor binding//protein homodimerization activity//dynein binding//sequence-specific DNA binding//structural molecule activity//protein binding, bridging//receptor binding	GO:0005882//GO:0019031//GO:0019028//GO:0030286//GO:0005667//GO:0031514//GO:0005577//GO:0000776	intermediate filament//viral envelope//viral capsid//dynein complex//transcription factor complex//motile cilium//fibrinogen complex//kinetochore	KOG0977	Nuclear envelope protein lamin, intermediate filament superfamily
TCSR_vs_TCCR	c124325_g1	7.44	52.43	-2.82	0.0114	--	--	--	576067924	NM_010043.2	Mus musculus desmin (Des), mRNA	--	--	--	P31001	Desmin OS=Mus musculus GN=Des PE=1 SV=3	PF00038//PF02185//PF04732//PF13851//PF17078//PF00170//PF07926//PF04111//PF02183//PF08702//PF04513//PF10473//PF16331//PF05837	Intermediate filament protein//Hr1 repeat//Intermediate filament head (DNA binding) region//Growth-arrest specific micro-tubule binding//SWI5-dependent HO expression protein 3//bZIP transcription factor//TPR/MLP1/MLP2-like protein//Autophagy protein Apg6//Homeobox associated leucine zipper//Fibrinogen alpha/beta chain family//Baculovirus polyhedron envelope protein, PEP, C terminus//Leucine-rich …	GO:0048870//GO:0007165//GO:0051258//GO:0051382//GO:0048309//GO:0030168//GO:0006606//GO:0006355//GO:0006914//GO:0051028//GO:0070206	cell motility//signal transduction//protein polymerization//kinetochore assembly//endoplasmic reticulum inheritance//platelet activation//protein import into nucleus//regulation of transcription, DNA-templated//autophagy//mRNA transport//protein trimerization	GO:0003700//GO:0008134//GO:0042803//GO:0045502//GO:0043565//GO:0005198//GO:0030674//GO:0005102	transcription factor activity, sequence-specific DNA binding//transcription factor binding//protein homodimerization activity//dynein binding//sequence-specific DNA binding//structural molecule activity//protein binding, bridging//receptor binding	GO:0005882//GO:0019031//GO:0019028//GO:0030286//GO:0005667//GO:0031514//GO:0005577//GO:0000776	intermediate filament//viral envelope//viral capsid//dynein complex//transcription factor complex//motile cilium//fibrinogen complex//kinetochore	KOG0977	Nuclear envelope protein lamin, intermediate filament superfamily
TCSL_vs_TCCL	c126710_g1	120.62	12.38	3.28	3.81e-05	--	--	--	--	--	--	--	--	--	--	--	--	--	--	--	--	--	--	--	--	--
TCSR_vs_TCCR	c126710_g1	155.39	17.67	3.14	0.000202	--	--	--	--	--	--	--	--	--	--	--	--	--	--	--	--	--	--	--	--	--
TCSL_vs_TCCL	c126897_g1	1	31.6	-4.98	0.000319	--	--	--	--	--	--	--	--	--	--	--	--	--	--	--	--	--	--	--	--	--
TCSR_vs_TCCR	c126897_g1	1.26	41.58	-5.04	0.00196	--	--	--	--	--	--	--	--	--	--	--	--	--	--	--	--	--	--	--	--	--
TCSL_vs_TCCL	c127589_g1	6.03	56.46	-3.23	0.0076	225430200	XP_002284962.1	PREDICTED: uncharacterized protein LOC100252479 [Vitis vinifera]	--	--	--	--	--	--	--	--	PF02018//PF00031//PF02402	Carbohydrate binding domain//Cystatin domain//Lysis protein	GO:0019835//GO:0009405	cytolysis//pathogenesis	GO:0016798//GO:0004869	hydrolase activity, acting on glycosyl bonds//cysteine-type endopeptidase inhibitor activity	GO:0019867	outer membrane	--	--
TCSR_vs_TCCR	c127589_g1	1	60.77	-5.93	2.74e-08	225430200	XP_002284962.1	PREDICTED: uncharacterized protein LOC100252479 [Vitis vinifera]	--	--	--	--	--	--	--	--	PF02018//PF00031//PF02402	Carbohydrate binding domain//Cystatin domain//Lysis protein	GO:0019835//GO:0009405	cytolysis//pathogenesis	GO:0016798//GO:0004869	hydrolase activity, acting on glycosyl bonds//cysteine-type endopeptidase inhibitor activity	GO:0019867	outer membrane	--	--
TCSL_vs_TCCL	c127912_g1	2.32	42.53	-4.2	0.0012	--	--	--	12859568	AK019389.1	Mus musculus 12 days embryo head cDNA, RIKEN full-length enriched library, clone:3010025M23 product:beta-2 microglobulin, full insert sequence	--	--	--	P01887	Beta-2-microglobulin OS=Mus musculus GN=B2m PE=1 SV=2	PF13895	Immunoglobulin domain	--	--	GO:0005515	protein binding	--	--	--	--
TCSR_vs_TCCR	c127912_g1	1	32.28	-5.01	8.16e-05	--	--	--	12859568	AK019389.1	Mus musculus 12 days embryo head cDNA, RIKEN full-length enriched library, clone:3010025M23 product:beta-2 microglobulin, full insert sequence	--	--	--	P01887	Beta-2-microglobulin OS=Mus musculus GN=B2m PE=1 SV=2	PF13895	Immunoglobulin domain	--	--	GO:0005515	protein binding	--	--	--	--
TCSL_vs_TCCL	c128084_g1	4.36	38.04	-3.12	0.0364	661889691	CDP06411.1	unnamed protein product [Coffea canephora]	--	--	--	--	--	--	Q9LZX1	Protein LURP-one-related 15 OS=Arabidopsis thaliana GN=At5g01750 PE=1 SV=1	--	--	--	--	--	--	--	--	--	--
TCSR_vs_TCCR	c128084_g1	1	43.8	-5.45	2.4e-06	661889691	CDP06411.1	unnamed protein product [Coffea canephora]	--	--	--	--	--	--	Q9LZX1	Protein LURP-one-related 15 OS=Arabidopsis thaliana GN=At5g01750 PE=1 SV=1	--	--	--	--	--	--	--	--	--	--
TCSL_vs_TCCL	c129471_g1	9.67	67.03	-2.79	0.0129	743806126	XP_011017834.1	PREDICTED: 36.4 kDa proline-rich protein-like [Populus euphratica]	743806125	XM_011019532.1	PREDICTED: Populus euphratica 36.4 kDa proline-rich protein-like (LOC105121047), mRNA	--	--	--	Q9SU35	pEARLI1-like lipid transfer protein 1 OS=Arabidopsis thaliana GN=AZI1 PE=1 SV=1	PF05433	Glycine zipper 2TM domain	--	--	--	--	GO:0019867	outer membrane	--	--
TCSR_vs_TCCR	c129471_g1	1	67.72	-6.08	5.89e-09	743806126	XP_011017834.1	PREDICTED: 36.4 kDa proline-rich protein-like [Populus euphratica]	743806125	XM_011019532.1	PREDICTED: Populus euphratica 36.4 kDa proline-rich protein-like (LOC105121047), mRNA	--	--	--	Q9SU35	pEARLI1-like lipid transfer protein 1 OS=Arabidopsis thaliana GN=AZI1 PE=1 SV=1	PF05433	Glycine zipper 2TM domain	--	--	--	--	GO:0019867	outer membrane	--	--
TCSL_vs_TCCL	c130221_g1	4.06	38.04	-3.23	0.0287	590593794	XP_007017672.1	Papain family cysteine protease [Theobroma cacao]>gi|508723000|gb|EOY14897.1| Papain family cysteine protease [Theobroma cacao]	568839212	XM_006473521.1	PREDICTED: Citrus sinensis cysteine proteinase 15A-like (LOC102608509), mRNA	K01373	CTSF	cathepsin F	P25804	Cysteine proteinase 15A OS=Pisum sativum PE=2 SV=1	PF00112//PF03051	Papain family cysteine protease//Peptidase C1-like family	GO:0006508	proteolysis	GO:0008234//GO:0004197	cysteine-type peptidase activity//cysteine-type endopeptidase activity	--	--	KOG1543	Cysteine proteinase Cathepsin L
TCSR_vs_TCCR	c130221_g1	1	34.41	-5.1	4.21e-05	590593794	XP_007017672.1	Papain family cysteine protease [Theobroma cacao]>gi|508723000|gb|EOY14897.1| Papain family cysteine protease [Theobroma cacao]	568839212	XM_006473521.1	PREDICTED: Citrus sinensis cysteine proteinase 15A-like (LOC102608509), mRNA	K01373	CTSF	cathepsin F	P25804	Cysteine proteinase 15A OS=Pisum sativum PE=2 SV=1	PF00112//PF03051	Papain family cysteine protease//Peptidase C1-like family	GO:0006508	proteolysis	GO:0008234//GO:0004197	cysteine-type peptidase activity//cysteine-type endopeptidase activity	--	--	KOG1543	Cysteine proteinase Cathepsin L
TCSL_vs_TCCL	c130698_g1	5.71	58.06	-3.35	0.00396	363539521	AEW24901.1	metallothionein 1, partial [Plantago ovata]	731392213	XM_010652721.1	PREDICTED: Vitis vinifera metallothionein-like protein 1 (LOC100267253), mRNA	--	--	--	P20238	Metallothionein-like protein 1 OS=Erythranthe guttata PE=3 SV=1	PF02068//PF01439	Plant PEC family metallothionein//Metallothionein	--	--	GO:0046872//GO:0008270	metal ion binding//zinc ion binding	--	--	--	--
TCSR_vs_TCCR	c130698_g1	1	64.19	-6	1.31e-08	363539521	AEW24901.1	metallothionein 1, partial [Plantago ovata]	731392213	XM_010652721.1	PREDICTED: Vitis vinifera metallothionein-like protein 1 (LOC100267253), mRNA	--	--	--	P20238	Metallothionein-like protein 1 OS=Erythranthe guttata PE=3 SV=1	PF02068//PF01439	Plant PEC family metallothionein//Metallothionein	--	--	GO:0046872//GO:0008270	metal ion binding//zinc ion binding	--	--	--	--
TCSL_vs_TCCL	c13247_g1	10.11	83.12	-3.04	0.00266	343794776	AEM62884.1	ACC oxidase 5 [Actinidia deliciosa]	526117837	NM_001280942.1	Vitis vinifera aconitase 2, mitochondrial (ACO2), mRNA >gnl|BL_ORD_ID|13668868 Vitis vinifera 1-aminocyclopropane-1-carboxylic acid oxidase 2 (ACO2) mRNA, complete cds	K05933	E1.14.17.4	aminocyclopropanecarboxylate oxidase	Q08507	1-aminocyclopropane-1-carboxylate oxidase 3 OS=Petunia hybrida GN=ACO3 PE=3 SV=1	PF03171	2OG-Fe(II) oxygenase superfamily	GO:0055114	oxidation-reduction process	GO:0016491	oxidoreductase activity	--	--	--	--
TCSR_vs_TCCR	c13247_g1	1	73.84	-6.21	1.56e-09	343794776	AEM62884.1	ACC oxidase 5 [Actinidia deliciosa]	526117837	NM_001280942.1	Vitis vinifera aconitase 2, mitochondrial (ACO2), mRNA >gnl|BL_ORD_ID|13668868 Vitis vinifera 1-aminocyclopropane-1-carboxylic acid oxidase 2 (ACO2) mRNA, complete cds	K05933	E1.14.17.4	aminocyclopropanecarboxylate oxidase	Q08507	1-aminocyclopropane-1-carboxylate oxidase 3 OS=Petunia hybrida GN=ACO3 PE=3 SV=1	PF03171	2OG-Fe(II) oxygenase superfamily	GO:0055114	oxidation-reduction process	GO:0016491	oxidoreductase activity	--	--	--	--
TCSL_vs_TCCL	c132767_g1	9.61	95	-3.31	0.000562	698528741	XP_009761202.1	PREDICTED: pectinesterase [Nicotiana sylvestris]	670361160	XM_008647844.1	PREDICTED: Zea mays uncharacterized LOC100384243 (LOC100384243), transcript variant X1, mRNA	K01051	E3.1.1.11	pectinesterase	Q8GX86	Probable pectinesterase/pectinesterase inhibitor 21 OS=Arabidopsis thaliana GN=PME21 PE=2 SV=2	PF01095//PF04542//PF04043	Pectinesterase//Sigma-70 region 2//Plant invertase/pectin methylesterase inhibitor	GO:0006352//GO:0005985//GO:0005982//GO:0042545//GO:0006355	DNA-templated transcription, initiation//sucrose metabolic process//starch metabolic process//cell wall modification//regulation of transcription, DNA-templated	GO:0030599//GO:0003677//GO:0016987//GO:0004857//GO:0003700	pectinesterase activity//DNA binding//sigma factor activity//enzyme inhibitor activity//transcription factor activity, sequence-specific DNA binding	GO:0005667//GO:0005618	transcription factor complex//cell wall	--	--
TCSR_vs_TCCR	c132767_g1	1	110.84	-6.79	1.39e-12	698528741	XP_009761202.1	PREDICTED: pectinesterase [Nicotiana sylvestris]	670361160	XM_008647844.1	PREDICTED: Zea mays uncharacterized LOC100384243 (LOC100384243), transcript variant X1, mRNA	K01051	E3.1.1.11	pectinesterase	Q8GX86	Probable pectinesterase/pectinesterase inhibitor 21 OS=Arabidopsis thaliana GN=PME21 PE=2 SV=2	PF01095//PF04542//PF04043	Pectinesterase//Sigma-70 region 2//Plant invertase/pectin methylesterase inhibitor	GO:0006352//GO:0005985//GO:0005982//GO:0042545//GO:0006355	DNA-templated transcription, initiation//sucrose metabolic process//starch metabolic process//cell wall modification//regulation of transcription, DNA-templated	GO:0030599//GO:0003677//GO:0016987//GO:0004857//GO:0003700	pectinesterase activity//DNA binding//sigma factor activity//enzyme inhibitor activity//transcription factor activity, sequence-specific DNA binding	GO:0005667//GO:0005618	transcription factor complex//cell wall	--	--
TCSL_vs_TCCL	c133384_g1	1	75.14	-6.23	3.54e-09	--	--	--	430728036	JX944506.1	Gossypium harknessii mitochondrion, complete genome	--	--	--	--	--	--	--	--	--	--	--	--	--	--	--
TCSR_vs_TCCR	c133384_g1	1.26	68.86	-5.77	3.03e-08	--	--	--	430728036	JX944506.1	Gossypium harknessii mitochondrion, complete genome	--	--	--	--	--	--	--	--	--	--	--	--	--	--	--
TCSL_vs_TCCL	c133484_g1	10.36	62.48	-2.59	0.0417	162949340	ABY21307.1	pollen allergen Pla o 3 [Platanus orientalis]	--	--	--	--	--	--	Q43017	Non-specific lipid-transfer protein 1 OS=Prunus dulcis PE=3 SV=1	--	--	--	--	--	--	--	--	--	--
TCSR_vs_TCCR	c133484_g1	1	75.28	-6.23	1e-09	162949340	ABY21307.1	pollen allergen Pla o 3 [Platanus orientalis]	--	--	--	--	--	--	Q43017	Non-specific lipid-transfer protein 1 OS=Prunus dulcis PE=3 SV=1	--	--	--	--	--	--	--	--	--	--
TCSL_vs_TCCL	c133554_g1	2.73	29.76	-3.45	0.0359	302815347	XP_002989355.1	hypothetical protein SELMODRAFT_129640 [Selaginella moellendorffii]>gi|300142933|gb|EFJ09629.1| hypothetical protein SELMODRAFT_129640 [Selaginella moellendorffii]	52351717	AY610147.1	Sus scrofa clone Clu_8050.scr.msk.p1.Contig4, mRNA sequence	K02437	gcvH, GCSH	glycine cleavage system H protein	P20821	Glycine cleavage system H protein, mitochondrial OS=Bos taurus GN=GCSH PE=1 SV=1	--	--	--	--	--	--	--	--	KOG3373	Glycine cleavage system H protein (lipoate-binding)
TCSR_vs_TCCR	c133554_g1	1	35.12	-5.13	3.08e-05	302815347	XP_002989355.1	hypothetical protein SELMODRAFT_129640 [Selaginella moellendorffii]>gi|300142933|gb|EFJ09629.1| hypothetical protein SELMODRAFT_129640 [Selaginella moellendorffii]	52351717	AY610147.1	Sus scrofa clone Clu_8050.scr.msk.p1.Contig4, mRNA sequence	K02437	gcvH, GCSH	glycine cleavage system H protein	P20821	Glycine cleavage system H protein, mitochondrial OS=Bos taurus GN=GCSH PE=1 SV=1	--	--	--	--	--	--	--	--	KOG3373	Glycine cleavage system H protein (lipoate-binding)
TCSL_vs_TCCL	c133582_g1	14.45	77.58	-2.42	0.0396	--	--	--	--	--	--	--	--	--	--	--	--	--	--	--	--	--	--	--	--	--
TCSR_vs_TCCR	c133582_g1	1	84.6	-6.4	1.55e-10	--	--	--	--	--	--	--	--	--	--	--	--	--	--	--	--	--	--	--	--	--
TCSL_vs_TCCL	c133734_g2	3.11	40.39	-3.7	0.00606	--	--	--	576067818	NM_001289701.1	Mus musculus phosphodiesterase 4D interacting protein (myomegalin) (Pde4dip), transcript variant 5, mRNA	--	--	--	Q9WUJ3	Myomegalin OS=Rattus norvegicus GN=Pde4dip PE=1 SV=1	--	--	--	--	--	--	--	--	--	--
TCSR_vs_TCCR	c133734_g2	6.86	43.96	-2.68	0.0286	--	--	--	576067818	NM_001289701.1	Mus musculus phosphodiesterase 4D interacting protein (myomegalin) (Pde4dip), transcript variant 5, mRNA	--	--	--	Q9WUJ3	Myomegalin OS=Rattus norvegicus GN=Pde4dip PE=1 SV=1	--	--	--	--	--	--	--	--	--	--
TCSL_vs_TCCL	c134438_g1	5.13	45	-3.13	0.0207	741870916	AJA91185.1	granule-bound starch synthase [Codonopsis pilosula]	645302279	XM_008247669.1	PREDICTED: Prunus mume granule-bound starch synthase 1, chloroplastic/amyloplastic-like (LOC103344039), transcript variant X3, mRNA	K13679	WAXY	granule-bound starch synthase	O82627	Granule-bound starch synthase 1, chloroplastic/amyloplastic OS=Antirrhinum majus GN=WAXY PE=2 SV=1	--	--	--	--	--	--	--	--	--	--
TCSR_vs_TCCR	c134438_g1	1	43.73	-5.45	2.42e-06	741870916	AJA91185.1	granule-bound starch synthase [Codonopsis pilosula]	645302279	XM_008247669.1	PREDICTED: Prunus mume granule-bound starch synthase 1, chloroplastic/amyloplastic-like (LOC103344039), transcript variant X3, mRNA	K13679	WAXY	granule-bound starch synthase	O82627	Granule-bound starch synthase 1, chloroplastic/amyloplastic OS=Antirrhinum majus GN=WAXY PE=2 SV=1	--	--	--	--	--	--	--	--	--	--
TCSL_vs_TCCL	c134699_g2	1	34.29	-5.1	0.000118	--	--	--	--	--	--	--	--	--	--	--	PF13008//PF04977//PF01496//PF04111//PF00098//PF06005//PF00170//PF13851//PF01166//PF01025//PF06156//PF07716	Zinc-binding domain of Paramyxoviridae V protein//Septum formation initiator//V-type ATPase 116kDa subunit family//Autophagy protein Apg6//Zinc knuckle//Protein of unknown function (DUF904)//bZIP transcription factor//Growth-arrest specific micro-tubule binding//TSC-22/dip/bun family//GrpE//Protein of unknown function (DUF972)//Basic region leucine zipper	GO:0043093//GO:0015991//GO:0006355//GO:0006914//GO:0000917//GO:0015992//GO:0006260//GO:0048870//GO:0006457//GO:0007049	FtsZ-dependent cytokinesis//ATP hydrolysis coupled proton transport//regulation of transcription, DNA-templated//autophagy//barrier septum assembly//proton transport//DNA replication//cell motility//protein folding//cell cycle	GO:0043565//GO:0008270//GO:0051087//GO:0046872//GO:0003676//GO:0042803//GO:0003700//GO:0000774//GO:0015078	sequence-specific DNA binding//zinc ion binding//chaperone binding//metal ion binding//nucleic acid binding//protein homodimerization activity//transcription factor activity, sequence-specific DNA binding//adenyl-nucleotide exchange factor activity//hydrogen ion transmembrane transporter activity	GO:0031514//GO:0033179//GO:0005737//GO:0005667	motile cilium//proton-transporting V-type ATPase, V0 domain//cytoplasm//transcription factor complex	--	--
TCSR_vs_TCCR	c134699_g2	2.05	164.49	-6.32	6.6e-13	--	--	--	--	--	--	--	--	--	--	--	PF13008//PF04977//PF01496//PF04111//PF00098//PF06005//PF00170//PF13851//PF01166//PF01025//PF06156//PF07716	Zinc-binding domain of Paramyxoviridae V protein//Septum formation initiator//V-type ATPase 116kDa subunit family//Autophagy protein Apg6//Zinc knuckle//Protein of unknown function (DUF904)//bZIP transcription factor//Growth-arrest specific micro-tubule binding//TSC-22/dip/bun family//GrpE//Protein of unknown function (DUF972)//Basic region leucine zipper	GO:0043093//GO:0015991//GO:0006355//GO:0006914//GO:0000917//GO:0015992//GO:0006260//GO:0048870//GO:0006457//GO:0007049	FtsZ-dependent cytokinesis//ATP hydrolysis coupled proton transport//regulation of transcription, DNA-templated//autophagy//barrier septum assembly//proton transport//DNA replication//cell motility//protein folding//cell cycle	GO:0043565//GO:0008270//GO:0051087//GO:0046872//GO:0003676//GO:0042803//GO:0003700//GO:0000774//GO:0015078	sequence-specific DNA binding//zinc ion binding//chaperone binding//metal ion binding//nucleic acid binding//protein homodimerization activity//transcription factor activity, sequence-specific DNA binding//adenyl-nucleotide exchange factor activity//hydrogen ion transmembrane transporter activity	GO:0031514//GO:0033179//GO:0005737//GO:0005667	motile cilium//proton-transporting V-type ATPase, V0 domain//cytoplasm//transcription factor complex	--	--
TCSL_vs_TCCL	c134914_g1	1	38.1	-5.25	5.02e-05	325180308	CCA14711.1	glutaredoxin putative [Albugo laibachii Nc14]	545811819	XM_005654989.1	PREDICTED: Sus scrofa glutaredoxin (thioltransferase) (GLRX), transcript variant X1, mRNA	K03676	grxC, GLRX, GLRX2	glutaredoxin 3	P12309	Glutaredoxin-1 OS=Sus scrofa GN=GLRX PE=1 SV=2	PF06689//PF00462//PF13417	ClpX C4-type zinc finger//Glutaredoxin//Glutathione S-transferase, N-terminal domain	GO:0006118//GO:0045454	obsolete electron transport//cell redox homeostasis	GO:0046983//GO:0008270//GO:0015035//GO:0005515//GO:0009055	protein dimerization activity//zinc ion binding//protein disulfide oxidoreductase activity//protein binding//electron carrier activity	--	--	KOG1752	Glutaredoxin and related proteins
TCSR_vs_TCCR	c134914_g1	1	36.14	-5.18	2.35e-05	325180308	CCA14711.1	glutaredoxin putative [Albugo laibachii Nc14]	545811819	XM_005654989.1	PREDICTED: Sus scrofa glutaredoxin (thioltransferase) (GLRX), transcript variant X1, mRNA	K03676	grxC, GLRX, GLRX2	glutaredoxin 3	P12309	Glutaredoxin-1 OS=Sus scrofa GN=GLRX PE=1 SV=2	PF06689//PF00462//PF13417	ClpX C4-type zinc finger//Glutaredoxin//Glutathione S-transferase, N-terminal domain	GO:0006118//GO:0045454	obsolete electron transport//cell redox homeostasis	GO:0046983//GO:0008270//GO:0015035//GO:0005515//GO:0009055	protein dimerization activity//zinc ion binding//protein disulfide oxidoreductase activity//protein binding//electron carrier activity	--	--	KOG1752	Glutaredoxin and related proteins
TCSL_vs_TCCL	c136093_g1	1.32	22.28	-4.07	0.0233	747057666	XP_011075145.1	PREDICTED: omega-6 fatty acid desaturase, endoplasmic reticulum [Sesamum indicum]	68164986	DQ023609.1	Hevea brasiliensis omega-6 fatty acid desaturase (FAD) mRNA, complete cds	K10256	FAD2	omega-6 fatty acid desaturase (delta-12 desaturase)	P48631	Omega-6 fatty acid desaturase, endoplasmic reticulum isozyme 2 OS=Glycine max GN=FAD2-2 PE=2 SV=1	PF11960//PF00487	Domain of unknown function (DUF3474)//Fatty acid desaturase	GO:0006629//GO:0055114	lipid metabolic process//oxidation-reduction process	GO:0016717	oxidoreductase activity, acting on paired donors, with oxidation of a pair of donors resulting in the reduction of molecular oxygen to two molecules of water	--	--	--	--
TCSR_vs_TCCR	c136093_g1	1	20.4	-4.35	0.00399	747057666	XP_011075145.1	PREDICTED: omega-6 fatty acid desaturase, endoplasmic reticulum [Sesamum indicum]	68164986	DQ023609.1	Hevea brasiliensis omega-6 fatty acid desaturase (FAD) mRNA, complete cds	K10256	FAD2	omega-6 fatty acid desaturase (delta-12 desaturase)	P48631	Omega-6 fatty acid desaturase, endoplasmic reticulum isozyme 2 OS=Glycine max GN=FAD2-2 PE=2 SV=1	PF11960//PF00487	Domain of unknown function (DUF3474)//Fatty acid desaturase	GO:0006629//GO:0055114	lipid metabolic process//oxidation-reduction process	GO:0016717	oxidoreductase activity, acting on paired donors, with oxidation of a pair of donors resulting in the reduction of molecular oxygen to two molecules of water	--	--	--	--
TCSL_vs_TCCL	c136470_g1	2.66	43.66	-4.04	0.00179	669165848	XP_008618486.1	hypothetical protein SDRG_14155 [Saprolegnia diclina VS20]>gi|530729819|gb|EQC28061.1| hypothetical protein SDRG_14155 [Saprolegnia diclina VS20]	755519245	XM_006539689.2	PREDICTED: Mus musculus ryanodine receptor 1, skeletal muscle (Ryr1), transcript variant X8, mRNA	--	--	--	E9PZQ0	Ryanodine receptor 1 OS=Mus musculus GN=Ryr1 PE=1 SV=1	PF00520//PF13833//PF06459//PF05887	Ion transport protein//EF-hand domain pair//Ryanodine Receptor TM 4-6//Procyclic acidic repetitive protein (PARP)	GO:0006816//GO:0006811//GO:0055085//GO:0006874	calcium ion transport//ion transport//transmembrane transport//cellular calcium ion homeostasis	GO:0005509//GO:0005216//GO:0005219	calcium ion binding//ion channel activity//ryanodine-sensitive calcium-release channel activity	GO:0016021//GO:0016020//GO:0005622	integral component of membrane//membrane//intracellular	KOG3533	Inositol 1,4,5-trisphosphate receptor
TCSR_vs_TCCR	c136470_g1	6.92	44.57	-2.69	0.0279	669165848	XP_008618486.1	hypothetical protein SDRG_14155 [Saprolegnia diclina VS20]>gi|530729819|gb|EQC28061.1| hypothetical protein SDRG_14155 [Saprolegnia diclina VS20]	755519245	XM_006539689.2	PREDICTED: Mus musculus ryanodine receptor 1, skeletal muscle (Ryr1), transcript variant X8, mRNA	--	--	--	E9PZQ0	Ryanodine receptor 1 OS=Mus musculus GN=Ryr1 PE=1 SV=1	PF00520//PF13833//PF06459//PF05887	Ion transport protein//EF-hand domain pair//Ryanodine Receptor TM 4-6//Procyclic acidic repetitive protein (PARP)	GO:0006816//GO:0006811//GO:0055085//GO:0006874	calcium ion transport//ion transport//transmembrane transport//cellular calcium ion homeostasis	GO:0005509//GO:0005216//GO:0005219	calcium ion binding//ion channel activity//ryanodine-sensitive calcium-release channel activity	GO:0016021//GO:0016020//GO:0005622	integral component of membrane//membrane//intracellular	KOG3533	Inositol 1,4,5-trisphosphate receptor
TCSL_vs_TCCL	c136661_g1	1	111.56	-6.8	0.0185	--	--	--	--	--	--	--	--	--	--	--	--	--	--	--	--	--	--	--	--	--
TCSR_vs_TCCR	c136661_g1	3.69	181.35	-5.62	0.0308	--	--	--	--	--	--	--	--	--	--	--	--	--	--	--	--	--	--	--	--	--
TCSL_vs_TCCL	c137684_g1	76.64	7.81	3.3	0.000415	77548273	ABA91070.1	hypothetical protein LOC_Os11g01460 [Oryza sativa Japonica Group]>gi|125535492|gb|EAY81980.1| hypothetical protein OsI_37160 [Oryza sativa Indica Group]	--	--	--	--	--	--	Q9SKI4	Replication protein A 70 kDa DNA-binding subunit A OS=Arabidopsis thaliana GN=RPA1A PE=1 SV=1	--	--	--	--	--	--	--	--	--	--
TCSR_vs_TCCR	c137684_g1	158.82	38.62	2.04	0.0306	77548273	ABA91070.1	hypothetical protein LOC_Os11g01460 [Oryza sativa Japonica Group]>gi|125535492|gb|EAY81980.1| hypothetical protein OsI_37160 [Oryza sativa Indica Group]	--	--	--	--	--	--	Q9SKI4	Replication protein A 70 kDa DNA-binding subunit A OS=Arabidopsis thaliana GN=RPA1A PE=1 SV=1	--	--	--	--	--	--	--	--	--	--
TCSL_vs_TCCL	c137684_g2	113.81	11.16	3.35	3.47e-05	590614805	XP_007023046.1	DNA binding protein-like [Theobroma cacao]>gi|508778412|gb|EOY25668.1| DNA binding protein-like [Theobroma cacao]	--	--	--	--	--	--	--	--	--	--	--	--	--	--	--	--	--	--
TCSR_vs_TCCR	c137684_g2	196.81	47.62	2.05	0.0105	590614805	XP_007023046.1	DNA binding protein-like [Theobroma cacao]>gi|508778412|gb|EOY25668.1| DNA binding protein-like [Theobroma cacao]	--	--	--	--	--	--	--	--	--	--	--	--	--	--	--	--	--	--
TCSL_vs_TCCL	c138240_g1	2.97	32.33	-3.44	0.0347	590577054	XP_007013128.1	Enoyl-CoA hydratase/isomerase family [Theobroma cacao]>gi|508783491|gb|EOY30747.1| Enoyl-CoA hydratase/isomerase family [Theobroma cacao]	590577053	XM_007013066.1	Theobroma cacao Enoyl-CoA hydratase/isomerase family (TCM_037853) mRNA, complete cds	K10527	MFP2	enoyl-CoA hydratase/3-hydroxyacyl-CoA dehydrogenase	Q9ZPI6	Peroxisomal fatty acid beta-oxidation multifunctional protein AIM1 OS=Arabidopsis thaliana GN=AIM1 PE=1 SV=1	PF02737//PF00725	3-hydroxyacyl-CoA dehydrogenase, NAD binding domain//3-hydroxyacyl-CoA dehydrogenase, C-terminal domain	GO:0006631//GO:0006552//GO:0006633//GO:0006550//GO:0018874//GO:0006554//GO:0006568//GO:0006574//GO:0055114	fatty acid metabolic process//leucine catabolic process//fatty acid biosynthetic process//isoleucine catabolic process//benzoate metabolic process//lysine catabolic process//tryptophan metabolic process//valine catabolic process//oxidation-reduction process	GO:0016491//GO:0003857	oxidoreductase activity//3-hydroxyacyl-CoA dehydrogenase activity	--	--	KOG1683	Hydroxyacyl-CoA dehydrogenase/enoyl-CoA hydratase
TCSR_vs_TCCR	c138240_g1	1	30.97	-4.95	0.000107	590577054	XP_007013128.1	Enoyl-CoA hydratase/isomerase family [Theobroma cacao]>gi|508783491|gb|EOY30747.1| Enoyl-CoA hydratase/isomerase family [Theobroma cacao]	590577053	XM_007013066.1	Theobroma cacao Enoyl-CoA hydratase/isomerase family (TCM_037853) mRNA, complete cds	K10527	MFP2	enoyl-CoA hydratase/3-hydroxyacyl-CoA dehydrogenase	Q9ZPI6	Peroxisomal fatty acid beta-oxidation multifunctional protein AIM1 OS=Arabidopsis thaliana GN=AIM1 PE=1 SV=1	PF02737//PF00725	3-hydroxyacyl-CoA dehydrogenase, NAD binding domain//3-hydroxyacyl-CoA dehydrogenase, C-terminal domain	GO:0006631//GO:0006552//GO:0006633//GO:0006550//GO:0018874//GO:0006554//GO:0006568//GO:0006574//GO:0055114	fatty acid metabolic process//leucine catabolic process//fatty acid biosynthetic process//isoleucine catabolic process//benzoate metabolic process//lysine catabolic process//tryptophan metabolic process//valine catabolic process//oxidation-reduction process	GO:0016491//GO:0003857	oxidoreductase activity//3-hydroxyacyl-CoA dehydrogenase activity	--	--	KOG1683	Hydroxyacyl-CoA dehydrogenase/enoyl-CoA hydratase
TCSL_vs_TCCL	c138593_g1	5.97	60.28	-3.34	0.00289	225450791	XP_002283842.1	PREDICTED: translationally-controlled tumor protein homolog [Vitis vinifera]	334854631	HQ640232.1	Hevea brasiliensis translationally controlled tumor protein (TCTP) mRNA, complete cds	--	--	--	Q9ZSW9	Translationally-controlled tumor protein homolog OS=Hevea brasiliensis GN=TCTP PE=2 SV=1	--	--	--	--	--	--	--	--	KOG1727	Microtubule-binding protein (translationally controlled tumor protein)
TCSR_vs_TCCR	c138593_g1	1	59.94	-5.91	3.28e-08	225450791	XP_002283842.1	PREDICTED: translationally-controlled tumor protein homolog [Vitis vinifera]	334854631	HQ640232.1	Hevea brasiliensis translationally controlled tumor protein (TCTP) mRNA, complete cds	--	--	--	Q9ZSW9	Translationally-controlled tumor protein homolog OS=Hevea brasiliensis GN=TCTP PE=2 SV=1	--	--	--	--	--	--	--	--	KOG1727	Microtubule-binding protein (translationally controlled tumor protein)
TCSL_vs_TCCL	c138776_g2	1.64	35.58	-4.44	0.00131	388504552	AFK40342.1	unknown [Medicago truncatula]	557440774	NM_008733.4	Mus musculus nebulin-related anchoring protein (Nrap), transcript variant 2, mRNA	--	--	--	Q80XB4	Nebulin-related-anchoring protein OS=Mus musculus GN=Nrap PE=1 SV=3	PF00412//PF08782	LIM domain//c-SKI Smad4 binding domain	--	--	GO:0046332//GO:0008270	SMAD binding//zinc ion binding	--	--	KOG1700	Regulatory protein MLP and related LIM proteins
TCSR_vs_TCCR	c138776_g2	5.12	35.93	-2.81	0.0311	388504552	AFK40342.1	unknown [Medicago truncatula]	557440774	NM_008733.4	Mus musculus nebulin-related anchoring protein (Nrap), transcript variant 2, mRNA	--	--	--	Q80XB4	Nebulin-related-anchoring protein OS=Mus musculus GN=Nrap PE=1 SV=3	PF00412//PF08782	LIM domain//c-SKI Smad4 binding domain	--	--	GO:0046332//GO:0008270	SMAD binding//zinc ion binding	--	--	KOG1700	Regulatory protein MLP and related LIM proteins
TCSL_vs_TCCL	c139019_g2	115.5	13.6	3.09	0.00012	502174868	XP_004515618.1	PREDICTED: dof zinc finger protein DOF2.4-like [Cicer arietinum]	--	--	--	--	--	--	O80928	Dof zinc finger protein DOF2.4 OS=Arabidopsis thaliana GN=DOF2.4 PE=2 SV=1	PF07328//PF02701//PF03473	T-DNA border endonuclease VirD1//Dof domain, zinc finger//MOSC domain	GO:0006355	regulation of transcription, DNA-templated	GO:0004519//GO:0003677//GO:0003824//GO:0030151//GO:0030170	endonuclease activity//DNA binding//catalytic activity//molybdenum ion binding//pyridoxal phosphate binding	--	--	--	--
TCSR_vs_TCCR	c139019_g2	729.13	141.7	2.36	0.00025	502174868	XP_004515618.1	PREDICTED: dof zinc finger protein DOF2.4-like [Cicer arietinum]	--	--	--	--	--	--	O80928	Dof zinc finger protein DOF2.4 OS=Arabidopsis thaliana GN=DOF2.4 PE=2 SV=1	PF07328//PF02701//PF03473	T-DNA border endonuclease VirD1//Dof domain, zinc finger//MOSC domain	GO:0006355	regulation of transcription, DNA-templated	GO:0004519//GO:0003677//GO:0003824//GO:0030151//GO:0030170	endonuclease activity//DNA binding//catalytic activity//molybdenum ion binding//pyridoxal phosphate binding	--	--	--	--
TCSL_vs_TCCL	c139019_g3	36.72	4.53	3.02	0.0266	--	--	--	--	--	--	--	--	--	--	--	--	--	--	--	--	--	--	--	--	--
TCSR_vs_TCCR	c139019_g3	242.52	55.26	2.13	0.00394	--	--	--	--	--	--	--	--	--	--	--	--	--	--	--	--	--	--	--	--	--
TCSL_vs_TCCL	c139166_g1	3.91	43.84	-3.49	0.00892	698587452	XP_009779191.1	PREDICTED: probable pectate lyase P59 [Nicotiana sylvestris]	--	--	--	K01728	pel	pectate lyase	P15722	Probable pectate lyase P59 OS=Solanum lycopersicum GN=LAT59 PE=2 SV=1	PF04431	Pectate lyase, N terminus	--	--	GO:0030570	pectate lyase activity	--	--	--	--
TCSR_vs_TCCR	c139166_g1	1	44.28	-5.47	1.94e-06	698587452	XP_009779191.1	PREDICTED: probable pectate lyase P59 [Nicotiana sylvestris]	--	--	--	K01728	pel	pectate lyase	P15722	Probable pectate lyase P59 OS=Solanum lycopersicum GN=LAT59 PE=2 SV=1	PF04431	Pectate lyase, N terminus	--	--	GO:0030570	pectate lyase activity	--	--	--	--
TCSL_vs_TCCL	c139844_g1	1	20.06	-4.33	0.0164	--	--	--	196804	M63550.1	Mouse Ig rearranged kappa-chain mRNA V-region, complete cds	--	--	--	P01837	Ig kappa chain C region OS=Mus musculus PE=1 SV=1	PF08046//PF13895	IlvGEDA operon leader peptide//Immunoglobulin domain	GO:0009082	branched-chain amino acid biosynthetic process	GO:0005515	protein binding	--	--	--	--
TCSR_vs_TCCR	c139844_g1	1	19.73	-4.3	0.00508	--	--	--	196804	M63550.1	Mouse Ig rearranged kappa-chain mRNA V-region, complete cds	--	--	--	P01837	Ig kappa chain C region OS=Mus musculus PE=1 SV=1	PF08046//PF13895	IlvGEDA operon leader peptide//Immunoglobulin domain	GO:0009082	branched-chain amino acid biosynthetic process	GO:0005515	protein binding	--	--	--	--
TCSL_vs_TCCL	c140142_g1	1	446.95	-8.8	2.3e-13	--	--	--	--	--	--	--	--	--	--	--	PF16685//PF12632	zinc RING finger of MSL2//Mysoin-binding motif of peroxisomes	--	--	GO:0017022//GO:0061630	myosin binding//ubiquitin protein ligase activity	GO:0016459	myosin complex	--	--
TCSR_vs_TCCR	c140142_g1	1.79	338.94	-7.57	1.87e-19	--	--	--	--	--	--	--	--	--	--	--	PF16685//PF12632	zinc RING finger of MSL2//Mysoin-binding motif of peroxisomes	--	--	GO:0017022//GO:0061630	myosin binding//ubiquitin protein ligase activity	GO:0016459	myosin complex	--	--
TCSL_vs_TCCL	c140159_g1	14.24	120.07	-3.08	0.000651	259018355	ACV89760.1	putative early light induced protein 2 [Camellia sinensis]>gi|259018361|gb|ACV89763.1| putative early light induced protein 2 [Camellia sinensis]	156972214	EF527265.1	Rhododendron catawbiense early light-induced protein 4 mRNA, complete cds	--	--	--	P93735	Early light-induced protein 1, chloroplastic OS=Arabidopsis thaliana GN=ELIP1 PE=1 SV=1	PF14089	KinB-signalling pathway activation in sporulation	GO:0045881	positive regulation of sporulation resulting in formation of a cellular spore	--	--	--	--	--	--
TCSR_vs_TCCR	c140159_g1	1	124.22	-6.96	1.67e-13	259018355	ACV89760.1	putative early light induced protein 2 [Camellia sinensis]>gi|259018361|gb|ACV89763.1| putative early light induced protein 2 [Camellia sinensis]	156972214	EF527265.1	Rhododendron catawbiense early light-induced protein 4 mRNA, complete cds	--	--	--	P93735	Early light-induced protein 1, chloroplastic OS=Arabidopsis thaliana GN=ELIP1 PE=1 SV=1	PF14089	KinB-signalling pathway activation in sporulation	GO:0045881	positive regulation of sporulation resulting in formation of a cellular spore	--	--	--	--	--	--
TCSL_vs_TCCL	c140244_g3	1	24.32	-4.6	0.00315	590708043	XP_007048166.1	Leucine-rich receptor-like protein kinase family protein [Theobroma cacao]>gi|508700427|gb|EOX92323.1| Leucine-rich receptor-like protein kinase family protein [Theobroma cacao]	--	--	--	K13415	BRI1	protein brassinosteroid insensitive 1	Q8L899	Systemin receptor SR160 OS=Solanum peruvianum PE=1 SV=1	--	--	--	--	--	--	--	--	--	--
TCSR_vs_TCCR	c140244_g3	3.8	62.69	-4.04	7.58e-05	590708043	XP_007048166.1	Leucine-rich receptor-like protein kinase family protein [Theobroma cacao]>gi|508700427|gb|EOX92323.1| Leucine-rich receptor-like protein kinase family protein [Theobroma cacao]	--	--	--	K13415	BRI1	protein brassinosteroid insensitive 1	Q8L899	Systemin receptor SR160 OS=Solanum peruvianum PE=1 SV=1	--	--	--	--	--	--	--	--	--	--
TCSL_vs_TCCL	c140444_g2	7.37	58.48	-2.99	0.0155	728833301	KHG12744.1	Bifunctional monodehydroascorbate reductase and carbonic anhydrase nectarin-3 [Gossypium arboreum]	12834480	AK003671.1	Mus musculus 18-day embryo whole body cDNA, RIKEN full-length enriched library, clone:1110013P06 product:carbonic anhydrase 3, full insert sequence	--	--	--	P16015	Carbonic anhydrase 3 OS=Mus musculus GN=Ca3 PE=1 SV=3	--	--	--	--	--	--	--	--	KOG0382	Carbonic anhydrase
TCSR_vs_TCCR	c140444_g2	14.78	80.1	-2.44	0.0137	728833301	KHG12744.1	Bifunctional monodehydroascorbate reductase and carbonic anhydrase nectarin-3 [Gossypium arboreum]	12834480	AK003671.1	Mus musculus 18-day embryo whole body cDNA, RIKEN full-length enriched library, clone:1110013P06 product:carbonic anhydrase 3, full insert sequence	--	--	--	P16015	Carbonic anhydrase 3 OS=Mus musculus GN=Ca3 PE=1 SV=3	--	--	--	--	--	--	--	--	KOG0382	Carbonic anhydrase
TCSL_vs_TCCL	c141072_g1	3.74	38.35	-3.36	0.0212	590713818	XP_007049742.1	Xyloglucan endotransglucosylase/hydrolase 2 [Theobroma cacao]>gi|508702003|gb|EOX93899.1| Xyloglucan endotransglucosylase/hydrolase 2 [Theobroma cacao]	297790597	XM_002863138.1	Arabidopsis lyrata subsp. lyrata predicted protein, mRNA	K08235	E2.4.1.207	xyloglucan:xyloglucosyl transferase	Q9SV60	Xyloglucan endotransglucosylase/hydrolase protein 2 OS=Arabidopsis thaliana GN=XTH2 PE=2 SV=1	PF06955//PF00722	Xyloglucan endo-transglycosylase (XET) C-terminus//Glycosyl hydrolases family 16	GO:0005975//GO:0006073	carbohydrate metabolic process//cellular glucan metabolic process	GO:0016762//GO:0004553	xyloglucan:xyloglucosyl transferase activity//hydrolase activity, hydrolyzing O-glycosyl compounds	GO:0048046//GO:0005618	apoplast//cell wall	--	--
TCSR_vs_TCCR	c141072_g1	1	35.69	-5.16	2.66e-05	590713818	XP_007049742.1	Xyloglucan endotransglucosylase/hydrolase 2 [Theobroma cacao]>gi|508702003|gb|EOX93899.1| Xyloglucan endotransglucosylase/hydrolase 2 [Theobroma cacao]	297790597	XM_002863138.1	Arabidopsis lyrata subsp. lyrata predicted protein, mRNA	K08235	E2.4.1.207	xyloglucan:xyloglucosyl transferase	Q9SV60	Xyloglucan endotransglucosylase/hydrolase protein 2 OS=Arabidopsis thaliana GN=XTH2 PE=2 SV=1	PF06955//PF00722	Xyloglucan endo-transglycosylase (XET) C-terminus//Glycosyl hydrolases family 16	GO:0005975//GO:0006073	carbohydrate metabolic process//cellular glucan metabolic process	GO:0016762//GO:0004553	xyloglucan:xyloglucosyl transferase activity//hydrolase activity, hydrolyzing O-glycosyl compounds	GO:0048046//GO:0005618	apoplast//cell wall	--	--
TCSL_vs_TCCL	c141375_g1	63.57	379.91	-2.58	0.000448	390985898	AFM35695.1	nonspecific lipid transfer protein [Vitis pseudoreticulata]	--	--	--	--	--	--	P85894	Non-specific lipid-transfer protein 1 OS=Morus nigra PE=1 SV=1	--	--	--	--	--	--	--	--	--	--
TCSR_vs_TCCR	c141375_g1	1	387.71	-8.6	2.87e-23	390985898	AFM35695.1	nonspecific lipid transfer protein [Vitis pseudoreticulata]	--	--	--	--	--	--	P85894	Non-specific lipid-transfer protein 1 OS=Morus nigra PE=1 SV=1	--	--	--	--	--	--	--	--	--	--
TCSL_vs_TCCL	c141569_g1	15.93	184.21	-3.53	9.28e-06	844170940	AKM98648.1	cytochrome c oxidase subunit 3 (mitochondrion) [Orthotrichum lyellii]	288780655	AK343641.1	Sus scrofa mRNA, clone:AMP010006C01, expressed in alveolar macrophages	K02262	COX3	cytochrome c oxidase subunit 3	Q35916	Cytochrome c oxidase subunit 3 OS=Sus scrofa GN=MT-CO3 PE=3 SV=2	--	--	--	--	--	--	--	--	KOG4664	Cytochrome oxidase subunit III and related proteins
TCSR_vs_TCCR	c141569_g1	1	196.11	-7.62	3.01e-17	844170940	AKM98648.1	cytochrome c oxidase subunit 3 (mitochondrion) [Orthotrichum lyellii]	288780655	AK343641.1	Sus scrofa mRNA, clone:AMP010006C01, expressed in alveolar macrophages	K02262	COX3	cytochrome c oxidase subunit 3	Q35916	Cytochrome c oxidase subunit 3 OS=Sus scrofa GN=MT-CO3 PE=3 SV=2	--	--	--	--	--	--	--	--	KOG4664	Cytochrome oxidase subunit III and related proteins
TCSL_vs_TCCL	c142243_g1	1.7	23.75	-3.81	0.0359	698518567	XP_009804151.1	PREDICTED: polygalacturonase-like [Nicotiana sylvestris]	--	--	--	K01213	E3.2.1.67	galacturan 1,4-alpha-galacturonidase	Q05967	Polygalacturonase OS=Nicotiana tabacum GN=PG1 PE=2 SV=1	PF00295	Glycosyl hydrolases family 28	GO:0005985//GO:0005982//GO:0005975	sucrose metabolic process//starch metabolic process//carbohydrate metabolic process	GO:0004650	polygalacturonase activity	--	--	--	--
TCSR_vs_TCCR	c142243_g1	1	27.02	-4.76	0.00042	698518567	XP_009804151.1	PREDICTED: polygalacturonase-like [Nicotiana sylvestris]	--	--	--	K01213	E3.2.1.67	galacturan 1,4-alpha-galacturonidase	Q05967	Polygalacturonase OS=Nicotiana tabacum GN=PG1 PE=2 SV=1	PF00295	Glycosyl hydrolases family 28	GO:0005985//GO:0005982//GO:0005975	sucrose metabolic process//starch metabolic process//carbohydrate metabolic process	GO:0004650	polygalacturonase activity	--	--	--	--
TCSL_vs_TCCL	c143425_g2	1.38	425.7	-8.27	0.00301	--	--	--	--	--	--	--	--	--	--	--	--	--	--	--	--	--	--	--	--	--
TCSR_vs_TCCR	c143425_g2	11.5	456.15	-5.31	0.043	--	--	--	--	--	--	--	--	--	--	--	--	--	--	--	--	--	--	--	--	--
TCSL_vs_TCCL	c143690_g6	1	30.12	-4.91	0.000415	--	--	--	--	--	--	--	--	--	--	--	--	--	--	--	--	--	--	--	--	--
TCSR_vs_TCCR	c143690_g6	1	49.86	-5.64	5.45e-07	--	--	--	--	--	--	--	--	--	--	--	--	--	--	--	--	--	--	--	--	--
TCSL_vs_TCCL	c144143_g1	1	23.98	-4.58	0.00368	27764548	AAO23078.1	polyprotein [Glycine max]	--	--	--	--	--	--	P20825	Retrovirus-related Pol polyprotein from transposon 297 OS=Drosophila melanogaster GN=pol PE=3 SV=1	PF03199	Eukaryotic glutathione synthase	GO:0006750	glutathione biosynthetic process	GO:0004363//GO:0005524	glutathione synthase activity//ATP binding	--	--	KOG0017	FOG: Transposon-encoded proteins with TYA, reverse transcriptase, integrase domains in various combinations
TCSR_vs_TCCR	c144143_g1	1	116.24	-6.86	6.84e-13	27764548	AAO23078.1	polyprotein [Glycine max]	--	--	--	--	--	--	P20825	Retrovirus-related Pol polyprotein from transposon 297 OS=Drosophila melanogaster GN=pol PE=3 SV=1	PF03199	Eukaryotic glutathione synthase	GO:0006750	glutathione biosynthetic process	GO:0004363//GO:0005524	glutathione synthase activity//ATP binding	--	--	KOG0017	FOG: Transposon-encoded proteins with TYA, reverse transcriptase, integrase domains in various combinations
TCSL_vs_TCCL	c144143_g2	1	42.11	-5.4	1.02e-05	147768278	CAN60449.1	hypothetical protein VITISV_036155 [Vitis vinifera]	--	--	--	--	--	--	Q9UR07	Transposon Tf2-11 polyprotein OS=Schizosaccharomyces pombe (strain 972 / ATCC 24843) GN=Tf2-11 PE=3 SV=1	PF00665	Integrase core domain	GO:0015074	DNA integration	--	--	--	--	KOG0017	FOG: Transposon-encoded proteins with TYA, reverse transcriptase, integrase domains in various combinations
TCSR_vs_TCCR	c144143_g2	1.63	141.96	-6.44	8.09e-13	147768278	CAN60449.1	hypothetical protein VITISV_036155 [Vitis vinifera]	--	--	--	--	--	--	Q9UR07	Transposon Tf2-11 polyprotein OS=Schizosaccharomyces pombe (strain 972 / ATCC 24843) GN=Tf2-11 PE=3 SV=1	PF00665	Integrase core domain	GO:0015074	DNA integration	--	--	--	--	KOG0017	FOG: Transposon-encoded proteins with TYA, reverse transcriptase, integrase domains in various combinations
TCSL_vs_TCCL	c144440_g4	1	85.7	-6.42	1.07e-08	--	--	--	--	--	--	--	--	--	--	--	--	--	--	--	--	--	--	--	--	--
TCSR_vs_TCCR	c144440_g4	1.79	140.89	-6.3	3.92e-12	--	--	--	--	--	--	--	--	--	--	--	--	--	--	--	--	--	--	--	--	--
TCSL_vs_TCCL	c144668_g1	1	71.83	-6.17	0.0355	728837185	KHG16628.1	hypothetical protein F383_22288 [Gossypium arboreum]	--	--	--	--	--	--	--	--	--	--	--	--	--	--	--	--	--	--
TCSR_vs_TCCR	c144668_g1	5.43	357.76	-6.04	0.0261	728837185	KHG16628.1	hypothetical protein F383_22288 [Gossypium arboreum]	--	--	--	--	--	--	--	--	--	--	--	--	--	--	--	--	--	--
TCSL_vs_TCCL	c144814_g10	6.41	57.5	-3.17	0.00622	590619863	XP_007024394.1	NB-ARC domain-containing disease resistance protein, putative [Theobroma cacao]>gi|508779760|gb|EOY27016.1| NB-ARC domain-containing disease resistance protein, putative [Theobroma cacao]	--	--	--	--	--	--	Q9LRR4	Putative disease resistance RPP13-like protein 1 OS=Arabidopsis thaliana GN=RPPL1 PE=3 SV=1	--	--	--	--	--	--	--	--	--	--
TCSR_vs_TCCR	c144814_g10	9.56	89.73	-3.23	0.000333	590619863	XP_007024394.1	NB-ARC domain-containing disease resistance protein, putative [Theobroma cacao]>gi|508779760|gb|EOY27016.1| NB-ARC domain-containing disease resistance protein, putative [Theobroma cacao]	--	--	--	--	--	--	Q9LRR4	Putative disease resistance RPP13-like protein 1 OS=Arabidopsis thaliana GN=RPPL1 PE=3 SV=1	--	--	--	--	--	--	--	--	--	--
TCSL_vs_TCCL	c144842_g1	8.45	71.29	-3.08	0.00401	268164062	YP_003288827.1	NADH dehydrogenase subunit 4 [Saccharina angustata]>gi|262318372|dbj|BAI48692.1| NADH dehydrogenase subunit 4 [Saccharina angustata]	808177089	KP765605.1	Sus scrofa breed Changbai mountains wild boar mitochondrion, complete genome	K03881	ND4	NADH-ubiquinone oxidoreductase chain 4	O79881	NADH-ubiquinone oxidoreductase chain 4 OS=Sus scrofa GN=MT-ND4 PE=3 SV=2	PF00420	NADH-ubiquinone/plastoquinone oxidoreductase chain 4L	GO:0055114//GO:0042773	oxidation-reduction process//ATP synthesis coupled electron transport	GO:0016651	oxidoreductase activity, acting on NAD(P)H	--	--	KOG4669	NADH dehydrogenase subunit 4L and related proteins
TCSR_vs_TCCR	c144842_g1	1.69	94.76	-5.81	8.82e-10	268164062	YP_003288827.1	NADH dehydrogenase subunit 4 [Saccharina angustata]>gi|262318372|dbj|BAI48692.1| NADH dehydrogenase subunit 4 [Saccharina angustata]	808177089	KP765605.1	Sus scrofa breed Changbai mountains wild boar mitochondrion, complete genome	K03881	ND4	NADH-ubiquinone oxidoreductase chain 4	O79881	NADH-ubiquinone oxidoreductase chain 4 OS=Sus scrofa GN=MT-ND4 PE=3 SV=2	PF00420	NADH-ubiquinone/plastoquinone oxidoreductase chain 4L	GO:0055114//GO:0042773	oxidation-reduction process//ATP synthesis coupled electron transport	GO:0016651	oxidoreductase activity, acting on NAD(P)H	--	--	KOG4669	NADH dehydrogenase subunit 4L and related proteins
TCSL_vs_TCCL	c145073_g1	9.34	77.24	-3.05	0.00341	--	--	--	702467765	XR_720850.1	PREDICTED: Eucalyptus grandis uncharacterized LOC104419752 (LOC104419752), ncRNA	--	--	--	--	--	--	--	--	--	--	--	--	--	--	--
TCSR_vs_TCCR	c145073_g1	1	71.21	-6.15	2.35e-09	--	--	--	702467765	XR_720850.1	PREDICTED: Eucalyptus grandis uncharacterized LOC104419752 (LOC104419752), ncRNA	--	--	--	--	--	--	--	--	--	--	--	--	--	--	--
TCSL_vs_TCCL	c145161_g1	4.18	37.02	-3.15	0.0366	698496910	XP_009794469.1	PREDICTED: catalase isozyme 3 [Nicotiana sylvestris]>gi|429535127|emb|CCP37652.1| catalase-3 [Nicotiana tabacum]	558064715	KF498592.1	Eleutherococcus senticosus isolate ESJX catalase mRNA, complete cds	K03781	katE, CAT, catB, srpA	catalase	O24339	Catalase OS=Soldanella alpina PE=2 SV=1	PF00199	Catalase	GO:0006804//GO:0055114//GO:0006979//GO:0006568//GO:0015947	obsolete peroxidase reaction//oxidation-reduction process//response to oxidative stress//tryptophan metabolic process//methane metabolic process	GO:0004096//GO:0020037	catalase activity//heme binding	--	--	KOG0047	Catalase
TCSR_vs_TCCR	c145161_g1	1	49.01	-5.61	6.41e-07	698496910	XP_009794469.1	PREDICTED: catalase isozyme 3 [Nicotiana sylvestris]>gi|429535127|emb|CCP37652.1| catalase-3 [Nicotiana tabacum]	558064715	KF498592.1	Eleutherococcus senticosus isolate ESJX catalase mRNA, complete cds	K03781	katE, CAT, catB, srpA	catalase	O24339	Catalase OS=Soldanella alpina PE=2 SV=1	PF00199	Catalase	GO:0006804//GO:0055114//GO:0006979//GO:0006568//GO:0015947	obsolete peroxidase reaction//oxidation-reduction process//response to oxidative stress//tryptophan metabolic process//methane metabolic process	GO:0004096//GO:0020037	catalase activity//heme binding	--	--	KOG0047	Catalase
TCSL_vs_TCCL	c145665_g4	3.73	43.2	-3.54	0.00812	386784577	AFJ25031.1	chlorophyll a/b binding protein [Lonicera japonica]	386784576	JQ621945.1	Lonicera japonica chlorophyll a/b binding protein mRNA, complete cds	K08913	LHCB2	light-harvesting complex II chlorophyll a/b binding protein 2	P27494	Chlorophyll a-b binding protein 36, chloroplastic OS=Nicotiana tabacum GN=CAB36 PE=3 SV=1	--	--	--	--	--	--	--	--	--	--
TCSR_vs_TCCR	c145665_g4	1	48.16	-5.59	7.45e-07	386784577	AFJ25031.1	chlorophyll a/b binding protein [Lonicera japonica]	386784576	JQ621945.1	Lonicera japonica chlorophyll a/b binding protein mRNA, complete cds	K08913	LHCB2	light-harvesting complex II chlorophyll a/b binding protein 2	P27494	Chlorophyll a-b binding protein 36, chloroplastic OS=Nicotiana tabacum GN=CAB36 PE=3 SV=1	--	--	--	--	--	--	--	--	--	--
TCSL_vs_TCCL	c145754_g1	437.42	45.49	3.27	0.0116	728820121	KHG03585.1	Peptidyl-prolyl cis-trans isomerase CYP21-3, mitochondrial -like protein [Gossypium arboreum]	596213885	XM_007223835.1	Prunus persica hypothetical protein (PRUPE_ppa010882mg) mRNA, complete cds	K12736	PPWD1	peptidylprolyl isomerase domain and WD repeat-containing protein 1	Q9C835	Peptidyl-prolyl cis-trans isomerase CYP21-4 OS=Arabidopsis thaliana GN=CYP21-4 PE=2 SV=1	PF05297//PF00160	Herpesvirus latent membrane protein 1 (LMP1)//Cyclophilin type peptidyl-prolyl cis-trans isomerase/CLD	GO:0000413//GO:0019087//GO:0006457	protein peptidyl-prolyl isomerization//transformation of host cell by virus//protein folding	GO:0003755	peptidyl-prolyl cis-trans isomerase activity	GO:0016021	integral component of membrane	KOG0882	Cyclophilin-related peptidyl-prolyl cis-trans isomerase
TCSR_vs_TCCR	c145754_g1	305.3	64.22	2.25	0.00155	728820121	KHG03585.1	Peptidyl-prolyl cis-trans isomerase CYP21-3, mitochondrial -like protein [Gossypium arboreum]	596213885	XM_007223835.1	Prunus persica hypothetical protein (PRUPE_ppa010882mg) mRNA, complete cds	K12736	PPWD1	peptidylprolyl isomerase domain and WD repeat-containing protein 1	Q9C835	Peptidyl-prolyl cis-trans isomerase CYP21-4 OS=Arabidopsis thaliana GN=CYP21-4 PE=2 SV=1	PF05297//PF00160	Herpesvirus latent membrane protein 1 (LMP1)//Cyclophilin type peptidyl-prolyl cis-trans isomerase/CLD	GO:0000413//GO:0019087//GO:0006457	protein peptidyl-prolyl isomerization//transformation of host cell by virus//protein folding	GO:0003755	peptidyl-prolyl cis-trans isomerase activity	GO:0016021	integral component of membrane	KOG0882	Cyclophilin-related peptidyl-prolyl cis-trans isomerase
TCSL_vs_TCCL	c145968_g1	1	255.83	-8	1.84e-19	--	--	--	--	--	--	--	--	--	--	--	PF06422	CDR ABC transporter	GO:0006810	transport	GO:0042626//GO:0005524	ATPase activity, coupled to transmembrane movement of substances//ATP binding	GO:0016021	integral component of membrane	--	--
TCSR_vs_TCCR	c145968_g1	1.26	219.62	-7.44	2.03e-10	--	--	--	--	--	--	--	--	--	--	--	PF06422	CDR ABC transporter	GO:0006810	transport	GO:0042626//GO:0005524	ATPase activity, coupled to transmembrane movement of substances//ATP binding	GO:0016021	integral component of membrane	--	--
TCSL_vs_TCCL	c146297_g2	5.47	55.43	-3.34	0.00469	697165967	XP_009591795.1	PREDICTED: L-ascorbate oxidase homolog [Nicotiana tomentosiformis]	697141050	XM_009626336.1	PREDICTED: Nicotiana tomentosiformis L-ascorbate oxidase homolog (LOC104115662), mRNA	K00423	E1.10.3.3	L-ascorbate oxidase	P29162	L-ascorbate oxidase homolog OS=Nicotiana tabacum PE=2 SV=1	PF07731//PF00394//PF07732	Multicopper oxidase//Multicopper oxidase//Multicopper oxidase	GO:0055114	oxidation-reduction process	GO:0016491//GO:0005507	oxidoreductase activity//copper ion binding	--	--	KOG1263	Multicopper oxidases
TCSR_vs_TCCR	c146297_g2	1	61.4	-5.94	2.55e-08	697165967	XP_009591795.1	PREDICTED: L-ascorbate oxidase homolog [Nicotiana tomentosiformis]	697141050	XM_009626336.1	PREDICTED: Nicotiana tomentosiformis L-ascorbate oxidase homolog (LOC104115662), mRNA	K00423	E1.10.3.3	L-ascorbate oxidase	P29162	L-ascorbate oxidase homolog OS=Nicotiana tabacum PE=2 SV=1	PF07731//PF00394//PF07732	Multicopper oxidase//Multicopper oxidase//Multicopper oxidase	GO:0055114	oxidation-reduction process	GO:0016491//GO:0005507	oxidoreductase activity//copper ion binding	--	--	KOG1263	Multicopper oxidases
TCSL_vs_TCCL	c146299_g1	1	55.41	-5.79	2.84e-06	--	--	--	--	--	--	--	--	--	--	--	--	--	--	--	--	--	--	--	--	--
TCSR_vs_TCCR	c146299_g1	1.26	110.26	-6.45	1.54e-11	--	--	--	--	--	--	--	--	--	--	--	--	--	--	--	--	--	--	--	--	--
TCSL_vs_TCCL	c146465_g4	1	24	-4.58	0.00398	747045389	XP_011093744.1	PREDICTED: non-specific lipid-transfer protein-like [Sesamum indicum]	--	--	--	--	--	--	O04004	Non-specific lipid-transfer protein OS=Ambrosia artemisiifolia PE=1 SV=1	--	--	--	--	--	--	--	--	--	--
TCSR_vs_TCCR	c146465_g4	1	20.71	-4.37	0.00336	747045389	XP_011093744.1	PREDICTED: non-specific lipid-transfer protein-like [Sesamum indicum]	--	--	--	--	--	--	O04004	Non-specific lipid-transfer protein OS=Ambrosia artemisiifolia PE=1 SV=1	--	--	--	--	--	--	--	--	--	--
TCSL_vs_TCCL	c146506_g1	3.68	48.4	-3.72	0.0021	--	--	--	--	--	--	--	--	--	--	--	PF02357	Transcription termination factor nusG	GO:0006355	regulation of transcription, DNA-templated	--	--	--	--	--	--
TCSR_vs_TCCR	c146506_g1	20.6	101.89	-2.31	0.011	--	--	--	--	--	--	--	--	--	--	--	PF02357	Transcription termination factor nusG	GO:0006355	regulation of transcription, DNA-templated	--	--	--	--	--	--
TCSL_vs_TCCL	c146523_g4	2.36	44.46	-4.24	0.00593	590645523	XP_007031367.1	Senescence-associated gene 101, putative isoform 1 [Theobroma cacao]>gi|508710396|gb|EOY02293.1| Senescence-associated gene 101, putative isoform 1 [Theobroma cacao]	590645525	XM_007031306.1	Theobroma cacao Senescence-associated gene 101, putative isoform 2 (TCM_016815) mRNA, complete cds	--	--	--	--	--	--	--	--	--	--	--	--	--	--	--
TCSR_vs_TCCR	c146523_g4	1.53	43.85	-4.84	4.47e-05	590645523	XP_007031367.1	Senescence-associated gene 101, putative isoform 1 [Theobroma cacao]>gi|508710396|gb|EOY02293.1| Senescence-associated gene 101, putative isoform 1 [Theobroma cacao]	590645525	XM_007031306.1	Theobroma cacao Senescence-associated gene 101, putative isoform 2 (TCM_016815) mRNA, complete cds	--	--	--	--	--	--	--	--	--	--	--	--	--	--	--
TCSL_vs_TCCL	c146543_g8	1	424.3	-8.73	0.000405	595816076	XP_007204005.1	hypothetical protein PRUPE_ppa025714mg [Prunus persica]>gi|462399536|gb|EMJ05204.1| hypothetical protein PRUPE_ppa025714mg [Prunus persica]	--	--	--	--	--	--	--	--	PF05793//PF03840	Transcription initiation factor IIF, alpha subunit (TFIIF-alpha)//Preprotein translocase SecG subunit	GO:0032968//GO:0015031//GO:0006367//GO:0009306	positive regulation of transcription elongation from RNA polymerase II promoter//protein transport//transcription initiation from RNA polymerase II promoter//protein secretion	GO:0003677//GO:0015450	DNA binding//P-P-bond-hydrolysis-driven protein transmembrane transporter activity	GO:0009941//GO:0016021//GO:0005634	chloroplast envelope//integral component of membrane//nucleus	--	--
TCSR_vs_TCCR	c146543_g8	10.53	1988.85	-7.56	1.04e-24	595816076	XP_007204005.1	hypothetical protein PRUPE_ppa025714mg [Prunus persica]>gi|462399536|gb|EMJ05204.1| hypothetical protein PRUPE_ppa025714mg [Prunus persica]	--	--	--	--	--	--	--	--	PF05793//PF03840	Transcription initiation factor IIF, alpha subunit (TFIIF-alpha)//Preprotein translocase SecG subunit	GO:0032968//GO:0015031//GO:0006367//GO:0009306	positive regulation of transcription elongation from RNA polymerase II promoter//protein transport//transcription initiation from RNA polymerase II promoter//protein secretion	GO:0003677//GO:0015450	DNA binding//P-P-bond-hydrolysis-driven protein transmembrane transporter activity	GO:0009941//GO:0016021//GO:0005634	chloroplast envelope//integral component of membrane//nucleus	--	--
TCSL_vs_TCCL	c146558_g1	162.3	1351.86	-3.06	2.68e-06	110225675	YP_665681.1	cytochrome c oxidase subunit 3 (mitochondrion) [Nephroselmis olivacea]>gi|6066190|gb|AAF03208.1|AF110138_40 cytochrome c oxidase subunit 3 (mitochondrion) [Nephroselmis olivacea]	846387307	AP014886.1	Mus musculus mitochondrial DNA, complete sequence, strain: C57BL/6J	K02262	COX3	cytochrome c oxidase subunit 3	P00416	Cytochrome c oxidase subunit 3 OS=Mus musculus GN=mt-Co3 PE=3 SV=2	PF00119//PF00510//PF02790	ATP synthase A chain//Cytochrome c oxidase subunit III//Cytochrome C oxidase subunit II, transmembrane domain	GO:0015986//GO:0015992//GO:0055114//GO:0022900	ATP synthesis coupled proton transport//proton transport//oxidation-reduction process//electron transport chain	GO:0015078//GO:0015002//GO:0016491	hydrogen ion transmembrane transporter activity//heme-copper terminal oxidase activity//oxidoreductase activity	GO:0016020//GO:0016021	membrane//integral component of membrane	KOG4664	Cytochrome oxidase subunit III and related proteins
TCSR_vs_TCCR	c146558_g1	185.17	1463.15	-2.98	2.73e-06	110225675	YP_665681.1	cytochrome c oxidase subunit 3 (mitochondrion) [Nephroselmis olivacea]>gi|6066190|gb|AAF03208.1|AF110138_40 cytochrome c oxidase subunit 3 (mitochondrion) [Nephroselmis olivacea]	846387307	AP014886.1	Mus musculus mitochondrial DNA, complete sequence, strain: C57BL/6J	K02262	COX3	cytochrome c oxidase subunit 3	P00416	Cytochrome c oxidase subunit 3 OS=Mus musculus GN=mt-Co3 PE=3 SV=2	PF00119//PF00510//PF02790	ATP synthase A chain//Cytochrome c oxidase subunit III//Cytochrome C oxidase subunit II, transmembrane domain	GO:0015986//GO:0015992//GO:0055114//GO:0022900	ATP synthesis coupled proton transport//proton transport//oxidation-reduction process//electron transport chain	GO:0015078//GO:0015002//GO:0016491	hydrogen ion transmembrane transporter activity//heme-copper terminal oxidase activity//oxidoreductase activity	GO:0016020//GO:0016021	membrane//integral component of membrane	KOG4664	Cytochrome oxidase subunit III and related proteins
TCSL_vs_TCCL	c146624_g1	1.65	347.56	-7.72	7.83e-20	--	--	--	--	--	--	--	--	--	--	--	PF00333	Ribosomal protein S5, N-terminal domain	GO:0006412//GO:0042254	translation//ribosome biogenesis	GO:0003723//GO:0003735	RNA binding//structural constituent of ribosome	GO:0005840	ribosome	--	--
TCSR_vs_TCCR	c146624_g1	1.26	582.75	-8.85	1.98e-06	--	--	--	--	--	--	--	--	--	--	--	PF00333	Ribosomal protein S5, N-terminal domain	GO:0006412//GO:0042254	translation//ribosome biogenesis	GO:0003723//GO:0003735	RNA binding//structural constituent of ribosome	GO:0005840	ribosome	--	--
TCSL_vs_TCCL	c146966_g2	15.83	342.73	-4.44	3.91e-05	147770555	CAN71305.1	hypothetical protein VITISV_018193 [Vitis vinifera]	354991221	JN699823.1	Corchorus olitorius microsatellite MJM1390 sequence	--	--	--	--	--	PF03300//PF09153//PF05699	Tenuivirus non-structural, movement protein NS4//Domain of unknown function (DUF1938)//hAT family C-terminal dimerisation region	GO:0046740	transport of virus in host, cell to cell	GO:0046983	protein dimerization activity	GO:0005737	cytoplasm	--	--
TCSR_vs_TCCR	c146966_g2	16.84	99.14	-2.56	0.00522	147770555	CAN71305.1	hypothetical protein VITISV_018193 [Vitis vinifera]	354991221	JN699823.1	Corchorus olitorius microsatellite MJM1390 sequence	--	--	--	--	--	PF03300//PF09153//PF05699	Tenuivirus non-structural, movement protein NS4//Domain of unknown function (DUF1938)//hAT family C-terminal dimerisation region	GO:0046740	transport of virus in host, cell to cell	GO:0046983	protein dimerization activity	GO:0005737	cytoplasm	--	--
TCSL_vs_TCCL	c147035_g1	1	205.04	-7.68	5.06e-06	670445971	XP_008663236.1	PREDICTED: uncharacterized protein LOC103641690 [Zea mays]	--	--	--	--	--	--	Q7ZV90	ATP-dependent DNA helicase PIF1 OS=Danio rerio GN=pif1 PE=2 SV=1	PF05970	PIF1-like helicase	GO:0000723//GO:0006281	telomere maintenance//DNA repair	GO:0003678	DNA helicase activity	GO:0005657	replication fork	KOG0987	DNA helicase PIF1/RRM3
TCSR_vs_TCCR	c147035_g1	6.12	497.48	-6.34	2.08e-17	670445971	XP_008663236.1	PREDICTED: uncharacterized protein LOC103641690 [Zea mays]	--	--	--	--	--	--	Q7ZV90	ATP-dependent DNA helicase PIF1 OS=Danio rerio GN=pif1 PE=2 SV=1	PF05970	PIF1-like helicase	GO:0000723//GO:0006281	telomere maintenance//DNA repair	GO:0003678	DNA helicase activity	GO:0005657	replication fork	KOG0987	DNA helicase PIF1/RRM3
TCSL_vs_TCCL	c147579_g3	1	93.55	-6.55	3e-06	--	--	--	--	--	--	--	--	--	--	--	--	--	--	--	--	--	--	--	--	--
TCSR_vs_TCCR	c147579_g3	2.38	244.28	-6.68	5.2e-15	--	--	--	--	--	--	--	--	--	--	--	--	--	--	--	--	--	--	--	--	--
TCSL_vs_TCCL	c147705_g3	1	134.08	-7.07	1.93e-12	--	--	--	--	--	--	--	--	--	--	--	--	--	--	--	--	--	--	--	--	--
TCSR_vs_TCCR	c147705_g3	1	419.52	-8.71	1.47e-10	--	--	--	--	--	--	--	--	--	--	--	--	--	--	--	--	--	--	--	--	--
TCSL_vs_TCCL	c147818_g1	8.65	63.03	-2.87	0.0141	697093301	XP_009615584.1	PREDICTED: pectinesterase-like [Nicotiana tomentosiformis]	764610235	XM_004303711.2	PREDICTED: Fragaria vesca subsp. vesca pectinesterase 3 (LOC101295060), mRNA	K01051	E3.1.1.11	pectinesterase	Q8GX86	Probable pectinesterase/pectinesterase inhibitor 21 OS=Arabidopsis thaliana GN=PME21 PE=2 SV=2	PF04043//PF01095	Plant invertase/pectin methylesterase inhibitor//Pectinesterase	GO:0005982//GO:0005985//GO:0042545	starch metabolic process//sucrose metabolic process//cell wall modification	GO:0004857//GO:0030599	enzyme inhibitor activity//pectinesterase activity	GO:0005618	cell wall	--	--
TCSR_vs_TCCR	c147818_g1	1	56.23	-5.81	9.3e-08	697093301	XP_009615584.1	PREDICTED: pectinesterase-like [Nicotiana tomentosiformis]	764610235	XM_004303711.2	PREDICTED: Fragaria vesca subsp. vesca pectinesterase 3 (LOC101295060), mRNA	K01051	E3.1.1.11	pectinesterase	Q8GX86	Probable pectinesterase/pectinesterase inhibitor 21 OS=Arabidopsis thaliana GN=PME21 PE=2 SV=2	PF04043//PF01095	Plant invertase/pectin methylesterase inhibitor//Pectinesterase	GO:0005982//GO:0005985//GO:0042545	starch metabolic process//sucrose metabolic process//cell wall modification	GO:0004857//GO:0030599	enzyme inhibitor activity//pectinesterase activity	GO:0005618	cell wall	--	--
TCSL_vs_TCCL	c147989_g9	1	59.53	-5.9	0.0297	590697037	XP_007045328.1	Pentatricopeptide repeat-containing protein, putative isoform 1 [Theobroma cacao]>gi|590697040|ref|XP_007045329.1| Pentatricopeptide repeat-containing protein, putative isoform 1 [Theobroma cacao]>gi|590697044|ref|XP_007045330.1| Pentatricopeptide repeat-containing protein, putative isoform 1 [Theobroma cacao]>gi|590697048|ref|XP_007045331.1| Pentatricopeptide repeat-containing protein, putative …	545804065	XR_301443.1	PREDICTED: Sus scrofa guanine nucleotide binding protein (G protein), gamma 10 (GNG10), transcript variant X10, misc_RNA	--	--	--	--	--	--	--	--	--	--	--	--	--	--	--
TCSR_vs_TCCR	c147989_g9	2.74	139.82	-5.67	0.0253	590697037	XP_007045328.1	Pentatricopeptide repeat-containing protein, putative isoform 1 [Theobroma cacao]>gi|590697040|ref|XP_007045329.1| Pentatricopeptide repeat-containing protein, putative isoform 1 [Theobroma cacao]>gi|590697044|ref|XP_007045330.1| Pentatricopeptide repeat-containing protein, putative isoform 1 [Theobroma cacao]>gi|590697048|ref|XP_007045331.1| Pentatricopeptide repeat-containing protein, putative …	545804065	XR_301443.1	PREDICTED: Sus scrofa guanine nucleotide binding protein (G protein), gamma 10 (GNG10), transcript variant X10, misc_RNA	--	--	--	--	--	--	--	--	--	--	--	--	--	--	--
TCSL_vs_TCCL	c148634_g3	1	135.63	-7.08	1.1e-08	--	--	--	--	--	--	--	--	--	--	--	--	--	--	--	--	--	--	--	--	--
TCSR_vs_TCCR	c148634_g3	2.74	342.34	-6.96	1.01e-10	--	--	--	--	--	--	--	--	--	--	--	--	--	--	--	--	--	--	--	--	--
TCSL_vs_TCCL	c148804_g6	1	136.86	-7.1	0.0124	674230278	KFK24063.1	hypothetical protein AALP_AAs51996U000100, partial [Arabis alpina]	--	--	--	--	--	--	P92519	Uncharacterized mitochondrial protein AtMg00810 OS=Arabidopsis thaliana GN=AtMg00810 PE=4 SV=1	--	--	--	--	--	--	--	--	--	--
TCSR_vs_TCCR	c148804_g6	1.69	145.94	-6.43	0.00794	674230278	KFK24063.1	hypothetical protein AALP_AAs51996U000100, partial [Arabis alpina]	--	--	--	--	--	--	P92519	Uncharacterized mitochondrial protein AtMg00810 OS=Arabidopsis thaliana GN=AtMg00810 PE=4 SV=1	--	--	--	--	--	--	--	--	--	--
TCSL_vs_TCCL	c148988_g3	1	297.44	-8.22	6.99e-11	--	--	--	--	--	--	--	--	--	--	--	PF02706//PF08631	Chain length determinant protein//Meiosis protein SPO22/ZIP4 like	GO:0051321//GO:0009103	meiotic cell cycle//lipopolysaccharide biosynthetic process	--	--	GO:0016020	membrane	--	--
TCSR_vs_TCCR	c148988_g3	2.58	506.29	-7.62	1.95e-16	--	--	--	--	--	--	--	--	--	--	--	PF02706//PF08631	Chain length determinant protein//Meiosis protein SPO22/ZIP4 like	GO:0051321//GO:0009103	meiotic cell cycle//lipopolysaccharide biosynthetic process	--	--	GO:0016020	membrane	--	--
TCSL_vs_TCCL	c149013_g1	4	37.8	-3.24	0.0203	747044118	XP_011087364.1	PREDICTED: DNA-damage-repair/toleration protein DRT100-like [Sesamum indicum]	685269738	XM_009127624.1	PREDICTED: Brassica rapa DNA-damage-repair/toleration protein DRT100-like (LOC103850834), mRNA	--	--	--	Q00874	DNA-damage-repair/toleration protein DRT100 OS=Arabidopsis thaliana GN=DRT100 PE=2 SV=2	PF13855//PF00560	Leucine rich repeat//Leucine Rich Repeat	--	--	GO:0005515	protein binding	--	--	--	--
TCSR_vs_TCCR	c149013_g1	1	34.74	-5.12	3.62e-05	747044118	XP_011087364.1	PREDICTED: DNA-damage-repair/toleration protein DRT100-like [Sesamum indicum]	685269738	XM_009127624.1	PREDICTED: Brassica rapa DNA-damage-repair/toleration protein DRT100-like (LOC103850834), mRNA	--	--	--	Q00874	DNA-damage-repair/toleration protein DRT100 OS=Arabidopsis thaliana GN=DRT100 PE=2 SV=2	PF13855//PF00560	Leucine rich repeat//Leucine Rich Repeat	--	--	GO:0005515	protein binding	--	--	--	--
TCSL_vs_TCCL	c149027_g3	1	76.75	-6.26	6.44e-08	--	--	--	--	--	--	--	--	--	--	--	--	--	--	--	--	--	--	--	--	--
TCSR_vs_TCCR	c149027_g3	1.26	259.82	-7.68	1.4e-18	--	--	--	--	--	--	--	--	--	--	--	--	--	--	--	--	--	--	--	--	--
TCSL_vs_TCCL	c149061_g9	1.32	27.91	-4.4	0.0208	--	--	--	--	--	--	--	--	--	--	--	PF08407	Chitin synthase N-terminal	GO:0006031	chitin biosynthetic process	GO:0004100	chitin synthase activity	--	--	--	--
TCSR_vs_TCCR	c149061_g9	1	19.13	-4.26	0.00567	--	--	--	--	--	--	--	--	--	--	--	PF08407	Chitin synthase N-terminal	GO:0006031	chitin biosynthetic process	GO:0004100	chitin synthase activity	--	--	--	--
TCSL_vs_TCCL	c149277_g3	1.7	22.57	-3.73	0.0437	802640763	XP_012078989.1	PREDICTED: 60S ribosomal protein L8-like [Jatropha curcas]>gi|643722414|gb|KDP32235.1| hypothetical protein JCGZ_13842 [Jatropha curcas]	723718484	XM_004244125.2	PREDICTED: Solanum lycopersicum 60S ribosomal protein L8-like (LOC101264138), mRNA	K02938	RP-L8e, RPL8	large subunit ribosomal protein L8e	P29766	60S ribosomal protein L8 OS=Solanum lycopersicum GN=RPL8 PE=2 SV=1	PF03947//PF00181	Ribosomal Proteins L2, C-terminal domain//Ribosomal Proteins L2, RNA binding domain	GO:0042254//GO:0006412	ribosome biogenesis//translation	GO:0003735	structural constituent of ribosome	GO:0005622//GO:0005840	intracellular//ribosome	KOG2309	60s ribosomal protein L2/L8
TCSR_vs_TCCR	c149277_g3	1	24.29	-4.6	0.00105	802640763	XP_012078989.1	PREDICTED: 60S ribosomal protein L8-like [Jatropha curcas]>gi|643722414|gb|KDP32235.1| hypothetical protein JCGZ_13842 [Jatropha curcas]	723718484	XM_004244125.2	PREDICTED: Solanum lycopersicum 60S ribosomal protein L8-like (LOC101264138), mRNA	K02938	RP-L8e, RPL8	large subunit ribosomal protein L8e	P29766	60S ribosomal protein L8 OS=Solanum lycopersicum GN=RPL8 PE=2 SV=1	PF03947//PF00181	Ribosomal Proteins L2, C-terminal domain//Ribosomal Proteins L2, RNA binding domain	GO:0042254//GO:0006412	ribosome biogenesis//translation	GO:0003735	structural constituent of ribosome	GO:0005622//GO:0005840	intracellular//ribosome	KOG2309	60s ribosomal protein L2/L8
TCSL_vs_TCCL	c149337_g5	1	42.65	-5.41	8.78e-06	--	--	--	--	--	--	--	--	--	--	--	--	--	--	--	--	--	--	--	--	--
TCSR_vs_TCCR	c149337_g5	1	101.76	-6.67	7.47e-12	--	--	--	--	--	--	--	--	--	--	--	--	--	--	--	--	--	--	--	--	--
TCSL_vs_TCCL	c149456_g6	1	146.09	-7.19	0.0284	--	--	--	--	--	--	--	--	--	--	--	--	--	--	--	--	--	--	--	--	--
TCSR_vs_TCCR	c149456_g6	1.26	204	-7.34	0.0195	--	--	--	--	--	--	--	--	--	--	--	--	--	--	--	--	--	--	--	--	--
TCSL_vs_TCCL	c149549_g1	148.99	725.39	-2.28	0.0013	--	--	--	--	--	--	--	--	--	--	--	--	--	--	--	--	--	--	--	--	--
TCSR_vs_TCCR	c149549_g1	186.17	892.83	-2.26	0.000879	--	--	--	--	--	--	--	--	--	--	--	--	--	--	--	--	--	--	--	--	--
TCSL_vs_TCCL	c149549_g2	1	61.56	-5.94	5.15e-07	--	--	--	--	--	--	--	--	--	--	--	--	--	--	--	--	--	--	--	--	--
TCSR_vs_TCCR	c149549_g2	1.26	24.02	-4.25	0.00418	--	--	--	--	--	--	--	--	--	--	--	--	--	--	--	--	--	--	--	--	--
TCSL_vs_TCCL	c149629_g1	1	71.5	-6.16	0.0234	--	--	--	--	--	--	--	--	--	--	--	--	--	--	--	--	--	--	--	--	--
TCSR_vs_TCCR	c149629_g1	3.69	155.09	-5.39	0.0343	--	--	--	--	--	--	--	--	--	--	--	--	--	--	--	--	--	--	--	--	--
TCSL_vs_TCCL	c149805_g4	1	61.05	-5.93	3.23e-07	674230743	KFK24528.1	hypothetical protein AALP_AAs46225U000100, partial [Arabis alpina]	--	--	--	--	--	--	P0CT40	Transposon Tf2-9 polyprotein OS=Schizosaccharomyces pombe (strain 972 / ATCC 24843) GN=Tf2-9 PE=3 SV=1	PF00665//PF16367	Integrase core domain//RNA recognition motif	GO:0015074	DNA integration	GO:0003676	nucleic acid binding	--	--	KOG0017	FOG: Transposon-encoded proteins with TYA, reverse transcriptase, integrase domains in various combinations
TCSR_vs_TCCR	c149805_g4	2.37	146.25	-5.95	1.77e-11	674230743	KFK24528.1	hypothetical protein AALP_AAs46225U000100, partial [Arabis alpina]	--	--	--	--	--	--	P0CT40	Transposon Tf2-9 polyprotein OS=Schizosaccharomyces pombe (strain 972 / ATCC 24843) GN=Tf2-9 PE=3 SV=1	PF00665//PF16367	Integrase core domain//RNA recognition motif	GO:0015074	DNA integration	GO:0003676	nucleic acid binding	--	--	KOG0017	FOG: Transposon-encoded proteins with TYA, reverse transcriptase, integrase domains in various combinations
TCSL_vs_TCCL	c149926_g5	1	66.38	-6.05	0.0306	590649945	XP_007032525.1	Uncharacterized protein TCM_018529 [Theobroma cacao]>gi|508711554|gb|EOY03451.1| Uncharacterized protein TCM_018529 [Theobroma cacao]	--	--	--	--	--	--	--	--	PF06005//PF04065	Protein of unknown function (DUF904)//Not1 N-terminal domain, CCR4-Not complex component	GO:0006355//GO:0000917//GO:0043093	regulation of transcription, DNA-templated//barrier septum assembly//FtsZ-dependent cytokinesis	--	--	GO:0005737//GO:0005634	cytoplasm//nucleus	--	--
TCSR_vs_TCCR	c149926_g5	1.26	125.17	-6.63	0.0118	590649945	XP_007032525.1	Uncharacterized protein TCM_018529 [Theobroma cacao]>gi|508711554|gb|EOY03451.1| Uncharacterized protein TCM_018529 [Theobroma cacao]	--	--	--	--	--	--	--	--	PF06005//PF04065	Protein of unknown function (DUF904)//Not1 N-terminal domain, CCR4-Not complex component	GO:0006355//GO:0000917//GO:0043093	regulation of transcription, DNA-templated//barrier septum assembly//FtsZ-dependent cytokinesis	--	--	GO:0005737//GO:0005634	cytoplasm//nucleus	--	--
TCSL_vs_TCCL	c205704_g1	1	51.72	-5.69	8.09e-07	--	--	--	--	--	--	--	--	--	--	--	--	--	--	--	--	--	--	--	--	--
TCSR_vs_TCCR	c205704_g1	1	80.21	-6.33	4.07e-10	--	--	--	--	--	--	--	--	--	--	--	--	--	--	--	--	--	--	--	--	--
TCSL_vs_TCCL	c307314_g1	1	97.76	-6.61	5.08e-11	--	--	--	--	--	--	--	--	--	--	--	--	--	--	--	--	--	--	--	--	--
TCSR_vs_TCCR	c307314_g1	1.79	228.61	-7	1.15e-05	--	--	--	--	--	--	--	--	--	--	--	--	--	--	--	--	--	--	--	--	--
TCSL_vs_TCCL	c329364_g1	1	27.5	-4.78	0.00104	--	--	--	--	--	--	--	--	--	--	--	--	--	--	--	--	--	--	--	--	--
TCSR_vs_TCCR	c329364_g1	1	570.56	-9.16	4.39e-11	--	--	--	--	--	--	--	--	--	--	--	--	--	--	--	--	--	--	--	--	--
TCSL_vs_TCCL	c330121_g1	2.78	60.64	-4.45	4.22e-05	575404	CAA52343.1	cellulase [Sambucus nigra]	517187	X74290.1	S.nigra mRNA for cellulase	--	--	--	P22503	Endoglucanase OS=Phaseolus vulgaris PE=2 SV=2	PF00759	Glycosyl hydrolase family 9	GO:0005975	carbohydrate metabolic process	GO:0004553	hydrolase activity, hydrolyzing O-glycosyl compounds	--	--	--	--
TCSR_vs_TCCR	c330121_g1	1	67.57	-6.08	5.5e-09	575404	CAA52343.1	cellulase [Sambucus nigra]	517187	X74290.1	S.nigra mRNA for cellulase	--	--	--	P22503	Endoglucanase OS=Phaseolus vulgaris PE=2 SV=2	PF00759	Glycosyl hydrolase family 9	GO:0005975	carbohydrate metabolic process	GO:0004553	hydrolase activity, hydrolyzing O-glycosyl compounds	--	--	--	--
TCSL_vs_TCCL	c35916_g1	2.01	94.3	-5.55	1.39e-08	544214195	XP_005537244.1	ADP/ATP translocase [Cyanidioschyzon merolae strain 10D]>gi|449017806|dbj|BAM81208.1| ADP/ATP translocase [Cyanidioschyzon merolae strain 10D]	26346936	AK078077.1	Mus musculus adult male medulla oblongata cDNA, RIKEN full-length enriched library, clone:6330437A14 product:solute carrier family 25 (mitochondrial carrier; adenine nucleotide translocator), member 4, full insert sequence	K05863	SLC25A4S, ANT	solute carrier family 25 (mitochondrial adenine nucleotide translocator), member 4/5/6/31	P48962	ADP/ATP translocase 1 OS=Mus musculus GN=Slc25a4 PE=1 SV=4	--	--	--	--	--	--	--	--	KOG0749	Mitochondrial ADP/ATP carrier proteins
TCSR_vs_TCCR	c35916_g1	19.05	91.99	-2.27	0.019	544214195	XP_005537244.1	ADP/ATP translocase [Cyanidioschyzon merolae strain 10D]>gi|449017806|dbj|BAM81208.1| ADP/ATP translocase [Cyanidioschyzon merolae strain 10D]	26346936	AK078077.1	Mus musculus adult male medulla oblongata cDNA, RIKEN full-length enriched library, clone:6330437A14 product:solute carrier family 25 (mitochondrial carrier; adenine nucleotide translocator), member 4, full insert sequence	K05863	SLC25A4S, ANT	solute carrier family 25 (mitochondrial adenine nucleotide translocator), member 4/5/6/31	P48962	ADP/ATP translocase 1 OS=Mus musculus GN=Slc25a4 PE=1 SV=4	--	--	--	--	--	--	--	--	KOG0749	Mitochondrial ADP/ATP carrier proteins
TCSL_vs_TCCL	c375200_g1	1	21.67	-4.44	0.00993	635370926	CCI40829.1	unnamed protein product [Albugo candida]	226423878	NM_018870.3	Mus musculus phosphoglycerate mutase 2 (Pgam2), mRNA	K01834	PGAM, gpmA	2,3-bisphosphoglycerate-dependent phosphoglycerate mutase	O70250	Phosphoglycerate mutase 2 OS=Mus musculus GN=Pgam2 PE=2 SV=3	PF15200	Keratinocyte differentiation-associated	--	--	--	--	GO:0005576	extracellular region	KOG0235	Phosphoglycerate mutase
TCSR_vs_TCCR	c375200_g1	4.7	34.82	-2.89	0.0329	635370926	CCI40829.1	unnamed protein product [Albugo candida]	226423878	NM_018870.3	Mus musculus phosphoglycerate mutase 2 (Pgam2), mRNA	K01834	PGAM, gpmA	2,3-bisphosphoglycerate-dependent phosphoglycerate mutase	O70250	Phosphoglycerate mutase 2 OS=Mus musculus GN=Pgam2 PE=2 SV=3	PF15200	Keratinocyte differentiation-associated	--	--	--	--	GO:0005576	extracellular region	KOG0235	Phosphoglycerate mutase
TCSL_vs_TCCL	c4819_g1	3.04	33.62	-3.47	0.0281	823169655	XP_012484269.1	PREDICTED: non-specific lipid-transfer protein 2-like [Gossypium raimondii]>gi|763767099|gb|KJB34314.1| hypothetical protein B456_006G059100 [Gossypium raimondii]	441414798	HE687312.1	Fagus hayatae microsatellite DNA locus TB-129	K18857	ADH1	alcohol dehydrogenase class-P	P82353	Non-specific lipid-transfer protein 2 OS=Prunus armeniaca PE=1 SV=1	PF02119	Flagellar P-ring protein	GO:0071973	bacterial-type flagellum-dependent cell motility	GO:0005198	structural molecule activity	GO:0030288//GO:0009428	outer membrane-bounded periplasmic space//bacterial-type flagellum basal body, distal rod, P ring	--	--
TCSR_vs_TCCR	c4819_g1	1	35.08	-5.13	3.42e-05	823169655	XP_012484269.1	PREDICTED: non-specific lipid-transfer protein 2-like [Gossypium raimondii]>gi|763767099|gb|KJB34314.1| hypothetical protein B456_006G059100 [Gossypium raimondii]	441414798	HE687312.1	Fagus hayatae microsatellite DNA locus TB-129	K18857	ADH1	alcohol dehydrogenase class-P	P82353	Non-specific lipid-transfer protein 2 OS=Prunus armeniaca PE=1 SV=1	PF02119	Flagellar P-ring protein	GO:0071973	bacterial-type flagellum-dependent cell motility	GO:0005198	structural molecule activity	GO:0030288//GO:0009428	outer membrane-bounded periplasmic space//bacterial-type flagellum basal body, distal rod, P ring	--	--
TCSL_vs_TCCL	c6033_g1	7.2	69.04	-3.26	0.00266	702479363	XP_010032777.1	PREDICTED: probable xyloglucan endotransglucosylase/hydrolase protein B [Eucalyptus grandis]>gi|629085891|gb|KCW52248.1| hypothetical protein EUGRSUZ_J01663 [Eucalyptus grandis]	82394880	DQ235254.1	Betula pendula xyloglucan endotransglucosylase mRNA, complete cds	K08235	E2.4.1.207	xyloglucan:xyloglucosyl transferase	Q8LNZ5	Probable xyloglucan endotransglucosylase/hydrolase protein B OS=Phaseolus angularis GN=XTHB PE=2 SV=1	PF00722	Glycosyl hydrolases family 16	GO:0005975	carbohydrate metabolic process	GO:0004553	hydrolase activity, hydrolyzing O-glycosyl compounds	--	--	--	--
TCSR_vs_TCCR	c6033_g1	1	75.62	-6.24	9.74e-10	702479363	XP_010032777.1	PREDICTED: probable xyloglucan endotransglucosylase/hydrolase protein B [Eucalyptus grandis]>gi|629085891|gb|KCW52248.1| hypothetical protein EUGRSUZ_J01663 [Eucalyptus grandis]	82394880	DQ235254.1	Betula pendula xyloglucan endotransglucosylase mRNA, complete cds	K08235	E2.4.1.207	xyloglucan:xyloglucosyl transferase	Q8LNZ5	Probable xyloglucan endotransglucosylase/hydrolase protein B OS=Phaseolus angularis GN=XTHB PE=2 SV=1	PF00722	Glycosyl hydrolases family 16	GO:0005975	carbohydrate metabolic process	GO:0004553	hydrolase activity, hydrolyzing O-glycosyl compounds	--	--	--	--
TCSL_vs_TCCL	c64727_g1	1.38	65.04	-5.56	3.01e-07	302852285	XP_002957663.1	hypothetical protein VOLCADRAFT_119739 [Volvox carteri f. nagariensis]>gi|300256957|gb|EFJ41212.1| hypothetical protein VOLCADRAFT_119739 [Volvox carteri f. nagariensis]	289666785	NM_146189.3	Mus musculus myosin binding protein C, fast-type (Mybpc2), mRNA	--	--	--	Q5XKE0	Myosin-binding protein C, fast-type OS=Mus musculus GN=Mybpc2 PE=1 SV=1	PF16656//PF00041//PF13895	Purple acid Phosphatase, N-terminal domain//Fibronectin type III domain//Immunoglobulin domain	GO:0006771//GO:0019497	riboflavin metabolic process//hexachlorocyclohexane metabolic process	GO:0046872//GO:0003993//GO:0005515	metal ion binding//acid phosphatase activity//protein binding	--	--	KOG0613	Projectin/twitchin and related proteins
TCSR_vs_TCCR	c64727_g1	9.97	66.35	-2.73	0.00888	302852285	XP_002957663.1	hypothetical protein VOLCADRAFT_119739 [Volvox carteri f. nagariensis]>gi|300256957|gb|EFJ41212.1| hypothetical protein VOLCADRAFT_119739 [Volvox carteri f. nagariensis]	289666785	NM_146189.3	Mus musculus myosin binding protein C, fast-type (Mybpc2), mRNA	--	--	--	Q5XKE0	Myosin-binding protein C, fast-type OS=Mus musculus GN=Mybpc2 PE=1 SV=1	PF16656//PF00041//PF13895	Purple acid Phosphatase, N-terminal domain//Fibronectin type III domain//Immunoglobulin domain	GO:0006771//GO:0019497	riboflavin metabolic process//hexachlorocyclohexane metabolic process	GO:0046872//GO:0003993//GO:0005515	metal ion binding//acid phosphatase activity//protein binding	--	--	KOG0613	Projectin/twitchin and related proteins
TCSL_vs_TCCL	c84271_g1	4.15	41.85	-3.34	0.0151	697175106	XP_009596486.1	PREDICTED: dirigent protein 22-like [Nicotiana tomentosiformis]	--	--	--	--	--	--	Q9FIG6	Dirigent protein 1 OS=Arabidopsis thaliana GN=DIR1 PE=2 SV=1	--	--	--	--	--	--	--	--	--	--
TCSR_vs_TCCR	c84271_g1	1	45.91	-5.52	1.32e-06	697175106	XP_009596486.1	PREDICTED: dirigent protein 22-like [Nicotiana tomentosiformis]	--	--	--	--	--	--	Q9FIG6	Dirigent protein 1 OS=Arabidopsis thaliana GN=DIR1 PE=2 SV=1	--	--	--	--	--	--	--	--	--	--
note:Differentially expressed unigenes (DEGs) were present only in TC leaves and roots, not in NY
NR GI： Genbank ID of unigenes blasted into NR database; NR ID: serial number of unigenes in NR ; NR Description: unigenes function description in NR database
NT GI： Genbank ID of unigenes blasted into NT database; NT ID: serial number of unigenes in NT ; NT Description: unigenes function description in NT database
KO ID: serial number of KO(Kegg orthology) of unigenes; KO Name of unigenes; KO Description: unigenes function description in KO
Swissprot ID: serial number of unigenes in Swissprot ; Swissprot Description: unigenes function description in Swissprot
PFAM ID: serial number of unigenes in PFAM ; PFAM Description: unigenes function description in PFAM
Gene Ontology Biological Pathway: the biological process involved in unigenes; BP Description: biological process of unigenes; Gene Ontology Molecular Function: unigenes molecular function annotation; Gene Ontology Cellular Component: Cellular Component annotation; CC: Cellular Component description
KOG ID: serial number of unigenes in KOG; KOG Description: unigenes function description in KOG
