# Supplementary material for: Salt-Stress Response Mechanisms Using de Novo Transcriptome Sequencing of Salt-Tolerant and Sensitive Corchorus spp. Genotypes
Source: Genes (Basel). 2017 Sep 18;8(9):226. doi: 10.3390/genes8090226 (PMC5615359; doi:10.3390/genes8090226)
Supplement: Supplementary file 1 [file genes-08-00226-s001.zip › Supplementary Material/Supplementary File S5.xls]

## Sheet: Supplementary File S5
TFs	TF families
c107606_g1	ABI3VP1
c109372_g1	ABI3VP1
c114729_g1	ABI3VP1
c114962_g1	ABI3VP1
c123448_g1	ABI3VP1
c126842_g1	ABI3VP1
c128521_g1	ABI3VP1
c129126_g1	ABI3VP1
c13008_g1	ABI3VP1
c132447_g1	ABI3VP1
c132783_g1	ABI3VP1
c134877_g4	ABI3VP1
c135402_g1	ABI3VP1
c135402_g2	ABI3VP1
c136696_g1	ABI3VP1
c137492_g1	ABI3VP1
c139397_g1	ABI3VP1
c142339_g2	ABI3VP1
c142590_g1	ABI3VP1
c142832_g1	ABI3VP1
c142832_g2	ABI3VP1
c143776_g1	ABI3VP1
c143776_g2	ABI3VP1
c144750_g1	ABI3VP1
c144757_g6	ABI3VP1
c145107_g3	ABI3VP1
c145159_g1	ABI3VP1
c145159_g2	ABI3VP1
c145622_g1	ABI3VP1
c145622_g2	ABI3VP1
c145726_g1	ABI3VP1
c146233_g2	ABI3VP1
c147698_g6	ABI3VP1
c147878_g2	ABI3VP1
c147878_g5	ABI3VP1
c147878_g7	ABI3VP1
c148171_g1	ABI3VP1
c149127_g3	ABI3VP1
c149140_g2	ABI3VP1
c149193_g1	ABI3VP1
c149313_g6	ABI3VP1
c149626_g2	ABI3VP1
c149626_g4	ABI3VP1
c149626_g5	ABI3VP1
c149626_g6	ABI3VP1
c149920_g11	ABI3VP1
c149920_g4	ABI3VP1
c159681_g1	ABI3VP1
c23106_g1	ABI3VP1
c24401_g1	ABI3VP1
c407448_g1	ABI3VP1
c48192_g1	ABI3VP1
c54807_g1	ABI3VP1
c58051_g1	ABI3VP1
c82708_g1	ABI3VP1
c130460_g1	Alfin-like
c137575_g1	Alfin-like
c140531_g1	Alfin-like
c151771_g1	Alfin-like
c196646_g1	Alfin-like
c102169_g1	AP2-EREBP
c102656_g1	AP2-EREBP
c104746_g1	AP2-EREBP
c108018_g1	AP2-EREBP
c111719_g1	AP2-EREBP
c115034_g1	AP2-EREBP
c117918_g2	AP2-EREBP
c122501_g1	AP2-EREBP
c122804_g1	AP2-EREBP
c123880_g1	AP2-EREBP
c123880_g2	AP2-EREBP
c124636_g1	AP2-EREBP
c126210_g1	AP2-EREBP
c127816_g1	AP2-EREBP
c128873_g1	AP2-EREBP
c129252_g1	AP2-EREBP
c129431_g1	AP2-EREBP
c130115_g1	AP2-EREBP
c130115_g2	AP2-EREBP
c131014_g1	AP2-EREBP
c131014_g2	AP2-EREBP
c131553_g2	AP2-EREBP
c131659_g1	AP2-EREBP
c131930_g1	AP2-EREBP
c131934_g1	AP2-EREBP
c132450_g1	AP2-EREBP
c132616_g1	AP2-EREBP
c133665_g2	AP2-EREBP
c133849_g1	AP2-EREBP
c134060_g2	AP2-EREBP
c134126_g1	AP2-EREBP
c135189_g1	AP2-EREBP
c136458_g1	AP2-EREBP
c136823_g1	AP2-EREBP
c137964_g1	AP2-EREBP
c138791_g1	AP2-EREBP
c139106_g1	AP2-EREBP
c139326_g1	AP2-EREBP
c139928_g1	AP2-EREBP
c140397_g1	AP2-EREBP
c140431_g1	AP2-EREBP
c140553_g1	AP2-EREBP
c140688_g1	AP2-EREBP
c141520_g1	AP2-EREBP
c141848_g5	AP2-EREBP
c141848_g7	AP2-EREBP
c141895_g1	AP2-EREBP
c141984_g1	AP2-EREBP
c142731_g1	AP2-EREBP
c143305_g1	AP2-EREBP
c143620_g1	AP2-EREBP
c143777_g1	AP2-EREBP
c144131_g1	AP2-EREBP
c144152_g1	AP2-EREBP
c144680_g2	AP2-EREBP
c145241_g3	AP2-EREBP
c145365_g2	AP2-EREBP
c145834_g1	AP2-EREBP
c146098_g10	AP2-EREBP
c146098_g3	AP2-EREBP
c146275_g2	AP2-EREBP
c146275_g4	AP2-EREBP
c146484_g4	AP2-EREBP
c146562_g1	AP2-EREBP
c146628_g3	AP2-EREBP
c146677_g1	AP2-EREBP
c147116_g8	AP2-EREBP
c147517_g1	AP2-EREBP
c148118_g2	AP2-EREBP
c148519_g1	AP2-EREBP
c148817_g1	AP2-EREBP
c149197_g1	AP2-EREBP
c149397_g4	AP2-EREBP
c156623_g1	AP2-EREBP
c158111_g1	AP2-EREBP
c161612_g1	AP2-EREBP
c161903_g1	AP2-EREBP
c185884_g1	AP2-EREBP
c190072_g1	AP2-EREBP
c19061_g1	AP2-EREBP
c210963_g1	AP2-EREBP
c240916_g1	AP2-EREBP
c246899_g1	AP2-EREBP
c24730_g1	AP2-EREBP
c2529_g1	AP2-EREBP
c27934_g1	AP2-EREBP
c28011_g1	AP2-EREBP
c28341_g1	AP2-EREBP
c305120_g1	AP2-EREBP
c32126_g1	AP2-EREBP
c3321_g1	AP2-EREBP
c334842_g1	AP2-EREBP
c3516_g2	AP2-EREBP
c35496_g1	AP2-EREBP
c49655_g1	AP2-EREBP
c55091_g1	AP2-EREBP
c58745_g1	AP2-EREBP
c68964_g1	AP2-EREBP
c83837_g1	AP2-EREBP
c84293_g1	AP2-EREBP
c84595_g1	AP2-EREBP
c91690_g1	AP2-EREBP
c95060_g1	AP2-EREBP
c96658_g1	AP2-EREBP
c96935_g1	AP2-EREBP
c98125_g1	AP2-EREBP
c133104_g2	ARF
c140235_g2	ARF
c142598_g2	ARF
c142598_g3	ARF
c142598_g4	ARF
c142840_g1	ARF
c143207_g1	ARF
c144411_g1	ARF
c145421_g2	ARF
c146887_g2	ARF
c147688_g1	ARF
c147688_g2	ARF
c147688_g5	ARF
c148553_g3	ARF
c148748_g1	ARF
c149193_g1	ARF
c149193_g4	ARF
c149501_g2	ARF
c377564_g1	ARF
c108067_g1	ARID
c135562_g1	ARID
c137920_g1	ARID
c137920_g2	ARID
c144619_g1	ARID
c146194_g6	ARID
c147316_g4	ARID
c147316_g6	ARID
c147558_g3	ARID
c148317_g3	ARID
c148653_g6	ARID
c138105_g1	ARR-B
c142646_g1	ARR-B
c143209_g2	ARR-B
c143490_g1	ARR-B
c145789_g1	ARR-B
c148385_g1	ARR-B
c101843_g1	AUX/IAA
c101843_g2	AUX/IAA
c104948_g2	AUX/IAA
c110587_g1	AUX/IAA
c110849_g2	AUX/IAA
c114322_g2	AUX/IAA
c116653_g1	AUX/IAA
c116653_g2	AUX/IAA
c116961_g1	AUX/IAA
c119820_g2	AUX/IAA
c121200_g1	AUX/IAA
c128921_g1	AUX/IAA
c130455_g1	AUX/IAA
c130486_g1	AUX/IAA
c131163_g1	AUX/IAA
c131643_g2	AUX/IAA
c131900_g2	AUX/IAA
c133104_g2	AUX/IAA
c133447_g1	AUX/IAA
c134504_g1	AUX/IAA
c134877_g2	AUX/IAA
c137839_g1	AUX/IAA
c137839_g2	AUX/IAA
c140922_g1	AUX/IAA
c141592_g1	AUX/IAA
c141592_g2	AUX/IAA
c142840_g1	AUX/IAA
c143097_g1	AUX/IAA
c144503_g1	AUX/IAA
c144639_g2	AUX/IAA
c144802_g1	AUX/IAA
c144954_g1	AUX/IAA
c146030_g1	AUX/IAA
c147531_g6	AUX/IAA
c147688_g3	AUX/IAA
c148553_g3	AUX/IAA
c149419_g1	AUX/IAA
c149419_g3	AUX/IAA
c165936_g1	AUX/IAA
c6507_g1	AUX/IAA
c67555_g1	AUX/IAA
c81946_g1	AUX/IAA
c824_g1	AUX/IAA
c125825_g1	BBR/BPC
c137116_g1	BBR/BPC
c141042_g1	BBR/BPC
c141697_g1	BBR/BPC
c56250_g1	BBR/BPC
c118631_g1	BES1
c137434_g1	BES1
c140996_g1	BES1
c147327_g3	BES1
c148735_g2	BES1
c149373_g5	BES1
c149373_g6	BES1
c101662_g1	bHLH
c105071_g1	bHLH
c112435_g1	bHLH
c114902_g1	bHLH
c115626_g1	bHLH
c116347_g1	bHLH
c117677_g1	bHLH
c118096_g1	bHLH
c121133_g1	bHLH
c121248_g1	bHLH
c122452_g2	bHLH
c123038_g1	bHLH
c124158_g1	bHLH
c125927_g1	bHLH
c127730_g1	bHLH
c127865_g1	bHLH
c128529_g1	bHLH
c128694_g1	bHLH
c129048_g1	bHLH
c129748_g1	bHLH
c130437_g3	bHLH
c131767_g1	bHLH
c131812_g1	bHLH
c132894_g1	bHLH
c134545_g1	bHLH
c134612_g1	bHLH
c135119_g1	bHLH
c135306_g1	bHLH
c135708_g1	bHLH
c135976_g1	bHLH
c136090_g1	bHLH
c137327_g3	bHLH
c137905_g3	bHLH
c138616_g1	bHLH
c138662_g1	bHLH
c13884_g1	bHLH
c139596_g1	bHLH
c139765_g1	bHLH
c140392_g1	bHLH
c141294_g1	bHLH
c141584_g1	bHLH
c141862_g1	bHLH
c141926_g2	bHLH
c142200_g2	bHLH
c142675_g1	bHLH
c142914_g1	bHLH
c143026_g1	bHLH
c143232_g1	bHLH
c143256_g2	bHLH
c143397_g1	bHLH
c144047_g2	bHLH
c144141_g2	bHLH
c144171_g1	bHLH
c144849_g1	bHLH
c145524_g1	bHLH
c145558_g1	bHLH
c146085_g1	bHLH
c146207_g5	bHLH
c147476_g1	bHLH
c147536_g1	bHLH
c148176_g6	bHLH
c148639_g1	bHLH
c148839_g1	bHLH
c148994_g1	bHLH
c149231_g1	bHLH
c149479_g2	bHLH
c149652_g3	bHLH
c150074_g1	bHLH
c196169_g1	bHLH
c20154_g1	bHLH
c2399_g1	bHLH
c242134_g1	bHLH
c24748_g1	bHLH
c250786_g1	bHLH
c28231_g1	bHLH
c32564_g1	bHLH
c32649_g1	bHLH
c331976_g1	bHLH
c50459_g1	bHLH
c54963_g1	bHLH
c56170_g1	bHLH
c69615_g1	bHLH
c70744_g1	bHLH
c75251_g1	bHLH
c77389_g1	bHLH
c78010_g1	bHLH
c94507_g1	bHLH
c95937_g1	bHLH
c98090_g1	bHLH
c99976_g1	bHLH
c138280_g3	BSD
c141836_g4	BSD
c142757_g2	BSD
c143512_g1	BSD
c144397_g10	BSD
c146522_g2	BSD
c147949_g2	BSD
c148786_g1	BSD
c101029_g1	bZIP
c110466_g1	bZIP
c118313_g1	bZIP
c118513_g1	bZIP
c122437_g1	bZIP
c122497_g1	bZIP
c123747_g2	bZIP
c124628_g1	bZIP
c124656_g1	bZIP
c124751_g1	bZIP
c124917_g1	bZIP
c124999_g1	bZIP
c125403_g1	bZIP
c126181_g1	bZIP
c128125_g1	bZIP
c128473_g1	bZIP
c129783_g1	bZIP
c130065_g1	bZIP
c130815_g1	bZIP
c131062_g1	bZIP
c131852_g1	bZIP
c132830_g1	bZIP
c133206_g1	bZIP
c133657_g1	bZIP
c133914_g1	bZIP
c135441_g1	bZIP
c135761_g1	bZIP
c136038_g1	bZIP
c137269_g1	bZIP
c137549_g2	bZIP
c139294_g1	bZIP
c139451_g1	bZIP
c140039_g1	bZIP
c141657_g1	bZIP
c142119_g1	bZIP
c142811_g2	bZIP
c143107_g1	bZIP
c143210_g2	bZIP
c143363_g1	bZIP
c143521_g2	bZIP
c143867_g1	bZIP
c144372_g3	bZIP
c144475_g4	bZIP
c144803_g2	bZIP
c144900_g1	bZIP
c145104_g1	bZIP
c145104_g2	bZIP
c145473_g1	bZIP
c145653_g2	bZIP
c146360_g4	bZIP
c146484_g5	bZIP
c146675_g3	bZIP
c147008_g1	bZIP
c147116_g7	bZIP
c147231_g3	bZIP
c147245_g3	bZIP
c148171_g4	bZIP
c148173_g9	bZIP
c148256_g2	bZIP
c148396_g2	bZIP
c148460_g1	bZIP
c148554_g1	bZIP
c148888_g1	bZIP
c149313_g2	bZIP
c149500_g1	bZIP
c154353_g1	bZIP
c158851_g1	bZIP
c201455_g1	bZIP
c219737_g1	bZIP
c24033_g1	bZIP
c243854_g1	bZIP
c24447_g1	bZIP
c287178_g1	bZIP
c289699_g1	bZIP
c301582_g1	bZIP
c32582_g1	bZIP
c336661_g1	bZIP
c337337_g1	bZIP
c34764_g1	bZIP
c376304_g1	bZIP
c376340_g1	bZIP
c37656_g1	bZIP
c385185_g1	bZIP
c50191_g1	bZIP
c50382_g1	bZIP
c70258_g1	bZIP
c86355_g2	bZIP
c86700_g1	bZIP
c88619_g1	bZIP
c95154_g1	bZIP
c98680_g1	bZIP
c135228_g1	C2C2-CO-like
c143120_g1	C2C2-CO-like
c148714_g5	C2C2-CO-like
c149965_g3	C2C2-CO-like
c93959_g1	C2C2-CO-like
c97395_g1	C2C2-CO-like
c107182_g1	C2C2-Dof
c109270_g1	C2C2-Dof
c127851_g2	C2C2-Dof
c127851_g3	C2C2-Dof
c133063_g2	C2C2-Dof
c133063_g3	C2C2-Dof
c137286_g1	C2C2-Dof
c139019_g2	C2C2-Dof
c140387_g1	C2C2-Dof
c141541_g1	C2C2-Dof
c143479_g1	C2C2-Dof
c143479_g2	C2C2-Dof
c143740_g1	C2C2-Dof
c144719_g1	C2C2-Dof
c144719_g2	C2C2-Dof
c146339_g1	C2C2-Dof
c146412_g2	C2C2-Dof
c146412_g3	C2C2-Dof
c146595_g1	C2C2-Dof
c146595_g2	C2C2-Dof
c146880_g11	C2C2-Dof
c146902_g2	C2C2-Dof
c147114_g1	C2C2-Dof
c147114_g2	C2C2-Dof
c147114_g4	C2C2-Dof
c147320_g1	C2C2-Dof
c148514_g14	C2C2-Dof
c149376_g4	C2C2-Dof
c243247_g1	C2C2-Dof
c49396_g1	C2C2-Dof
c93500_g1	C2C2-Dof
c105207_g1	C2C2-GATA
c109362_g1	C2C2-GATA
c109936_g1	C2C2-GATA
c113676_g1	C2C2-GATA
c115576_g1	C2C2-GATA
c120496_g1	C2C2-GATA
c122005_g2	C2C2-GATA
c122269_g1	C2C2-GATA
c13182_g1	C2C2-GATA
c134001_g1	C2C2-GATA
c134603_g1	C2C2-GATA
c135112_g1	C2C2-GATA
c136294_g1	C2C2-GATA
c137012_g1	C2C2-GATA
c137303_g1	C2C2-GATA
c138792_g1	C2C2-GATA
c140463_g1	C2C2-GATA
c142589_g2	C2C2-GATA
c143064_g1	C2C2-GATA
c143328_g1	C2C2-GATA
c145689_g6	C2C2-GATA
c145705_g1	C2C2-GATA
c147184_g1	C2C2-GATA
c147329_g3	C2C2-GATA
c147943_g1	C2C2-GATA
c148238_g6	C2C2-GATA
c148241_g5	C2C2-GATA
c148434_g1	C2C2-GATA
c149243_g3	C2C2-GATA
c149762_g1	C2C2-GATA
c308643_g1	C2C2-GATA
c337246_g1	C2C2-GATA
c94987_g1	C2C2-GATA
c96029_g1	C2C2-GATA
c116390_g1	C2C2-YABBY
c118861_g1	C2C2-YABBY
c131577_g1	C2C2-YABBY
c132412_g1	C2C2-YABBY
c138388_g1	C2C2-YABBY
c140626_g1	C2C2-YABBY
c143717_g2	C2C2-YABBY
c145358_g2	C2C2-YABBY
c148250_g6	C2C2-YABBY
c23373_g1	C2C2-YABBY
c103391_g1	C2H2
c105943_g1	C2H2
c107072_g3	C2H2
c108591_g1	C2H2
c109485_g1	C2H2
c110915_g1	C2H2
c116664_g1	C2H2
c116850_g1	C2H2
c116938_g1	C2H2
c117704_g1	C2H2
c122097_g1	C2H2
c122313_g1	C2H2
c122927_g1	C2H2
c123604_g1	C2H2
c123809_g1	C2H2
c124410_g2	C2H2
c124724_g2	C2H2
c125201_g1	C2H2
c126173_g1	C2H2
c127875_g1	C2H2
c128654_g1	C2H2
c129243_g1	C2H2
c129966_g2	C2H2
c130676_g2	C2H2
c131078_g1	C2H2
c131184_g1	C2H2
c131403_g1	C2H2
c132859_g1	C2H2
c133075_g1	C2H2
c134010_g3	C2H2
c134012_g1	C2H2
c134263_g2	C2H2
c134402_g1	C2H2
c134555_g1	C2H2
c135190_g1	C2H2
c136012_g3	C2H2
c136096_g1	C2H2
c137179_g1	C2H2
c139153_g1	C2H2
c140977_g5	C2H2
c141275_g2	C2H2
c141535_g1	C2H2
c141586_g1	C2H2
c143032_g2	C2H2
c144475_g10	C2H2
c146642_g2	C2H2
c146824_g2	C2H2
c146824_g4	C2H2
c147126_g1	C2H2
c147205_g1	C2H2
c147549_g3	C2H2
c148132_g3	C2H2
c148132_g4	C2H2
c148132_g5	C2H2
c148608_g2	C2H2
c149200_g1	C2H2
c149276_g5	C2H2
c149558_g5	C2H2
c149873_g2	C2H2
c158769_g1	C2H2
c195470_g1	C2H2
c23853_g1	C2H2
c247696_g1	C2H2
c253771_g1	C2H2
c261590_g1	C2H2
c262254_g1	C2H2
c26274_g1	C2H2
c2766_g1	C2H2
c286871_g1	C2H2
c287590_g1	C2H2
c288266_g1	C2H2
c290431_g1	C2H2
c316388_g1	C2H2
c329779_g1	C2H2
c329949_g1	C2H2
c349522_g1	C2H2
c3687_g1	C2H2
c374415_g1	C2H2
c375712_g1	C2H2
c393995_g1	C2H2
c48649_g1	C2H2
c50848_g1	C2H2
c52777_g1	C2H2
c55752_g2	C2H2
c67431_g1	C2H2
c85926_g1	C2H2
c91890_g1	C2H2
c97296_g1	C2H2
c97629_g1	C2H2
c98958_g1	C2H2
c10434_g1	C3H
c104867_g2	C3H
c106891_g1	C3H
c110174_g1	C3H
c112179_g1	C3H
c114143_g1	C3H
c114508_g1	C3H
c115458_g1	C3H
c116654_g1	C3H
c119540_g2	C3H
c119673_g1	C3H
c120404_g1	C3H
c120690_g1	C3H
c122473_g1	C3H
c122614_g1	C3H
c123269_g1	C3H
c123269_g2	C3H
c124257_g1	C3H
c124324_g2	C3H
c124369_g1	C3H
c124887_g1	C3H
c124887_g2	C3H
c125691_g1	C3H
c126689_g1	C3H
c126980_g1	C3H
c129736_g1	C3H
c129841_g1	C3H
c129841_g2	C3H
c129995_g1	C3H
c130629_g1	C3H
c130729_g1	C3H
c130850_g1	C3H
c131256_g1	C3H
c13162_g1	C3H
c132836_g3	C3H
c133297_g1	C3H
c133328_g1	C3H
c133832_g1	C3H
c133997_g3	C3H
c133997_g4	C3H
c134142_g2	C3H
c134556_g1	C3H
c134713_g1	C3H
c135345_g1	C3H
c135886_g1	C3H
c136030_g1	C3H
c136572_g1	C3H
c136596_g1	C3H
c136781_g1	C3H
c138001_g2	C3H
c138433_g1	C3H
c138541_g2	C3H
c138744_g2	C3H
c139133_g1	C3H
c139388_g1	C3H
c139582_g1	C3H
c139828_g1	C3H
c139879_g1	C3H
c13994_g1	C3H
c140059_g1	C3H
c140447_g1	C3H
c140815_g1	C3H
c140894_g1	C3H
c140915_g1	C3H
c141499_g1	C3H
c142067_g1	C3H
c142418_g1	C3H
c142418_g4	C3H
c142902_g1	C3H
c143156_g2	C3H
c143168_g1	C3H
c143251_g1	C3H
c143419_g3	C3H
c144164_g2	C3H
c144474_g3	C3H
c144561_g1	C3H
c145030_g1	C3H
c145259_g1	C3H
c145259_g2	C3H
c145883_g11	C3H
c145950_g1	C3H
c146804_g1	C3H
c147217_g2	C3H
c147910_g4	C3H
c148192_g3	C3H
c148262_g1	C3H
c148377_g1	C3H
c148399_g1	C3H
c148571_g3	C3H
c149051_g1	C3H
c149179_g2	C3H
c149410_g3	C3H
c149436_g1	C3H
c149436_g2	C3H
c149546_g2	C3H
c149566_g4	C3H
c149641_g1	C3H
c157078_g1	C3H
c160060_g1	C3H
c160835_g1	C3H
c176193_g1	C3H
c198761_g1	C3H
c199035_g1	C3H
c200671_g1	C3H
c203093_g1	C3H
c207509_g1	C3H
c215191_g1	C3H
c243497_g1	C3H
c254211_g1	C3H
c26760_g1	C3H
c27767_g1	C3H
c284865_g1	C3H
c290515_g1	C3H
c291168_g1	C3H
c296157_g1	C3H
c300853_g1	C3H
c307297_g1	C3H
c328895_g1	C3H
c332330_g1	C3H
c336681_g1	C3H
c342810_g1	C3H
c35185_g1	C3H
c363645_g1	C3H
c374424_g1	C3H
c383129_g1	C3H
c38772_g1	C3H
c395531_g1	C3H
c397457_g1	C3H
c408507_g1	C3H
c47410_g1	C3H
c49360_g1	C3H
c61011_g1	C3H
c81696_g1	C3H
c92079_g1	C3H
c94230_g1	C3H
c94992_g1	C3H
c97737_g1	C3H
c99890_g1	C3H
c125898_g1	CAMTA
c138534_g1	CAMTA
c148507_g1	CAMTA
c103503_g1	CCAAT
c108305_g2	CCAAT
c110520_g3	CCAAT
c111528_g1	CCAAT
c116892_g1	CCAAT
c118189_g2	CCAAT
c119408_g1	CCAAT
c120182_g1	CCAAT
c123098_g1	CCAAT
c123098_g2	CCAAT
c123986_g1	CCAAT
c125323_g1	CCAAT
c125750_g1	CCAAT
c128221_g1	CCAAT
c130200_g1	CCAAT
c132540_g1	CCAAT
c134807_g1	CCAAT
c135578_g1	CCAAT
c136205_g1	CCAAT
c136215_g1	CCAAT
c136242_g1	CCAAT
c136242_g2	CCAAT
c136739_g2	CCAAT
c137143_g1	CCAAT
c137355_g1	CCAAT
c137355_g2	CCAAT
c137389_g1	CCAAT
c138443_g1	CCAAT
c138745_g1	CCAAT
c139186_g2	CCAAT
c139440_g1	CCAAT
c139693_g2	CCAAT
c139714_g1	CCAAT
c139929_g1	CCAAT
c141494_g1	CCAAT
c142207_g2	CCAAT
c142488_g5	CCAAT
c142586_g1	CCAAT
c142586_g2	CCAAT
c142760_g1	CCAAT
c142895_g1	CCAAT
c144173_g1	CCAAT
c144538_g2	CCAAT
c144928_g1	CCAAT
c145237_g1	CCAAT
c145986_g2	CCAAT
c147847_g2	CCAAT
c147959_g1	CCAAT
c147959_g4	CCAAT
c147959_g6	CCAAT
c148250_g7	CCAAT
c148264_g4	CCAAT
c148544_g4	CCAAT
c148874_g1	CCAAT
c149095_g1	CCAAT
c149095_g8	CCAAT
c149096_g1	CCAAT
c149100_g8	CCAAT
c19148_g1	CCAAT
c2314_g1	CCAAT
c284468_g1	CCAAT
c289948_g1	CCAAT
c329480_g1	CCAAT
c358344_g1	CCAAT
c365219_g1	CCAAT
c381615_g1	CCAAT
c390276_g1	CCAAT
c48213_g1	CCAAT
c75691_g1	CCAAT
c82104_g1	CCAAT
c85617_g1	CCAAT
c92418_g1	CCAAT
c94834_g1	CCAAT
c98692_g1	CCAAT
c99250_g1	CCAAT
c129534_g1	Coactivator p15
c141585_g1	Coactivator p15
c143761_g1	Coactivator p15
c144429_g1	Coactivator p15
c221649_g1	Coactivator p15
c48634_g1	Coactivator p15
c109265_g1	CPP
c129414_g1	CPP
c134720_g1	CPP
c142771_g1	CPP
c143736_g1	CPP
c145840_g3	CPP
c19963_g2	CPP
c199706_g1	CPP
c20396_g1	CPP
c248812_g1	CPP
c25702_g1	CPP
c338634_g1	CPP
c350500_g1	CPP
c397753_g1	CPP
c67571_g1	CPP
c116899_g1	CSD
c119337_g1	CSD
c128573_g1	CSD
c129445_g1	CSD
c132570_g1	CSD
c135569_g1	CSD
c137899_g1	CSD
c140946_g1	CSD
c142351_g2	CSD
c143159_g3	CSD
c146540_g1	CSD
c148516_g1	CSD
c149403_g1	CSD
c160268_g1	CSD
c164488_g1	CSD
c354328_g1	CSD
c90026_g1	CSD
c99897_g1	CSD
c143285_g3	DBP
c146587_g2	DBP
c136788_g1	DDT
c138812_g1	DDT
c145857_g1	DDT
c146815_g2	DDT
c147296_g11	DDT
c147639_g1	DDT
c134145_g1	E2F-DP
c137931_g1	E2F-DP
c144034_g6	E2F-DP
c146556_g1	E2F-DP
c148698_g2	E2F-DP
c149857_g1	E2F-DP
c379620_g1	E2F-DP
c50358_g1	E2F-DP
c77651_g1	E2F-DP
c96070_g1	E2F-DP
c118716_g1	EIL
c121506_g1	EIL
c133685_g1	EIL
c140449_g1	EIL
c204180_g1	EIL
geneID_	Family
c109544_g2	FAR1
c113291_g1	FAR1
c117051_g1	FAR1
c119173_g1	FAR1
c124919_g1	FAR1
c126409_g1	FAR1
c127065_g1	FAR1
c128035_g1	FAR1
c128257_g1	FAR1
c128444_g1	FAR1
c129139_g2	FAR1
c129701_g2	FAR1
c130143_g1	FAR1
c131147_g1	FAR1
c131657_g2	FAR1
c131905_g1	FAR1
c137827_g1	FAR1
c140261_g1	FAR1
c140948_g1	FAR1
c141182_g1	FAR1
c142069_g1	FAR1
c142230_g1	FAR1
c143941_g4	FAR1
c144646_g2	FAR1
c144997_g1	FAR1
c145003_g2	FAR1
c145586_g1	FAR1
c146274_g1	FAR1
c146680_g4	FAR1
c146863_g4	FAR1
c147434_g2	FAR1
c147518_g1	FAR1
c147790_g1	FAR1
c148353_g2	FAR1
c148797_g2	FAR1
c149115_g2	FAR1
c149315_g3	FAR1
c1011_g1	FHA
c104220_g2	FHA
c106302_g1	FHA
c110008_g1	FHA
c114104_g1	FHA
c126140_g1	FHA
c131195_g3	FHA
c131742_g1	FHA
c132543_g1	FHA
c135080_g1	FHA
c137532_g1	FHA
c141604_g2	FHA
c143652_g1	FHA
c143653_g1	FHA
c143936_g2	FHA
c143961_g1	FHA
c144175_g1	FHA
c146674_g1	FHA
c147978_g2	FHA
c148412_g2	FHA
c148494_g3	FHA
c148653_g4	FHA
c154730_g1	FHA
c157460_g1	FHA
c174062_g1	FHA
c23493_g1	FHA
c263590_g1	FHA
c27127_g1	FHA
c335164_g1	FHA
c339394_g1	FHA
c347554_g1	FHA
c355799_g1	FHA
c50218_g1	FHA
c5583_g1	FHA
c83293_g1	FHA
c86981_g1	FHA
c87120_g1	FHA
c94415_g1	FHA
c95601_g2	FHA
c106810_g1	G2-like
c110256_g1	G2-like
c116429_g1	G2-like
c121364_g1	G2-like
c124072_g2	G2-like
c125693_g1	G2-like
c126769_g1	G2-like
c131181_g1	G2-like
c132241_g1	G2-like
c132518_g1	G2-like
c132556_g2	G2-like
c134978_g1	G2-like
c135161_g1	G2-like
c136344_g1	G2-like
c136573_g2	G2-like
c137135_g1	G2-like
c137905_g4	G2-like
c139078_g1	G2-like
c141503_g1	G2-like
c142089_g1	G2-like
c142522_g1	G2-like
c143209_g3	G2-like
c143896_g1	G2-like
c145498_g3	G2-like
c145714_g1	G2-like
c145789_g1	G2-like
c146065_g1	G2-like
c146779_g2	G2-like
c147016_g1	G2-like
c147316_g2	G2-like
c147938_g1	G2-like
c148703_g3	G2-like
c149222_g6	G2-like
c149225_g4	G2-like
c169670_g1	G2-like
c249857_g1	G2-like
c28303_g1	G2-like
c316192_g1	G2-like
c104806_g1	GeBP
c132843_g1	GeBP
c133525_g2	GeBP
c136045_g1	GeBP
c13683_g1	GeBP
c137135_g2	GeBP
c291274_g1	GeBP
c3248_g1	GeBP
c38053_g1	GeBP
c49011_g1	GeBP
c103716_g1	GNAT
c107648_g1	GNAT
c109677_g1	GNAT
c110038_g1	GNAT
c112354_g1	GNAT
c113897_g1	GNAT
c129136_g2	GNAT
c129259_g1	GNAT
c130749_g1	GNAT
c131449_g1	GNAT
c131792_g1	GNAT
c134341_g1	GNAT
c136042_g1	GNAT
c136153_g1	GNAT
c136200_g1	GNAT
c140656_g1	GNAT
c141849_g1	GNAT
c142203_g3	GNAT
c143670_g1	GNAT
c144623_g2	GNAT
c144715_g2	GNAT
c145342_g9	GNAT
c145856_g1	GNAT
c145959_g9	GNAT
c146046_g1	GNAT
c146211_g2	GNAT
c146442_g1	GNAT
c147219_g1	GNAT
c147458_g1	GNAT
c147811_g4	GNAT
c147878_g3	GNAT
c147878_g9	GNAT
c149500_g1	GNAT
c165641_g1	GNAT
c223466_g1	GNAT
c26503_g1	GNAT
c334549_g1	GNAT
c38875_g1	GNAT
c64384_g1	GNAT
c90920_g1	GNAT
c103529_g1	GRAS
c104389_g1	GRAS
c106215_g1	GRAS
c111505_g1	GRAS
c111515_g1	GRAS
c113365_g1	GRAS
c114253_g1	GRAS
c116427_g1	GRAS
c116846_g1	GRAS
c119968_g1	GRAS
c121605_g1	GRAS
c121605_g2	GRAS
c124224_g1	GRAS
c125638_g1	GRAS
c125800_g1	GRAS
c134118_g1	GRAS
c134535_g1	GRAS
c135093_g1	GRAS
c137000_g1	GRAS
c140976_g1	GRAS
c141381_g3	GRAS
c141480_g1	GRAS
c144077_g2	GRAS
c145340_g1	GRAS
c145423_g1	GRAS
c145770_g3	GRAS
c145954_g2	GRAS
c146671_g1	GRAS
c148551_g2	GRAS
c148964_g3	GRAS
c150037_g1	GRAS
c204265_g1	GRAS
c246158_g1	GRAS
c2612_g1	GRAS
c26573_g1	GRAS
c332507_g1	GRAS
c56929_g1	GRAS
c56977_g1	GRAS
c91785_g1	GRAS
c95620_g1	GRAS
c104665_g2	GRF
c133995_g1	GRF
c137429_g1	GRF
c143476_g1	GRF
c143476_g2	GRF
c5023_g1	GRF
c873_g1	GRF
c100202_g1	HB
c105030_g1	HB
c107499_g1	HB
c108698_g1	HB
c111284_g1	HB
c112739_g1	HB
c113698_g1	HB
c114064_g1	HB
c116112_g1	HB
c117817_g1	HB
c120452_g1	HB
c125151_g1	HB
c125489_g1	HB
c127107_g1	HB
c131998_g1	HB
c135319_g1	HB
c135548_g1	HB
c135856_g1	HB
c135885_g1	HB
c136952_g1	HB
c136952_g2	HB
c136993_g1	HB
c136993_g2	HB
c137100_g1	HB
c137272_g1	HB
c138024_g1	HB
c138776_g1	HB
c138925_g1	HB
c139143_g1	HB
c141548_g2	HB
c14177_g1	HB
c142134_g1	HB
c142256_g2	HB
c144215_g1	HB
c144683_g4	HB
c144717_g2	HB
c144879_g7	HB
c145286_g6	HB
c145388_g2	HB
c145498_g2	HB
c146519_g9	HB
c146775_g1	HB
c147253_g3	HB
c147253_g4	HB
c147299_g6	HB
c147625_g6	HB
c147639_g3	HB
c147915_g1	HB
c148098_g2	HB
c148098_g5	HB
c148159_g1	HB
c148192_g2	HB
c148317_g3	HB
c148573_g1	HB
c149283_g3	HB
c149797_g4	HB
c16156_g1	HB
c165581_g1	HB
c254234_g1	HB
c280097_g1	HB
c342347_g1	HB
c35359_g1	HB
c378647_g1	HB
c48583_g1	HB
c51392_g1	HB
c56724_g1	HB
c63126_g1	HB
c84243_g1	HB
c85773_g1	HB
c91929_g1	HB
c93304_g1	HB
c93657_g1	HB
c101213_g1	HMG
c110576_g1	HMG
c111351_g2	HMG
c115861_g1	HMG
c115861_g2	HMG
c115907_g1	HMG
c116153_g1	HMG
c118219_g1	HMG
c118628_g1	HMG
c118970_g1	HMG
c124114_g1	HMG
c126431_g1	HMG
c130656_g2	HMG
c132787_g1	HMG
c132834_g1	HMG
c134428_g1	HMG
c134941_g2	HMG
c136031_g1	HMG
c138703_g1	HMG
c138834_g1	HMG
c139847_g2	HMG
c140956_g2	HMG
c141897_g1	HMG
c142404_g1	HMG
c146194_g6	HMG
c147104_g1	HMG
c147184_g2	HMG
c147229_g1	HMG
c147406_g1	HMG
c148266_g5	HMG
c148406_g4	HMG
c148406_g6	HMG
c149597_g3	HMG
c15289_g1	HMG
c19784_g1	HMG
c272843_g1	HMG
c286970_g1	HMG
c30288_g1	HMG
c329309_g1	HMG
c338765_g1	HMG
c378119_g1	HMG
c387631_g1	HMG
c49831_g1	HMG
c49831_g2	HMG
c70372_g1	HMG
c136794_g1	HRT
c100516_g2	HSF
c100971_g1	HSF
c106738_g1	HSF
c110218_g1	HSF
c118441_g1	HSF
c123640_g1	HSF
c123737_g1	HSF
c125431_g1	HSF
c129219_g1	HSF
c129602_g1	HSF
c13066_g1	HSF
c131708_g1	HSF
c131988_g2	HSF
c133342_g1	HSF
c136409_g1	HSF
c136446_g1	HSF
c138778_g2	HSF
c140516_g1	HSF
c140540_g1	HSF
c142476_g1	HSF
c144468_g2	HSF
c144625_g2	HSF
c146207_g3	HSF
c146529_g1	HSF
c147910_g3	HSF
c147910_g5	HSF
c149364_g2	HSF
c149763_g3	HSF
c151246_g1	HSF
c155310_g1	HSF
c218688_g1	HSF
c24458_g1	HSF
c30041_g1	HSF
c308882_g1	HSF
c3127_g1	HSF
c32103_g1	HSF
c334016_g1	HSF
c334805_g1	HSF
c338172_g1	HSF
c346964_g1	HSF
c365349_g1	HSF
c50049_g1	HSF
c66084_g1	HSF
c71316_g1	HSF
c79205_g1	HSF
c96351_g1	HSF
c138449_g1	IWS1
c138449_g2	IWS1
c139490_g1	IWS1
c142454_g1	IWS1
c145595_g1	IWS1
c147313_g2	IWS1
c200989_g1	IWS1
c61800_g1	IWS1
c87609_g1	IWS1
c91716_g1	IWS1
c115041_g2	Jumonji
c120727_g2	Jumonji
c122752_g1	Jumonji
c126206_g2	Jumonji
c129572_g1	Jumonji
c130170_g1	Jumonji
c131343_g1	Jumonji
c137196_g1	Jumonji
c139507_g2	Jumonji
c140406_g1	Jumonji
c141017_g1	Jumonji
c142231_g1	Jumonji
c143032_g2	Jumonji
c143359_g1	Jumonji
c144890_g1	Jumonji
c146732_g1	Jumonji
c147224_g1	Jumonji
c147265_g1	Jumonji
c147403_g1	Jumonji
c149122_g1	Jumonji
c201349_g1	Jumonji
c23937_g1	Jumonji
c250167_g1	Jumonji
c57691_g1	Jumonji
c97960_g1	Jumonji
c108578_g1	LFY
c118146_g1	LFY
c81297_g1	LFY
c101252_g1	LIM
c102585_g1	LIM
c103728_g1	LIM
c105426_g1	LIM
c111525_g2	LIM
c116536_g1	LIM
c120984_g1	LIM
c122908_g1	LIM
c125059_g1	LIM
c125398_g1	LIM
c126419_g1	LIM
c128954_g1	LIM
c133203_g1	LIM
c134876_g2	LIM
c138156_g4	LIM
c139233_g4	LIM
c142954_g1	LIM
c156035_g1	LIM
c241718_g1	LIM
c262587_g1	LIM
c333233_g1	LIM
c3655_g1	LIM
c365538_g1	LIM
c380517_g1	LIM
c63619_g1	LIM
c77460_g2	LIM
c78566_g1	LIM
c92043_g1	LIM
c93863_g1	LIM
c94353_g1	LIM
c110212_g1	LOB
c112395_g1	LOB
c118010_g1	LOB
c123390_g1	LOB
c12849_g1	LOB
c130603_g1	LOB
c130773_g1	LOB
c131411_g1	LOB
c132032_g1	LOB
c132815_g1	LOB
c134899_g1	LOB
c140131_g1	LOB
c144260_g1	LOB
c144693_g1	LOB
c144693_g2	LOB
c144895_g1	LOB
c145908_g2	LOB
c145977_g1	LOB
c146207_g10	LOB
c146606_g1	LOB
c146606_g4	LOB
c146946_g1	LOB
c147128_g1	LOB
c147517_g2	LOB
c148774_g4	LOB
c149288_g1	LOB
c149288_g2	LOB
c199714_g1	LOB
c395878_g1	LOB
c62095_g1	LOB
c85534_g1	LOB
c123202_g1	LUG
c141112_g1	LUG
c100346_g1	MADS
c110161_g1	MADS
c115046_g1	MADS
c115345_g1	MADS
c117912_g1	MADS
c124380_g1	MADS
c125767_g1	MADS
c126157_g1	MADS
c126869_g1	MADS
c126869_g2	MADS
c129148_g1	MADS
c130704_g1	MADS
c130961_g1	MADS
c133053_g2	MADS
c135908_g1	MADS
c13751_g1	MADS
c137999_g2	MADS
c139414_g1	MADS
c141362_g2	MADS
c141362_g3	MADS
c143681_g1	MADS
c144138_g5	MADS
c144238_g1	MADS
c144472_g3	MADS
c145333_g1	MADS
c145958_g1	MADS
c145958_g2	MADS
c146180_g1	MADS
c147841_g5	MADS
c148557_g1	MADS
c149058_g1	MADS
c149298_g5	MADS
c149357_g3	MADS
c150833_g1	MADS
c153302_g1	MADS
c17864_g1	MADS
c20514_g1	MADS
c257959_g1	MADS
c267362_g1	MADS
c286896_g1	MADS
c2986_g1	MADS
c341405_g1	MADS
c82764_g1	MADS
c96567_g1	MADS
c118879_g1	MBF1
c138459_g1	MBF1
c139728_g1	MBF1
c141765_g3	MBF1
c147117_g1	MBF1
c162008_g1	MBF1
c28278_g1	MBF1
c306377_g1	MBF1
c374431_g1	MBF1
c51680_g1	MBF1
c58366_g1	MBF1
c96159_g1	MBF1
c120221_g1	MED6
c149863_g3	MED7
c104772_g1	mTERF
c116193_g1	mTERF
c116342_g1	mTERF
c117170_g1	mTERF
c125687_g2	mTERF
c126228_g2	mTERF
c127647_g1	mTERF
c134674_g1	mTERF
c134785_g1	mTERF
c136623_g1	mTERF
c137553_g1	mTERF
c139842_g1	mTERF
c140544_g1	mTERF
c141073_g1	mTERF
c141185_g1	mTERF
c142818_g1	mTERF
c143496_g1	mTERF
c143496_g2	mTERF
c144804_g3	mTERF
c145733_g1	mTERF
c145951_g2	mTERF
c147444_g1	mTERF
c147602_g1	mTERF
c147971_g2	mTERF
c148095_g2	mTERF
c148472_g4	mTERF
c148630_g1	mTERF
c148630_g6	mTERF
c148640_g1	mTERF
c149315_g3	mTERF
c149558_g6	mTERF
c149741_g2	mTERF
c149741_g3	mTERF
c149913_g2	mTERF
c149913_g3	mTERF
c150006_g2	mTERF
c150006_g3	mTERF
c150007_g2	mTERF
c25570_g2	mTERF
c28003_g1	mTERF
c30826_g1	mTERF
c60487_g1	mTERF
c94765_g1	mTERF
c101649_g1	MYB
c103089_g1	MYB
c103268_g1	MYB
c105130_g1	MYB
c105267_g1	MYB
c105846_g2	MYB
c108981_g1	MYB
c108981_g2	MYB
c109021_g1	MYB
c109103_g1	MYB
c109819_g1	MYB
c110127_g1	MYB
c110381_g1	MYB
c110782_g1	MYB
c112896_g1	MYB
c113397_g1	MYB
c113420_g1	MYB
c113603_g1	MYB
c115615_g1	MYB
c116400_g1	MYB
c116620_g1	MYB
c117390_g1	MYB
c117824_g2	MYB
c118188_g1	MYB
c118926_g1	MYB
c119166_g1	MYB
c119577_g1	MYB
c120240_g1	MYB
c121069_g1	MYB
c121700_g1	MYB
c121959_g1	MYB
c122116_g1	MYB
c122572_g1	MYB
c122628_g2	MYB
c122628_g3	MYB
c123976_g1	MYB
c124129_g1	MYB
c124641_g1	MYB
c125433_g1	MYB
c125488_g1	MYB
c125557_g1	MYB
c125676_g1	MYB
c126466_g1	MYB
c126656_g1	MYB
c126656_g2	MYB
c126986_g1	MYB
c129080_g1	MYB
c130124_g1	MYB
c130544_g1	MYB
c131401_g2	MYB
c131664_g1	MYB
c132411_g1	MYB
c132477_g1	MYB
c132489_g2	MYB
c132656_g1	MYB
c133367_g2	MYB
c133529_g1	MYB
c133743_g1	MYB
c133866_g2	MYB
c133925_g1	MYB
c134908_g1	MYB
c135294_g1	MYB
c135294_g2	MYB
c135294_g3	MYB
c135737_g1	MYB
c136137_g1	MYB
c136192_g2	MYB
c136317_g1	MYB
c136451_g1	MYB
c137109_g1	MYB
c137310_g1	MYB
c137707_g1	MYB
c137725_g1	MYB
c137803_g2	MYB
c138045_g1	MYB
c138794_g1	MYB
c138794_g2	MYB
c138952_g1	MYB
c139096_g3	MYB
c139584_g1	MYB
c139616_g2	MYB
c139616_g3	MYB
c139639_g1	MYB
c139832_g1	MYB
c140472_g1	MYB
c140552_g8	MYB
c140552_g9	MYB
c140591_g3	MYB
c140836_g1	MYB
c141086_g1	MYB
c141280_g1	MYB
c141482_g1	MYB
c141783_g1	MYB
c141925_g1	MYB
c142383_g5	MYB
c142847_g1	MYB
c143055_g2	MYB
c144128_g2	MYB
c144272_g1	MYB
c144882_g3	MYB
c144882_g4	MYB
c144882_g5	MYB
c144882_g6	MYB
c145136_g2	MYB
c145213_g2	MYB
c145384_g3	MYB
c145415_g1	MYB
c145520_g1	MYB
c145629_g1	MYB
c145702_g3	MYB
c145783_g7	MYB
c146180_g3	MYB
c146537_g2	MYB
c146537_g6	MYB
c146586_g4	MYB
c146674_g6	MYB
c146906_g1	MYB
c147049_g6	MYB
c147060_g4	MYB
c147411_g8	MYB
c147411_g9	MYB
c147658_g4	MYB
c147908_g3	MYB
c148040_g6	MYB
c148199_g1	MYB
c148293_g2	MYB
c148342_g1	MYB
c148342_g2	MYB
c148342_g3	MYB
c148366_g3	MYB
c148435_g1	MYB
c148438_g1	MYB
c148438_g2	MYB
c148480_g1	MYB
c148637_g4	MYB
c149040_g7	MYB
c149190_g7	MYB
c149222_g8	MYB
c149312_g1	MYB
c149312_g2	MYB
c149574_g5	MYB
c149851_g7	MYB
c156711_g1	MYB
c158885_g1	MYB
c195349_g1	MYB
c198651_g1	MYB
c200809_g1	MYB
c22307_g1	MYB
c224347_g1	MYB
c22468_g1	MYB
c227485_g1	MYB
c239844_g1	MYB
c2410_g1	MYB
c263953_g1	MYB
c264167_g1	MYB
c265894_g1	MYB
c27214_g1	MYB
c27536_g1	MYB
c275950_g1	MYB
c285750_g1	MYB
c287582_g1	MYB
c287734_g1	MYB
c301274_g1	MYB
c309320_g1	MYB
c32406_g1	MYB
c328955_g1	MYB
c329107_g1	MYB
c332753_g1	MYB
c340207_g1	MYB
c341640_g1	MYB
c342408_g1	MYB
c351391_g1	MYB
c37184_g1	MYB
c375314_g1	MYB
c376570_g1	MYB
c377948_g1	MYB
c379413_g1	MYB
c385643_g1	MYB
c386781_g1	MYB
c387186_g1	MYB
c48250_g1	MYB
c48766_g1	MYB
c51212_g1	MYB
c57469_g1	MYB
c66545_g1	MYB
c67756_g1	MYB
c79847_g1	MYB
c90887_g1	MYB
c91595_g1	MYB
c91873_g1	MYB
c93909_g1	MYB
c95734_g2	MYB
c98990_g1	MYB
c102950_g1	NAC
c103874_g1	NAC
c103874_g2	NAC
c106179_g1	NAC
c110183_g1	NAC
c116552_g2	NAC
c117716_g1	NAC
c117716_g2	NAC
c119065_g1	NAC
c12103_g1	NAC
c121044_g1	NAC
c121566_g1	NAC
c121914_g1	NAC
c123369_g1	NAC
c124789_g1	NAC
c124789_g2	NAC
c125188_g1	NAC
c125869_g1	NAC
c126613_g1	NAC
c126913_g1	NAC
c126994_g1	NAC
c127114_g1	NAC
c128631_g1	NAC
c128800_g1	NAC
c12996_g1	NAC
c130156_g1	NAC
c130832_g1	NAC
c131365_g1	NAC
c131744_g1	NAC
c131932_g1	NAC
c132103_g1	NAC
c132103_g2	NAC
c134205_g1	NAC
c134232_g1	NAC
c134400_g1	NAC
c135003_g3	NAC
c135556_g1	NAC
c136309_g1	NAC
c136814_g1	NAC
c136814_g2	NAC
c136900_g1	NAC
c137905_g2	NAC
c137907_g1	NAC
c137913_g1	NAC
c137987_g1	NAC
c137987_g2	NAC
c138943_g1	NAC
c138943_g3	NAC
c139134_g1	NAC
c140863_g1	NAC
c141193_g1	NAC
c141850_g2	NAC
c142152_g1	NAC
c142244_g1	NAC
c142760_g6	NAC
c143072_g1	NAC
c144010_g1	NAC
c145060_g1	NAC
c145481_g2	NAC
c145481_g4	NAC
c145553_g5	NAC
c145770_g5	NAC
c146682_g1	NAC
c147587_g5	NAC
c147635_g2	NAC
c147635_g4	NAC
c147635_g5	NAC
c148439_g7	NAC
c148533_g1	NAC
c148619_g2	NAC
c149210_g6	NAC
c149210_g7	NAC
c149257_g2	NAC
c150014_g1	NAC
c258341_g1	NAC
c296091_g1	NAC
c384890_g1	NAC
c389728_g1	NAC
c409017_g1	NAC
c49787_g2	NAC
c84367_g1	NAC
c86532_g1	NAC
c89110_g1	NAC
c93955_g1	NAC
c97207_g1	NAC
c116388_g1	OFP
c123517_g2	OFP
c123729_g2	OFP
c129007_g1	OFP
c131889_g1	OFP
c138124_g3	OFP
c138208_g1	OFP
c139907_g1	OFP
c144353_g4	OFP
c145582_g1	OFP
c145868_g1	OFP
c146675_g2	OFP
c147675_g1	OFP
c380177_g1	OFP
c97354_g1	OFP
c101374_g1	Orphans
c103528_g1	Orphans
c104399_g1	Orphans
c107646_g1	Orphans
c109847_g1	Orphans
c110037_g1	Orphans
c113965_g1	Orphans
c114870_g1	Orphans
c115511_g1	Orphans
c116243_g1	Orphans
c116816_g1	Orphans
c117011_g1	Orphans
c117694_g1	Orphans
c119120_g1	Orphans
c119302_g1	Orphans
c120572_g2	Orphans
c120642_g1	Orphans
c121009_g1	Orphans
c121852_g1	Orphans
c122134_g1	Orphans
c123347_g1	Orphans
c123552_g1	Orphans
c124079_g1	Orphans
c124679_g1	Orphans
c125096_g1	Orphans
c125304_g2	Orphans
c126723_g1	Orphans
c127565_g1	Orphans
c128013_g1	Orphans
c128131_g2	Orphans
c128824_g2	Orphans
c130270_g1	Orphans
c130677_g1	Orphans
c130745_g1	Orphans
c130946_g1	Orphans
c131257_g1	Orphans
c131491_g1	Orphans
c132813_g1	Orphans
c133568_g1	Orphans
c134472_g1	Orphans
c136379_g1	Orphans
c136632_g1	Orphans
c137260_g1	Orphans
c137385_g1	Orphans
c137592_g1	Orphans
c137728_g2	Orphans
c137793_g1	Orphans
c137879_g1	Orphans
c138066_g1	Orphans
c138123_g1	Orphans
c138776_g2	Orphans
c138916_g1	Orphans
c139034_g1	Orphans
c139233_g1	Orphans
c139233_g3	Orphans
c139892_g1	Orphans
c140243_g1	Orphans
c140587_g2	Orphans
c141075_g1	Orphans
c141932_g1	Orphans
c142433_g1	Orphans
c142433_g2	Orphans
c142570_g1	Orphans
c142570_g2	Orphans
c142627_g1	Orphans
c142725_g1	Orphans
c14340_g1	Orphans
c144327_g3	Orphans
c144327_g6	Orphans
c144508_g1	Orphans
c144627_g1	Orphans
c144929_g2	Orphans
c145442_g5	Orphans
c145540_g1	Orphans
c145540_g2	Orphans
c145582_g2	Orphans
c146360_g3	Orphans
c146941_g5	Orphans
c147046_g10	Orphans
c147231_g7	Orphans
c147858_g1	Orphans
c147946_g7	Orphans
c147995_g5	Orphans
c148210_g2	Orphans
c148270_g1	Orphans
c148558_g2	Orphans
c148801_g5	Orphans
c148931_g1	Orphans
c148931_g2	Orphans
c149243_g1	Orphans
c149655_g1	Orphans
c149655_g2	Orphans
c149852_g2	Orphans
c150032_g1	Orphans
c176021_g1	Orphans
c195583_g1	Orphans
c203498_g1	Orphans
c20385_g1	Orphans
c209026_g1	Orphans
c209902_g1	Orphans
c215442_g1	Orphans
c225280_g1	Orphans
c239497_g1	Orphans
c242437_g1	Orphans
c245973_g1	Orphans
c246594_g1	Orphans
c246780_g1	Orphans
c249075_g1	Orphans
c2543_g1	Orphans
c255333_g1	Orphans
c25534_g1	Orphans
c27077_g1	Orphans
c289053_g1	Orphans
c29890_g1	Orphans
c30161_g1	Orphans
c31082_g1	Orphans
c32006_g1	Orphans
c328851_g1	Orphans
c332273_g1	Orphans
c338141_g1	Orphans
c338446_g1	Orphans
c35356_g1	Orphans
c353719_g1	Orphans
c381481_g1	Orphans
c381527_g1	Orphans
c383290_g1	Orphans
c386514_g1	Orphans
c398598_g1	Orphans
c42373_g1	Orphans
c54580_g1	Orphans
c57348_g1	Orphans
c69424_g1	Orphans
c7070_g1	Orphans
c74101_g1	Orphans
c74353_g1	Orphans
c75199_g1	Orphans
c77460_g1	Orphans
c78915_g1	Orphans
c79322_g1	Orphans
c85158_g1	Orphans
c85919_g1	Orphans
c87406_g1	Orphans
c90561_g1	Orphans
c93639_g1	Orphans
c93978_g1	Orphans
c98662_g1	Orphans
c99217_g1	Orphans
c99858_g1	Orphans
c145503_g2	PBF-2-like
c148289_g1	PBF-2-like
c31840_g1	PBF-2-like
c103194_g1	PHD
c103552_g1	PHD
c104611_g1	PHD
c108799_g1	PHD
c119072_g1	PHD
c122396_g1	PHD
c123735_g1	PHD
c124946_g1	PHD
c125732_g1	PHD
c130340_g1	PHD
c131484_g1	PHD
c132694_g1	PHD
c136770_g1	PHD
c137467_g1	PHD
c140356_g1	PHD
c140741_g1	PHD
c142050_g2	PHD
c144293_g1	PHD
c144470_g1	PHD
c144823_g1	PHD
c144892_g3	PHD
c145755_g1	PHD
c146075_g1	PHD
c146196_g1	PHD
c146721_g3	PHD
c146721_g5	PHD
c146775_g1	PHD
c147877_g3	PHD
c148180_g6	PHD
c148573_g1	PHD
c149565_g1	PHD
c162815_g1	PHD
c24347_g1	PHD
c268707_g1	PHD
c57568_g1	PHD
c103715_g1	PLATZ
c112476_g1	PLATZ
c115572_g1	PLATZ
c117458_g1	PLATZ
c118883_g1	PLATZ
c123936_g1	PLATZ
c131913_g1	PLATZ
c135909_g1	PLATZ
c139130_g1	PLATZ
c140862_g2	PLATZ
c147085_g7	PLATZ
c147085_g9	PLATZ
c148032_g1	PLATZ
c148034_g4	PLATZ
c148476_g1	PLATZ
c149035_g5	PLATZ
c245074_g1	PLATZ
c137620_g1	Pseudo ARR-B
c147318_g4	Pseudo ARR-B
c143608_g1	RB
c142265_g1	Rcd1-like
c143613_g1	Rcd1-like
c214607_g1	Rcd1-like
c129857_g1	RWP-RK
c139866_g1	RWP-RK
c141322_g3	RWP-RK
c141372_g1	RWP-RK
c143396_g1	RWP-RK
c144722_g1	RWP-RK
c145484_g1	RWP-RK
c146668_g1	RWP-RK
c148855_g1	RWP-RK
c149624_g1	RWP-RK
c149624_g7	RWP-RK
c130114_g1	S1Fa-like
c93844_g1	S1Fa-like
c93844_g2	S1Fa-like
c95968_g1	S1Fa-like
c97258_g2	SAP
c107117_g1	SBP
c114151_g1	SBP
c123290_g1	SBP
c125155_g1	SBP
c130866_g1	SBP
c132031_g2	SBP
c136259_g1	SBP
c144291_g1	SBP
[truncated: 374 more rows]
