# Supplementary material for: Salt-Stress Response Mechanisms Using de Novo Transcriptome Sequencing of Salt-Tolerant and Sensitive Corchorus spp. Genotypes
Source: Genes (Basel). 2017 Sep 18;8(9):226. doi: 10.3390/genes8090226 (PMC5615359; doi:10.3390/genes8090226)
Supplement: Supplementary file 1 [file genes-08-00226-s001.zip › Supplementary Material/Supplementary File S6.xlsx]

## Sheet: Sheet4
differentially expressed TFs	differentially expressed TF families	treatment_vs_control	treatment readcount	contol readcount	log2FoldChange	padj	unigenes function annotation
							NR GI	NR ID	NR Description	NT GI	NT ID	NT Description	KO ID	KO Name	KO Description	Swissprot ID	Swissprot Description	PFAM ID	PFAM description	Gene Ontology Biological Pathway	BP Description	Gene Ontology Molecular Function	MF Description	Gene Ontology Cellular Component	CC Description	KOG ID	KOG Description
c134293_g1	SNF2	NYSL_vs_NYCL	1	15.75	-3.98	0.00539	747091433	XP_011093444.1	PREDICTED: SNF2 domain-containing protein CLASSY 1-like isoform X2 [Sesamum indicum]	747091432	XM_011095142.1	PREDICTED: Sesamum indicum SNF2 domain-containing protein CLASSY 1-like (LOC105173416), transcript variant X4, mRNA	K10875	RAD54L, RAD54	DNA repair and recombination protein RAD54 and RAD54-like protein	Q9M297	SNF2 domain-containing protein CLASSY 1 OS=Arabidopsis thaliana GN=CLSY1 PE=1 SV=1	PF00836//PF00176//PF04851	Stathmin family//SNF2 family N-terminal domain//Type III restriction enzyme, res subunit	GO:0031110	regulation of microtubule polymerization or depolymerization	GO:0005524//GO:0016787//GO:0003677	ATP binding//hydrolase activity//DNA binding	--	--	KOG0390	DNA repair protein, SNF2 family
c134293_g1	SNF2	TCSR_vs_TCCR	14.52	1	3.86	0.0353	747091433	XP_011093444.1	PREDICTED: SNF2 domain-containing protein CLASSY 1-like isoform X2 [Sesamum indicum]	747091432	XM_011095142.1	PREDICTED: Sesamum indicum SNF2 domain-containing protein CLASSY 1-like (LOC105173416), transcript variant X4, mRNA	K10875	RAD54L, RAD54	DNA repair and recombination protein RAD54 and RAD54-like protein	Q9M297	SNF2 domain-containing protein CLASSY 1 OS=Arabidopsis thaliana GN=CLSY1 PE=1 SV=1	PF00836//PF00176//PF04851	Stathmin family//SNF2 family N-terminal domain//Type III restriction enzyme, res subunit	GO:0031110	regulation of microtubule polymerization or depolymerization	GO:0005524//GO:0016787//GO:0003677	ATP binding//hydrolase activity//DNA binding	--	--	KOG0390	DNA repair protein, SNF2 family
c100971_g1	HSF	NYSR_vs_NYCR	19.52	2.71	2.85	0.0439	590624574	XP_007025640.1	Tetratricopeptide repeat-like superfamily protein, putative [Theobroma cacao]>gi|508781006|gb|EOY28262.1| Tetratricopeptide repeat-like superfamily protein, putative [Theobroma cacao]	823171164	XM_012629256.1	PREDICTED: Gossypium raimondii heat stress transcription factor B-2a-like (LOC105798972), mRNA	K09419	HSFF	heat shock transcription factor, other eukaryote	Q96320	Heat stress transcription factor B-1 OS=Arabidopsis thaliana GN=HSFB1 PE=2 SV=2	PF00447//PF02183	HSF-type DNA-binding//Homeobox associated leucine zipper	GO:0006355	regulation of transcription, DNA-templated	GO:0043565//GO:0003700	sequence-specific DNA binding//transcription factor activity, sequence-specific DNA binding	GO:0005667//GO:0005634	transcription factor complex//nucleus	KOG0627	Heat shock transcription factor
c1011_g1	FHA	NYSR_vs_NYCR	1	17.11	-4.1	0.00596	635367037	CCI44748.1	unnamed protein product [Albugo candida]	--	--	--	--	--	--	--	--	--	--	--	--	--	--	--	--	KOG1609	Protein involved in mRNA turnover and stability
c101649_g1	MYB	NYSR_vs_NYCR	142.65	42.16	1.76	0.0171	590613822	XP_007022775.1	Myb domain protein 67, putative [Theobroma cacao]>gi|508722403|gb|EOY14300.1| Myb domain protein 67, putative [Theobroma cacao]	590613821	XM_007022713.1	Theobroma cacao Myb domain protein 67, putative (TCM_033645) mRNA, complete cds	K09422	MYBP	myb proto-oncogene protein, plant	Q8LPH6	Transcription factor MYB86 OS=Arabidopsis thaliana GN=MYB86 PE=2 SV=1	--	--	--	--	--	--	--	--	KOG0048	Transcription factor, Myb superfamily
c101843_g1	AUX/IAA	NYSR_vs_NYCR	111.16	286.28	-1.36	0.00248	590642625	XP_007030569.1	AUX/IAA transcriptional regulator family protein isoform 2 [Theobroma cacao]>gi|508719174|gb|EOY11071.1| AUX/IAA transcriptional regulator family protein isoform 2 [Theobroma cacao]	590642624	XM_007030507.1	Theobroma cacao AUX/IAA transcriptional regulator family protein isoform 2 (TCM_026344) mRNA, complete cds	K14484	IAA	auxin-responsive protein IAA	O24542	Auxin-induced protein 22D OS=Vigna radiata var. radiata GN=AUX22D PE=2 SV=1	PF02309	AUX/IAA family	GO:0006355	regulation of transcription, DNA-templated	--	--	GO:0005634	nucleus	--	--
c102563_g1	TUB	NYSR_vs_NYCR	1	36.3	-5.18	2.65e-06	551542637	XP_005759505.1	hypothetical protein EMIHUDRAFT_198344 [Emiliania huxleyi CCMP1516]>gi|485607632|gb|EOD07076.1| hypothetical protein EMIHUDRAFT_198344 [Emiliania huxleyi CCMP1516]	--	--	--	--	--	--	Q09306	Tubby protein homolog 1 OS=Caenorhabditis elegans GN=tub-1 PE=1 SV=3	PF08198	Thymopoietin protein	--	--	GO:0003677	DNA binding	--	--	KOG2502	Tub family proteins
c102563_g1	TUB	TCSR_vs_TCCR	1	21.39	-4.42	0.00297	551542637	XP_005759505.1	hypothetical protein EMIHUDRAFT_198344 [Emiliania huxleyi CCMP1516]>gi|485607632|gb|EOD07076.1| hypothetical protein EMIHUDRAFT_198344 [Emiliania huxleyi CCMP1516]	--	--	--	--	--	--	Q09306	Tubby protein homolog 1 OS=Caenorhabditis elegans GN=tub-1 PE=1 SV=3	PF08198	Thymopoietin protein	--	--	GO:0003677	DNA binding	--	--	KOG2502	Tub family proteins
c103192_g1	TRAF	NYSR_vs_NYCR	583.24	1210.19	-1.05	0.00505	590575809	XP_007012790.1	Regulatory protein isoform 1 [Theobroma cacao]>gi|508783153|gb|EOY30409.1| Regulatory protein isoform 1 [Theobroma cacao]	590575808	XM_007012728.1	Theobroma cacao Regulatory protein isoform 1 (TCM_037633) mRNA, complete cds	K14508	NPR1	regulatory protein NPR1	P93002	Regulatory protein NPR1 OS=Arabidopsis thaliana GN=NPR1 PE=1 SV=1	PF00023//PF13606//PF00651	Ankyrin repeat//Ankyrin repeat//BTB/POZ domain	--	--	GO:0005515	protein binding	--	--	KOG3836	HLH transcription factor EBF/Olf-1 and related DNA binding proteins
c103268_g1	MYB	NYSR_vs_NYCR	1	16.06	-4.01	0.00933	676395705	XP_009041130.1	hypothetical protein AURANDRAFT_39143 [Aureococcus anophagefferens]>gi|323448243|gb|EGB04144.1| hypothetical protein AURANDRAFT_39143 [Aureococcus anophagefferens]	--	--	--	K09420	MYB	myb proto-oncogene protein	P01104	Transforming protein Myb OS=Avian myeloblastosis virus GN=V-MYB PE=1 SV=2	PF09446	VMA21-like domain	GO:0070072	vacuolar proton-transporting V-type ATPase complex assembly	--	--	--	--	KOG0048	Transcription factor, Myb superfamily
c103716_g1	GNAT	NYSR_vs_NYCR	1	19.21	-4.26	0.00256	669145202	XP_008608163.1	elongator complex protein 3 [Saprolegnia diclina VS20]>gi|530740329|gb|EQC38571.1| elongator complex protein 3 [Saprolegnia diclina VS20]	459464813	KC616424.1	Scheffersomyces coipomoensis isolate NRRL_Y-17651 elongator complex subunit (ELP3) gene, partial cds	K07739	ELP3, KAT9	elongator complex protein 3	Q5RIC0	Elongator complex protein 3 OS=Danio rerio GN=elp3 PE=2 SV=3	PF02357//PF00583//PF04055	Transcription termination factor nusG//Acetyltransferase (GNAT) family//Radical SAM superfamily	GO:0042967//GO:0006355	acyl-carrier-protein biosynthetic process//regulation of transcription, DNA-templated	GO:0003824//GO:0008080//GO:0051536	catalytic activity//N-acetyltransferase activity//iron-sulfur cluster binding	--	--	KOG2535	RNA polymerase II elongator complex, subunit ELP3/histone acetyltransferase
c105071_g1	bHLH	NYSR_vs_NYCR	13.03	66.22	-2.35	0.00198	590634818	XP_007028476.1	Basic helix-loop-helix DNA-binding superfamily protein, putative isoform 1 [Theobroma cacao]>gi|508717081|gb|EOY08978.1| Basic helix-loop-helix DNA-binding superfamily protein, putative isoform 1 [Theobroma cacao]	590634851	XM_007028422.1	Theobroma cacao Gag-pol polyprotein-like protein (TCM_024323) mRNA, complete cds	--	--	--	Q9M1K1	Transcription factor ORG2 OS=Arabidopsis thaliana GN=ORG2 PE=1 SV=1	PF00921//PF00010	Borrelia lipoprotein//Helix-loop-helix DNA-binding domain	--	--	GO:0046983	protein dimerization activity	GO:0016020	membrane	--	--
c105267_g1	MYB	NYSR_vs_NYCR	1	12.84	-3.68	0.0335	--	--	--	--	--	--	--	--	--	--	--	PF03789	ELK domain	--	--	GO:0003677	DNA binding	--	--	--	--
c105943_g1	C2H2	NYSR_vs_NYCR	1	13.19	-3.72	0.0283	--	--	--	--	--	--	--	--	--	--	--	PF04567//PF00096	RNA polymerase Rpb2, domain 5//Zinc finger, C2H2 type	GO:0006351	transcription, DNA-templated	GO:0046872	metal ion binding	--	--	--	--
c106302_g1	FHA	NYSR_vs_NYCR	1	18.26	-4.19	0.00374	325184387	CCA18878.1	conserved hypothetical protein [Albugo laibachii Nc14]	--	--	--	--	--	--	--	--	--	--	--	--	--	--	--	--	KOG1609	Protein involved in mRNA turnover and stability
c106738_g1	HSF	NYSL_vs_NYCL	296.38	40.53	2.87	2.29e-08	590575816	XP_007012792.1	Heat shock transcription factor A2, putative [Theobroma cacao]>gi|508783155|gb|EOY30411.1| Heat shock transcription factor A2, putative [Theobroma cacao]	590575815	XM_007012730.1	Theobroma cacao Heat shock transcription factor A2, putative (TCM_037635) mRNA, complete cds	K09419	HSFF	heat shock transcription factor, other eukaryote	O80982	Heat stress transcription factor A-2 OS=Arabidopsis thaliana GN=HSFA2 PE=1 SV=1	PF01213//PF00447	Adenylate cyclase associated (CAP) N terminal//HSF-type DNA-binding	GO:0006355//GO:0007010	regulation of transcription, DNA-templated//cytoskeleton organization	GO:0003779//GO:0043565//GO:0003700	actin binding//sequence-specific DNA binding//transcription factor activity, sequence-specific DNA binding	GO:0005667//GO:0005634	transcription factor complex//nucleus	KOG0627	Heat shock transcription factor
c106738_g1	HSF	NYSR_vs_NYCR	1669.74	130.28	3.68	5.47e-27	590575816	XP_007012792.1	Heat shock transcription factor A2, putative [Theobroma cacao]>gi|508783155|gb|EOY30411.1| Heat shock transcription factor A2, putative [Theobroma cacao]	590575815	XM_007012730.1	Theobroma cacao Heat shock transcription factor A2, putative (TCM_037635) mRNA, complete cds	K09419	HSFF	heat shock transcription factor, other eukaryote	O80982	Heat stress transcription factor A-2 OS=Arabidopsis thaliana GN=HSFA2 PE=1 SV=1	PF01213//PF00447	Adenylate cyclase associated (CAP) N terminal//HSF-type DNA-binding	GO:0006355//GO:0007010	regulation of transcription, DNA-templated//cytoskeleton organization	GO:0003779//GO:0043565//GO:0003700	actin binding//sequence-specific DNA binding//transcription factor activity, sequence-specific DNA binding	GO:0005667//GO:0005634	transcription factor complex//nucleus	KOG0627	Heat shock transcription factor
c106738_g1	HSF	TCSL_vs_TCCL	386.84	57.2	2.76	9.26e-05	590575816	XP_007012792.1	Heat shock transcription factor A2, putative [Theobroma cacao]>gi|508783155|gb|EOY30411.1| Heat shock transcription factor A2, putative [Theobroma cacao]	590575815	XM_007012730.1	Theobroma cacao Heat shock transcription factor A2, putative (TCM_037635) mRNA, complete cds	K09419	HSFF	heat shock transcription factor, other eukaryote	O80982	Heat stress transcription factor A-2 OS=Arabidopsis thaliana GN=HSFA2 PE=1 SV=1	PF01213//PF00447	Adenylate cyclase associated (CAP) N terminal//HSF-type DNA-binding	GO:0006355//GO:0007010	regulation of transcription, DNA-templated//cytoskeleton organization	GO:0003779//GO:0043565//GO:0003700	actin binding//sequence-specific DNA binding//transcription factor activity, sequence-specific DNA binding	GO:0005667//GO:0005634	transcription factor complex//nucleus	KOG0627	Heat shock transcription factor
c106738_g1	HSF	TCSR_vs_TCCR	820.62	125.74	2.71	0.00352	590575816	XP_007012792.1	Heat shock transcription factor A2, putative [Theobroma cacao]>gi|508783155|gb|EOY30411.1| Heat shock transcription factor A2, putative [Theobroma cacao]	590575815	XM_007012730.1	Theobroma cacao Heat shock transcription factor A2, putative (TCM_037635) mRNA, complete cds	K09419	HSFF	heat shock transcription factor, other eukaryote	O80982	Heat stress transcription factor A-2 OS=Arabidopsis thaliana GN=HSFA2 PE=1 SV=1	PF01213//PF00447	Adenylate cyclase associated (CAP) N terminal//HSF-type DNA-binding	GO:0006355//GO:0007010	regulation of transcription, DNA-templated//cytoskeleton organization	GO:0003779//GO:0043565//GO:0003700	actin binding//sequence-specific DNA binding//transcription factor activity, sequence-specific DNA binding	GO:0005667//GO:0005634	transcription factor complex//nucleus	KOG0627	Heat shock transcription factor
c106891_g1	C3H	NYSR_vs_NYCR	1	16.9	-4.08	0.00631	698560606	XP_009771900.1	PREDICTED: uncharacterized protein LOC104222368 [Nicotiana sylvestris]	--	--	--	--	--	--	Q8BL48	RING finger protein unkempt homolog OS=Mus musculus GN=Unk PE=2 SV=1	PF00286//PF13333	Viral coat protein//Integrase core domain	GO:0015074	DNA integration	GO:0005198	structural molecule activity	GO:0019028	viral capsid	KOG1595	CCCH-type Zn-finger protein
c107648_g1	GNAT	NYSR_vs_NYCR	1	18.91	-4.24	0.00289	--	--	--	--	--	--	--	--	--	--	--	PF00583//PF13508	Acetyltransferase (GNAT) family//Acetyltransferase (GNAT) domain	GO:0042967	acyl-carrier-protein biosynthetic process	GO:0008080	N-acetyltransferase activity	--	--	--	--
c108305_g2	CCAAT	NYSR_vs_NYCR	1	103.64	-6.7	6.65e-08	27311795	AAO00863.1	Unknown protein [Arabidopsis thaliana]	634892940	XM_007956883.1	PREDICTED: Orycteropus afer afer histone H2A type 1 (LOC103210973), mRNA	K11251	H2A	histone H2A	P02273	Histone H2AX OS=Tetrahymena pyriformis GN=HTA1 PE=1 SV=2	PF00125	Core histone H2A/H2B/H3/H4	--	--	GO:0003677	DNA binding	--	--	KOG1756	Histone 2A
c108305_g2	CCAAT	TCSR_vs_TCCR	1	60.61	-5.92	3.03e-08	27311795	AAO00863.1	Unknown protein [Arabidopsis thaliana]	634892940	XM_007956883.1	PREDICTED: Orycteropus afer afer histone H2A type 1 (LOC103210973), mRNA	K11251	H2A	histone H2A	P02273	Histone H2AX OS=Tetrahymena pyriformis GN=HTA1 PE=1 SV=2	PF00125	Core histone H2A/H2B/H3/H4	--	--	GO:0003677	DNA binding	--	--	KOG1756	Histone 2A
c108509_g1	SNF2	NYSR_vs_NYCR	1	48.36	-5.6	6.25e-05	302819699	XP_002991519.1	hypothetical protein SELMODRAFT_429809 [Selaginella moellendorffii]>gi|300140721|gb|EFJ07441.1| hypothetical protein SELMODRAFT_429809 [Selaginella moellendorffii]	470379959	XM_004333595.1	Acanthamoeba castellanii str. Neff SNF2 family Nterminal domain containing protein (ACA1_259540) mRNA, complete cds	K11665	INO80, INOC1	DNA helicase INO80	A7TJI3	Putative DNA helicase INO80 OS=Vanderwaltozyma polyspora (strain ATCC 22028 / DSM 70294) GN=INO80 PE=3 SV=1	PF08117//PF00176//PF04851	Ptu family//SNF2 family N-terminal domain//Type III restriction enzyme, res subunit	GO:0006810//GO:0009405	transport//pathogenesis	GO:0003677//GO:0005524//GO:0016787//GO:0019855	DNA binding//ATP binding//hydrolase activity//calcium channel inhibitor activity	GO:0005576	extracellular region	KOG0388	SNF2 family DNA-dependent ATPase
c108509_g1	SNF2	TCSR_vs_TCCR	1	23.48	-4.55	0.00136	302819699	XP_002991519.1	hypothetical protein SELMODRAFT_429809 [Selaginella moellendorffii]>gi|300140721|gb|EFJ07441.1| hypothetical protein SELMODRAFT_429809 [Selaginella moellendorffii]	470379959	XM_004333595.1	Acanthamoeba castellanii str. Neff SNF2 family Nterminal domain containing protein (ACA1_259540) mRNA, complete cds	K11665	INO80, INOC1	DNA helicase INO80	A7TJI3	Putative DNA helicase INO80 OS=Vanderwaltozyma polyspora (strain ATCC 22028 / DSM 70294) GN=INO80 PE=3 SV=1	PF08117//PF00176//PF04851	Ptu family//SNF2 family N-terminal domain//Type III restriction enzyme, res subunit	GO:0006810//GO:0009405	transport//pathogenesis	GO:0003677//GO:0005524//GO:0016787//GO:0019855	DNA binding//ATP binding//hydrolase activity//calcium channel inhibitor activity	GO:0005576	extracellular region	KOG0388	SNF2 family DNA-dependent ATPase
c108799_g1	PHD	NYSR_vs_NYCR	1	15.06	-3.91	0.0266	219116464	XP_002179027.1	predicted protein [Phaeodactylum tricornutum CCAP 1055/1]>gi|217409794|gb|EEC49725.1| predicted protein [Phaeodactylum tricornutum CCAP 1055/1]	--	--	--	K11348	BRPF1	bromodomain and PHD finger-containing protein 1	P55201	Peregrin OS=Homo sapiens GN=BRPF1 PE=1 SV=2	PF00628//PF00641//PF01769//PF00424	PHD-finger//Zn-finger in Ran binding protein and others//Divalent cation transporter//REV protein (anti-repression trans-activator protein)	GO:0006355//GO:0006812	regulation of transcription, DNA-templated//cation transport	GO:0003700//GO:0008270//GO:0005515//GO:0008324	transcription factor activity, sequence-specific DNA binding//zinc ion binding//protein binding//cation transmembrane transporter activity	GO:0042025//GO:0005667	host cell nucleus//transcription factor complex	KOG0955	PHD finger protein BR140/LIN-49
c109021_g1	MYB	NYSR_vs_NYCR	1	22.45	-4.49	0.000686	224012435	XP_002294870.1	MYB DNA binding protein/ transcription factor-like protein [Thalassiosira pseudonana CCMP1335]>gi|220969309|gb|EED87650.1| MYB DNA binding protein/ transcription factor-like protein, partial [Thalassiosira pseudonana CCMP1335]	--	--	--	K09422	MYBP	myb proto-oncogene protein, plant	Q9SJL7	Transcription factor RAX2 OS=Arabidopsis thaliana GN=RAX2 PE=1 SV=1	PF00531	Death domain	GO:0007165	signal transduction	GO:0005515	protein binding	--	--	KOG0048	Transcription factor, Myb superfamily
c109021_g1	MYB	TCSR_vs_TCCR	1	15.36	-3.94	0.0226	224012435	XP_002294870.1	MYB DNA binding protein/ transcription factor-like protein [Thalassiosira pseudonana CCMP1335]>gi|220969309|gb|EED87650.1| MYB DNA binding protein/ transcription factor-like protein, partial [Thalassiosira pseudonana CCMP1335]	--	--	--	K09422	MYBP	myb proto-oncogene protein, plant	Q9SJL7	Transcription factor RAX2 OS=Arabidopsis thaliana GN=RAX2 PE=1 SV=1	PF00531	Death domain	GO:0007165	signal transduction	GO:0005515	protein binding	--	--	KOG0048	Transcription factor, Myb superfamily
c109103_g1	MYB	NYSR_vs_NYCR	3934.31	63.72	5.95	6.75e-18	590625215	XP_007025822.1	MYB-like 102 [Theobroma cacao]>gi|508781188|gb|EOY28444.1| MYB-like 102 [Theobroma cacao]	590625214	XM_007025760.1	Theobroma cacao MYB-like 102 (TCM_030009) mRNA, complete cds	K09422	MYBP	myb proto-oncogene protein, plant	Q8GWP0	Transcription factor MYB39 OS=Arabidopsis thaliana GN=MYB39 PE=2 SV=1	PF09111	SLIDE	GO:0006338	chromatin remodeling	GO:0003676//GO:0005524//GO:0016818	nucleic acid binding//ATP binding//hydrolase activity, acting on acid anhydrides, in phosphorus-containing anhydrides	GO:0005634	nucleus	KOG0048	Transcription factor, Myb superfamily
c109103_g1	MYB	TCSR_vs_TCCR	1319.69	62.69	4.4	4.5e-12	590625215	XP_007025822.1	MYB-like 102 [Theobroma cacao]>gi|508781188|gb|EOY28444.1| MYB-like 102 [Theobroma cacao]	590625214	XM_007025760.1	Theobroma cacao MYB-like 102 (TCM_030009) mRNA, complete cds	K09422	MYBP	myb proto-oncogene protein, plant	Q8GWP0	Transcription factor MYB39 OS=Arabidopsis thaliana GN=MYB39 PE=2 SV=1	PF09111	SLIDE	GO:0006338	chromatin remodeling	GO:0003676//GO:0005524//GO:0016818	nucleic acid binding//ATP binding//hydrolase activity, acting on acid anhydrides, in phosphorus-containing anhydrides	GO:0005634	nucleus	KOG0048	Transcription factor, Myb superfamily
c109265_g1	CPP	NYSR_vs_NYCR	1	21.53	-4.43	0.000995	698802392	XP_009834225.1	hypothetical protein H257_09637 [Aphanomyces astaci]>gi|574110602|gb|ETV76100.1| hypothetical protein H257_09637 [Aphanomyces astaci]	--	--	--	--	--	--	Q95QD7	Protein lin-54 OS=Caenorhabditis elegans GN=lin-54 PE=1 SV=1	PF01021	TYA transposon protein	--	--	GO:0003723	RNA binding	GO:0005737	cytoplasm	--	--
c109819_g1	MYB	NYSR_vs_NYCR	166.07	339.67	-1.03	0.0113	590680987	XP_007040989.1	Myb domain protein 67 [Theobroma cacao]>gi|508704924|gb|EOX96820.1| Myb domain protein 67 [Theobroma cacao]	510794423	KF059508.1	Salvia miltiorrhiza MYB-related transcription factor (MYB44) gene, complete cds	K09422	MYBP	myb proto-oncogene protein, plant	Q8LPH6	Transcription factor MYB86 OS=Arabidopsis thaliana GN=MYB86 PE=2 SV=1	--	--	--	--	--	--	--	--	KOG0048	Transcription factor, Myb superfamily
c110008_g1	FHA	NYSR_vs_NYCR	1	13.57	-3.76	0.0238	590651557	XP_007032923.1	SMAD/FHA domain-containing protein [Theobroma cacao]>gi|508711952|gb|EOY03849.1| SMAD/FHA domain-containing protein [Theobroma cacao]	--	--	--	--	--	--	Q9BWU0	Kanadaptin OS=Homo sapiens GN=SLC4A1AP PE=1 SV=1	PF00498//PF05190//PF08115	FHA domain//MutS family domain IV//SFI toxin family	GO:0009405//GO:0006298	pathogenesis//mismatch repair	GO:0005524//GO:0030983//GO:0005515	ATP binding//mismatched DNA binding//protein binding	GO:0005576	extracellular region	KOG1881	Anion exchanger adaptor protein Kanadaptin, contains FHA domain
c110038_g1	GNAT	NYSR_vs_NYCR	1	16.11	-4.01	0.00884	659122833	XP_008461349.1	PREDICTED: N-terminal acetyltransferase A complex catalytic subunit ard1 [Cucumis melo]>gi|659122835|ref|XP_008461350.1| PREDICTED: N-terminal acetyltransferase A complex catalytic subunit ard1 [Cucumis melo]>gi|659122837|ref|XP_008461351.1| PREDICTED: N-terminal acetyltransferase A complex catalytic subunit ard1 [Cucumis melo]	--	--	--	K00670	E2.3.1.88	peptide alpha-N-acetyltransferase	O61219	N-alpha-acetyltransferase daf-31 OS=Caenorhabditis elegans GN=daf-31 PE=2 SV=1	PF00583	Acetyltransferase (GNAT) family	GO:0042967	acyl-carrier-protein biosynthetic process	GO:0008080	N-acetyltransferase activity	--	--	KOG3235	Subunit of the major N alpha-acetyltransferase
c110576_g1	HMG	NYSL_vs_NYCL	1	32.49	-5.02	1.89e-06	747097984	XP_011096978.1	PREDICTED: HMG1/2-like protein [Sesamum indicum]	698495899	XM_009795733.1	PREDICTED: Nicotiana sylvestris HMG1/2-like protein (LOC104240841), mRNA	K10802	HMGB1	high mobility group protein B1	P40619	HMG1/2-like protein OS=Ipomoea nil PE=2 SV=1	--	--	--	--	--	--	--	--	KOG0381	HMG box-containing protein
c110576_g1	HMG	TCSR_vs_TCCR	28.83	1	4.85	0.000315	747097984	XP_011096978.1	PREDICTED: HMG1/2-like protein [Sesamum indicum]	698495899	XM_009795733.1	PREDICTED: Nicotiana sylvestris HMG1/2-like protein (LOC104240841), mRNA	K10802	HMGB1	high mobility group protein B1	P40619	HMG1/2-like protein OS=Ipomoea nil PE=2 SV=1	--	--	--	--	--	--	--	--	KOG0381	HMG box-containing protein
c110782_g1	MYB	NYSR_vs_NYCR	1	16.85	-4.07	0.00667	674853775	CDY71129.1	BnaAnng36230D, partial [Brassica napus]	--	--	--	K09420	MYB	myb proto-oncogene protein	Q9S7L2	Transcription factor MYB98 OS=Arabidopsis thaliana GN=MYB98 PE=2 SV=1	--	--	--	--	--	--	--	--	KOG0048	Transcription factor, Myb superfamily
c110915_g1	C2H2	NYSL_vs_NYCL	1	19.89	-4.31	0.000721	747093246	XP_011094421.1	PREDICTED: histone deacetylase HDT1 [Sesamum indicum]	747106394	XM_011103186.1	PREDICTED: Sesamum indicum histone deacetylase HDT1-like (LOC105179534), mRNA	--	--	--	Q6V9I6	Histone deacetylase HDT1 OS=Solanum chacoense GN=HDT1 PE=2 SV=1	PF00096//PF13912//PF04147	Zinc finger, C2H2 type//C2H2-type zinc finger//Nop14-like family	--	--	GO:0046872	metal ion binding	GO:0032040	small-subunit processome	--	--
c110915_g1	C2H2	TCSR_vs_TCCR	14.15	1	3.82	0.0408	747093246	XP_011094421.1	PREDICTED: histone deacetylase HDT1 [Sesamum indicum]	747106394	XM_011103186.1	PREDICTED: Sesamum indicum histone deacetylase HDT1-like (LOC105179534), mRNA	--	--	--	Q6V9I6	Histone deacetylase HDT1 OS=Solanum chacoense GN=HDT1 PE=2 SV=1	PF00096//PF13912//PF04147	Zinc finger, C2H2 type//C2H2-type zinc finger//Nop14-like family	--	--	GO:0046872	metal ion binding	GO:0032040	small-subunit processome	--	--
c111525_g2	LIM	TCSR_vs_TCCR	1	16.39	-4.03	0.0166	698530598	XP_009762122.1	PREDICTED: pollen-specific protein SF3-like [Nicotiana sylvestris]>gi|169908354|gb|ACB05475.1| LIM domain protein 2b [Nicotiana tabacum]	565349473	XM_006341656.1	PREDICTED: Solanum tuberosum pollen-specific protein SF3-like (LOC102604807), mRNA	K09377	CSRP	cysteine and glycine-rich protein	Q1ECF5	LIM domain-containing protein PLIM2b OS=Arabidopsis thaliana GN=PLIM2B PE=1 SV=1	PF00355//PF00020//PF08063//PF03106//PF00412	Rieske [2Fe-2S] domain//TNFR/NGFR cysteine-rich region//PADR1 (NUC008) domain//WRKY DNA -binding domain//LIM domain	GO:0006355//GO:0055114	regulation of transcription, DNA-templated//oxidation-reduction process	GO:0003950//GO:0051537//GO:0003700//GO:0016491//GO:0046872//GO:0005515//GO:0043565//GO:0008270	NAD+ ADP-ribosyltransferase activity//2 iron, 2 sulfur cluster binding//transcription factor activity, sequence-specific DNA binding//oxidoreductase activity//metal ion binding//protein binding//sequence-specific DNA binding//zinc ion binding	GO:0005667//GO:0005634	transcription factor complex//nucleus	KOG1700	Regulatory protein MLP and related LIM proteins
c112179_g1	C3H	NYSR_vs_NYCR	1	13.28	-3.73	0.0276	545376447	XP_005652312.1	RNA-binding domain-containing protein [Coccomyxa subellipsoidea C-169]>gi|384254294|gb|EIE27768.1| RNA-binding domain-containing protein [Coccomyxa subellipsoidea C-169]	--	--	--	K12836	U2AF1	splicing factor U2AF 35 kDa subunit	Q9ZQW8	Splicing factor U2af small subunit A OS=Oryza sativa subsp. japonica GN=U2AF35A PE=2 SV=1	PF00642//PF00076	Zinc finger C-x8-C-x5-C-x3-H type (and similar)//RNA recognition motif. (a.k.a. RRM, RBD, or RNP domain)	--	--	GO:1901363//GO:0003676//GO:0046872//GO:0097159	heterocyclic compound binding//nucleic acid binding//metal ion binding//organic cyclic compound binding	--	--	KOG2202	U2 snRNP splicing factor, small subunit, and related proteins
c112435_g1	bHLH	TCSR_vs_TCCR	1	14.48	-3.86	0.0297	568845700	XP_006476705.1	PREDICTED: transcription factor bHLH79-like [Citrus sinensis]	723687574	XM_004236116.2	PREDICTED: Solanum lycopersicum transcription factor bHLH79 (LOC101263397), transcript variant X2, mRNA	--	--	--	Q9LV17	Transcription factor bHLH79 OS=Arabidopsis thaliana GN=BHLH79 PE=2 SV=1	PF00010	Helix-loop-helix DNA-binding domain	--	--	GO:0046983	protein dimerization activity	--	--	--	--
c112610_g1	TCP	NYSL_vs_NYCL	1	34.53	-5.11	7.95e-07	747071706	XP_011082737.1	PREDICTED: transcription factor TCP4-like [Sesamum indicum]>gi|747071708|ref|XP_011082738.1| PREDICTED: transcription factor TCP4-like [Sesamum indicum]	747100329	XM_011099949.1	PREDICTED: Sesamum indicum transcription factor TCP4 (LOC105176955), transcript variant X3, mRNA	--	--	--	Q9MAH8	Transcription factor TCP3 OS=Arabidopsis thaliana GN=TCP3 PE=2 SV=1	PF03155//PF15761	ALG6, ALG8 glycosyltransferase family//Immortalisation up-regulated protein	--	--	GO:0016758	transferase activity, transferring hexosyl groups	GO:0005634//GO:0005789	nucleus//endoplasmic reticulum membrane	--	--
c112610_g1	TCP	TCSR_vs_TCCR	23.07	1	4.53	0.00201	747071706	XP_011082737.1	PREDICTED: transcription factor TCP4-like [Sesamum indicum]>gi|747071708|ref|XP_011082738.1| PREDICTED: transcription factor TCP4-like [Sesamum indicum]	747100329	XM_011099949.1	PREDICTED: Sesamum indicum transcription factor TCP4 (LOC105176955), transcript variant X3, mRNA	--	--	--	Q9MAH8	Transcription factor TCP3 OS=Arabidopsis thaliana GN=TCP3 PE=2 SV=1	PF03155//PF15761	ALG6, ALG8 glycosyltransferase family//Immortalisation up-regulated protein	--	--	GO:0016758	transferase activity, transferring hexosyl groups	GO:0005634//GO:0005789	nucleus//endoplasmic reticulum membrane	--	--
c112896_g1	MYB	NYSR_vs_NYCR	1847.57	12.71	7.18	1.52e-69	590651289	XP_007032859.1	Myb domain protein 121 [Theobroma cacao]>gi|508711888|gb|EOY03785.1| Myb domain protein 121 [Theobroma cacao]	590651288	XM_007032797.1	Theobroma cacao Myb domain protein 121 (TCM_018971) mRNA, complete cds	K09422	MYBP	myb proto-oncogene protein, plant	Q4JL84	Transcription factor MYB59 OS=Arabidopsis thaliana GN=MYB59 PE=2 SV=2	--	--	--	--	--	--	--	--	KOG0048	Transcription factor, Myb superfamily
c112896_g1	MYB	TCSR_vs_TCCR	419.47	8.34	5.65	1.33e-12	590651289	XP_007032859.1	Myb domain protein 121 [Theobroma cacao]>gi|508711888|gb|EOY03785.1| Myb domain protein 121 [Theobroma cacao]	590651288	XM_007032797.1	Theobroma cacao Myb domain protein 121 (TCM_018971) mRNA, complete cds	K09422	MYBP	myb proto-oncogene protein, plant	Q4JL84	Transcription factor MYB59 OS=Arabidopsis thaliana GN=MYB59 PE=2 SV=2	--	--	--	--	--	--	--	--	KOG0048	Transcription factor, Myb superfamily
c113365_g1	GRAS	NYSR_vs_NYCR	433.04	113.03	1.94	0.000351	590607876	XP_007021110.1	GRAS family transcription factor isoform 1 [Theobroma cacao]>gi|590607882|ref|XP_007021112.1| GRAS family transcription factor isoform 1 [Theobroma cacao]>gi|508720738|gb|EOY12635.1| GRAS family transcription factor isoform 1 [Theobroma cacao]>gi|508720740|gb|EOY12637.1| GRAS family transcription factor isoform 1 [Theobroma cacao]	590607881	XM_007021050.1	Theobroma cacao GRAS family transcription factor isoform 1 (TCM_031132) mRNA, complete cds	--	--	--	Q69VG1	Chitin-inducible gibberellin-responsive protein 1 OS=Oryza sativa subsp. japonica GN=CIGR1 PE=2 SV=1	PF09268//PF02984	Clathrin, heavy-chain linker//Cyclin, C-terminal domain	GO:0016192//GO:0006886	vesicle-mediated transport//intracellular protein transport	GO:0005198	structural molecule activity	GO:0005634//GO:0030132//GO:0030130	nucleus//clathrin coat of coated pit//clathrin coat of trans-Golgi network vesicle	--	--
c113397_g1	MYB	NYSR_vs_NYCR	948.68	245.12	1.95	0.000439	590585965	XP_007015574.1	Duplicated homeodomain-like superfamily protein isoform 1 [Theobroma cacao]>gi|590585969|ref|XP_007015575.1| Duplicated homeodomain-like superfamily protein isoform 1 [Theobroma cacao]>gi|508785937|gb|EOY33193.1| Duplicated homeodomain-like superfamily protein isoform 1 [Theobroma cacao]>gi|508785938|gb|EOY33194.1| Duplicated homeodomain-like superfamily protein isoform 1 [Theobroma cacao]	590585968	XM_007015513.1	Theobroma cacao Duplicated homeodomain-like superfamily protein isoform 1 (TCM_041160) mRNA, complete cds	--	--	--	Q8S9H7	Transcription factor DIVARICATA OS=Antirrhinum majus GN=DIVARICATA PE=2 SV=1	PF00476	DNA polymerase family A	GO:0006260	DNA replication	GO:0003887//GO:0003677	DNA-directed DNA polymerase activity//DNA binding	GO:0042575	DNA polymerase complex	--	--
c113627_g1	WRKY	NYSR_vs_NYCR	55.22	157.6	-1.51	0.00622	590678629	XP_007040356.1	WRKY family transcription factor, putative [Theobroma cacao]>gi|508777601|gb|EOY24857.1| WRKY family transcription factor, putative [Theobroma cacao]	590678628	XM_007040294.1	Theobroma cacao WRKY family transcription factor, putative (TCM_016343) mRNA, complete cds	--	--	--	Q9SUS1	Probable WRKY transcription factor 29 OS=Arabidopsis thaliana GN=WRKY29 PE=2 SV=1	PF01080//PF06507//PF03106	Presenilin//Auxin response factor//WRKY DNA -binding domain	GO:0006355//GO:0009725	regulation of transcription, DNA-templated//response to hormone	GO:0004190//GO:0003700//GO:0003677//GO:0043565	aspartic-type endopeptidase activity//transcription factor activity, sequence-specific DNA binding//DNA binding//sequence-specific DNA binding	GO:0005667//GO:0016021//GO:0005634	transcription factor complex//integral component of membrane//nucleus	--	--
c114151_g1	SBP	NYSL_vs_NYCL	1	16.41	-4.04	0.00388	747065673	XP_011079486.1	PREDICTED: squamosa promoter-binding-like protein 1 [Sesamum indicum]	747065672	XM_011081184.1	PREDICTED: Sesamum indicum squamosa promoter-binding-like protein 1 (LOC105162993), mRNA	--	--	--	Q9SMX9	Squamosa promoter-binding-like protein 1 OS=Arabidopsis thaliana GN=SPL1 PE=1 SV=2	PF00023//PF13606//PF03110	Ankyrin repeat//Ankyrin repeat//SBP domain	--	--	GO:0003677//GO:0005515	DNA binding//protein binding	GO:0005634	nucleus	--	--
c115615_g1	MYB	NYSR_vs_NYCR	1	42.36	-5.4	1.01e-05	551585195	XP_005777876.1	hypothetical protein EMIHUDRAFT_58747, partial [Emiliania huxleyi CCMP1516]>gi|485630198|gb|EOD25447.1| hypothetical protein EMIHUDRAFT_58747, partial [Emiliania huxleyi CCMP1516]	--	--	--	--	--	--	Q9SPG5	Transcription factor MYB76 OS=Arabidopsis thaliana GN=MYB76 PE=1 SV=1	--	--	--	--	--	--	--	--	KOG0048	Transcription factor, Myb superfamily
c115615_g1	MYB	TCSR_vs_TCCR	1	21.23	-4.41	0.00324	551585195	XP_005777876.1	hypothetical protein EMIHUDRAFT_58747, partial [Emiliania huxleyi CCMP1516]>gi|485630198|gb|EOD25447.1| hypothetical protein EMIHUDRAFT_58747, partial [Emiliania huxleyi CCMP1516]	--	--	--	--	--	--	Q9SPG5	Transcription factor MYB76 OS=Arabidopsis thaliana GN=MYB76 PE=1 SV=1	--	--	--	--	--	--	--	--	KOG0048	Transcription factor, Myb superfamily
c116347_g1	bHLH	NYSR_vs_NYCR	33.9	126.07	-1.89	0.00168	590652047	XP_007033052.1	Rhd six-like 1, putative [Theobroma cacao]>gi|508712081|gb|EOY03978.1| Rhd six-like 1, putative [Theobroma cacao]	590652046	XM_007032990.1	Theobroma cacao Rhd six-like 1, putative (TCM_019210) mRNA, complete cds	--	--	--	Q9FJ00	Putative transcription factor bHLH086 OS=Arabidopsis thaliana GN=BHLH86 PE=3 SV=2	PF04281//PF00010	Mitochondrial import receptor subunit Tom22//Helix-loop-helix DNA-binding domain	GO:0006886	intracellular protein transport	GO:0046983	protein dimerization activity	GO:0005741	mitochondrial outer membrane	--	--
c116400_g1	MYB	NYSR_vs_NYCR	954.83	325.91	1.55	0.000142	590580704	XP_007014145.1	Myb domain protein 36 [Theobroma cacao]>gi|508784508|gb|EOY31764.1| Myb domain protein 36 [Theobroma cacao]	590580703	XM_007014083.1	Theobroma cacao Myb domain protein 36 (TCM_038898) mRNA, complete cds	K09422	MYBP	myb proto-oncogene protein, plant	Q9M2Y9	Transcription factor RAX3 OS=Arabidopsis thaliana GN=RAX3 PE=2 SV=1	PF09111	SLIDE	GO:0006338	chromatin remodeling	GO:0016818//GO:0005524//GO:0003676	hydrolase activity, acting on acid anhydrides, in phosphorus-containing anhydrides//ATP binding//nucleic acid binding	GO:0005634	nucleus	KOG0048	Transcription factor, Myb superfamily
c116850_g1	C2H2	NYSR_vs_NYCR	238.52	1	7.9	1.19e-16	643733344	KDP40291.1	hypothetical protein JCGZ_02289 [Jatropha curcas]	590659100	XM_007034973.1	Theobroma cacao C2H2 and C2HC zinc fingers superfamily protein, putative (TCM_020818) mRNA, complete cds	--	--	--	Q38895	Transcriptional regulator SUPERMAN OS=Arabidopsis thaliana GN=SUP PE=1 SV=1	PF00096//PF13912	Zinc finger, C2H2 type//C2H2-type zinc finger	--	--	GO:0046872	metal ion binding	--	--	--	--
c116961_g1	AUX/IAA	NYSR_vs_NYCR	76.96	176.78	-1.2	0.0359	590642621	XP_007030568.1	AUX/IAA transcriptional regulator family protein isoform 1 [Theobroma cacao]>gi|508719173|gb|EOY11070.1| AUX/IAA transcriptional regulator family protein isoform 1 [Theobroma cacao]	590642624	XM_007030507.1	Theobroma cacao AUX/IAA transcriptional regulator family protein isoform 2 (TCM_026344) mRNA, complete cds	K14484	IAA	auxin-responsive protein IAA	P32294	Auxin-induced protein 22B OS=Vigna radiata var. radiata GN=AUX22B PE=2 SV=1	PF02309	AUX/IAA family	GO:0006355	regulation of transcription, DNA-templated	--	--	GO:0005634	nucleus	--	--
c117372_g1	WRKY	NYSR_vs_NYCR	1844.7	38.21	5.59	2.16e-08	590721727	XP_007051697.1	WRKY DNA-binding protein 56 [Theobroma cacao]>gi|508703958|gb|EOX95854.1| WRKY DNA-binding protein 56 [Theobroma cacao]	590721726	XM_007051635.1	Theobroma cacao WRKY DNA-binding protein 56 (TCM_005256) mRNA, complete cds	--	--	--	Q9FFS3	Probable WRKY transcription factor 24 OS=Arabidopsis thaliana GN=WRKY24 PE=2 SV=1	PF03106	WRKY DNA -binding domain	GO:0006355	regulation of transcription, DNA-templated	GO:0043565//GO:0003700	sequence-specific DNA binding//transcription factor activity, sequence-specific DNA binding	GO:0005667	transcription factor complex	--	--
c117817_g1	HB	NYSL_vs_NYCL	1597.16	89.93	4.15	8.68e-21	590675224	XP_007039388.1	Homeobox 7, putative [Theobroma cacao]>gi|508776633|gb|EOY23889.1| Homeobox 7, putative [Theobroma cacao]	312032543	AC243110.1	Gossypium raimondii clone GR__Ba0028M03-hoi, complete sequence	K09338	HD-ZIP	homeobox-leucine zipper protein	P46897	Homeobox-leucine zipper protein ATHB-7 OS=Arabidopsis thaliana GN=ATHB-7 PE=2 SV=2	PF01527//PF05920//PF00046//PF13411//PF02183	Transposase//Homeobox KN domain//Homeobox domain//MerR HTH family regulatory protein//Homeobox associated leucine zipper	GO:0006313//GO:0006355	transposition, DNA-mediated//regulation of transcription, DNA-templated	GO:0004803//GO:0043565//GO:0003700//GO:0003677	transposase activity//sequence-specific DNA binding//transcription factor activity, sequence-specific DNA binding//DNA binding	GO:0005667	transcription factor complex	KOG0490	Transcription factor, contains HOX domain
c117817_g1	HB	NYSR_vs_NYCR	1515.26	12.59	6.91	6.69e-26	590675224	XP_007039388.1	Homeobox 7, putative [Theobroma cacao]>gi|508776633|gb|EOY23889.1| Homeobox 7, putative [Theobroma cacao]	312032543	AC243110.1	Gossypium raimondii clone GR__Ba0028M03-hoi, complete sequence	K09338	HD-ZIP	homeobox-leucine zipper protein	P46897	Homeobox-leucine zipper protein ATHB-7 OS=Arabidopsis thaliana GN=ATHB-7 PE=2 SV=2	PF01527//PF05920//PF00046//PF13411//PF02183	Transposase//Homeobox KN domain//Homeobox domain//MerR HTH family regulatory protein//Homeobox associated leucine zipper	GO:0006313//GO:0006355	transposition, DNA-mediated//regulation of transcription, DNA-templated	GO:0004803//GO:0043565//GO:0003700//GO:0003677	transposase activity//sequence-specific DNA binding//transcription factor activity, sequence-specific DNA binding//DNA binding	GO:0005667	transcription factor complex	KOG0490	Transcription factor, contains HOX domain
c117817_g1	HB	TCSL_vs_TCCL	2899.24	187.52	3.95	5.2e-06	590675224	XP_007039388.1	Homeobox 7, putative [Theobroma cacao]>gi|508776633|gb|EOY23889.1| Homeobox 7, putative [Theobroma cacao]	312032543	AC243110.1	Gossypium raimondii clone GR__Ba0028M03-hoi, complete sequence	K09338	HD-ZIP	homeobox-leucine zipper protein	P46897	Homeobox-leucine zipper protein ATHB-7 OS=Arabidopsis thaliana GN=ATHB-7 PE=2 SV=2	PF01527//PF05920//PF00046//PF13411//PF02183	Transposase//Homeobox KN domain//Homeobox domain//MerR HTH family regulatory protein//Homeobox associated leucine zipper	GO:0006313//GO:0006355	transposition, DNA-mediated//regulation of transcription, DNA-templated	GO:0004803//GO:0043565//GO:0003700//GO:0003677	transposase activity//sequence-specific DNA binding//transcription factor activity, sequence-specific DNA binding//DNA binding	GO:0005667	transcription factor complex	KOG0490	Transcription factor, contains HOX domain
c117817_g1	HB	TCSR_vs_TCCR	499.74	10.52	5.57	0.0188	590675224	XP_007039388.1	Homeobox 7, putative [Theobroma cacao]>gi|508776633|gb|EOY23889.1| Homeobox 7, putative [Theobroma cacao]	312032543	AC243110.1	Gossypium raimondii clone GR__Ba0028M03-hoi, complete sequence	K09338	HD-ZIP	homeobox-leucine zipper protein	P46897	Homeobox-leucine zipper protein ATHB-7 OS=Arabidopsis thaliana GN=ATHB-7 PE=2 SV=2	PF01527//PF05920//PF00046//PF13411//PF02183	Transposase//Homeobox KN domain//Homeobox domain//MerR HTH family regulatory protein//Homeobox associated leucine zipper	GO:0006313//GO:0006355	transposition, DNA-mediated//regulation of transcription, DNA-templated	GO:0004803//GO:0043565//GO:0003700//GO:0003677	transposase activity//sequence-specific DNA binding//transcription factor activity, sequence-specific DNA binding//DNA binding	GO:0005667	transcription factor complex	KOG0490	Transcription factor, contains HOX domain
c118010_g1	LOB	NYSR_vs_NYCR	2430.48	5439.56	-1.16	0.000301	590705605	XP_007047485.1	LOB domain-containing protein 38 [Theobroma cacao]>gi|508699746|gb|EOX91642.1| LOB domain-containing protein 38 [Theobroma cacao]	590705604	XM_007047423.1	Theobroma cacao LOB domain-containing protein 38 (TCM_000766) mRNA, complete cds	--	--	--	Q9SN23	LOB domain-containing protein 38 OS=Arabidopsis thaliana GN=LBD38 PE=2 SV=1	--	--	--	--	--	--	--	--	--	--
c118188_g1	MYB	NYSR_vs_NYCR	79.66	12.64	2.66	0.0337	590639216	XP_007029608.1	Myb domain protein 107 [Theobroma cacao]>gi|508718213|gb|EOY10110.1| Myb domain protein 107 [Theobroma cacao]	590639215	XM_007029546.1	Theobroma cacao Myb domain protein 107 (TCM_025488) mRNA, complete cds	K09422	MYBP	myb proto-oncogene protein, plant	Q8GWP0	Transcription factor MYB39 OS=Arabidopsis thaliana GN=MYB39 PE=2 SV=1	--	--	--	--	--	--	--	--	KOG0048	Transcription factor, Myb superfamily
c118441_g1	HSF	NYSR_vs_NYCR	4720.4	1766.33	1.42	3.95e-05	590704764	XP_007047250.1	Heat shock factor 4 [Theobroma cacao]>gi|508699511|gb|EOX91407.1| Heat shock factor 4 [Theobroma cacao]	590704763	XM_007047188.1	Theobroma cacao Heat shock factor 4 (TCM_000610) mRNA, complete cds	K09419	HSFF	heat shock transcription factor, other eukaryote	P22335	Heat shock factor protein HSF24 OS=Solanum peruvianum GN=HSF24 PE=2 SV=1	PF00178//PF00447	Ets-domain//HSF-type DNA-binding	GO:0006355	regulation of transcription, DNA-templated	GO:0043565//GO:0003700	sequence-specific DNA binding//transcription factor activity, sequence-specific DNA binding	GO:0005667//GO:0005634	transcription factor complex//nucleus	KOG0627	Heat shock transcription factor
c118628_g1	HMG	NYSR_vs_NYCR	1	17.5	-4.13	0.00479	612394379	XP_007512709.1	nucleosome binding protein [Bathycoccus prasinos]>gi|412986109|emb|CCO17309.1| nucleosome binding protein [Bathycoccus prasinos]	--	--	--	K09272	SSRP1	structure-specific recognition protein 1	Q6CVH3	Non-histone chromosomal protein 6 OS=Kluyveromyces lactis (strain ATCC 8585 / CBS 2359 / DSM 70799 / NBRC 1267 / NRRL Y-1140 / WM37) GN=NHP6 PE=3 SV=1	PF04690	YABBY protein	GO:0007275	multicellular organismal development	--	--	--	--	KOG0381	HMG box-containing protein
c118676_g1	TRAF	NYSR_vs_NYCR	1393.1	560.61	1.31	0.00076	823132462	XP_012462503.1	PREDICTED: BTB/POZ domain-containing protein At1g55760-like [Gossypium raimondii]>gi|763746539|gb|KJB13978.1| hypothetical protein B456_002G103700 [Gossypium raimondii]	700256973	KM399451.1	Theobroma cacao BTB/POZ domain-containing protein mRNA, partial cds	K10523	SPOP	speckle-type POZ protein	Q680K8	BTB/POZ domain-containing protein At1g55760 OS=Arabidopsis thaliana GN=At1g55760 PE=2 SV=1	PF00651	BTB/POZ domain	--	--	GO:0005515	protein binding	--	--	KOG1987	Speckle-type POZ protein SPOP and related proteins with TRAF, MATH and BTB/POZ domains
c121003_g1	Trihelix	NYSR_vs_NYCR	221.62	10.5	4.4	2.77e-11	823175793	XP_012486231.1	PREDICTED: trihelix transcription factor GT-3b [Gossypium raimondii]>gi|763769708|gb|KJB36923.1| hypothetical protein B456_006G183000 [Gossypium raimondii]	590628300	XM_007026619.1	Theobroma cacao Homeodomain-like superfamily protein (TCM_021682) mRNA, complete cds	--	--	--	O80450	Trihelix transcription factor GT-3b OS=Arabidopsis thaliana GN=GT-3B PE=1 SV=1	--	--	--	--	--	--	--	--	--	--
c121009_g1	Orphans	TCSR_vs_TCCR	1	19.33	-4.27	0.00547	731369061	XP_010648962.1	PREDICTED: histidine kinase 4 isoform X2 [Vitis vinifera]	731369060	XM_010650660.1	PREDICTED: Vitis vinifera histidine kinase 4 (LOC100254304), transcript variant X2, mRNA	K14489	AHK2_3_4	arabidopsis histidine kinase 2/3/4 (cytokinin receptor)	Q9C5U0	Histidine kinase 4 OS=Arabidopsis thaliana GN=AHK4 PE=1 SV=1	PF00072//PF05184	Response regulator receiver domain//Saposin-like type B, region 1	GO:0000160//GO:0006629	phosphorelay signal transduction system//lipid metabolic process	--	--	--	--	KOG0519	Sensory transduction histidine kinase
c12103_g1	NAC	NYSR_vs_NYCR	301.26	62.86	2.26	0.00241	590664652	XP_007036530.1	NAC domain protein, IPR003441 [Theobroma cacao]>gi|508773775|gb|EOY21031.1| NAC domain protein, IPR003441 [Theobroma cacao]	590664651	XM_007036468.1	Theobroma cacao NAC domain protein, IPR003441 (TCM_012350) mRNA, complete cds	--	--	--	Q9FLJ2	NAC domain-containing protein 100 OS=Arabidopsis thaliana GN=NAC100 PE=2 SV=1	PF02365	No apical meristem (NAM) protein	GO:0006355	regulation of transcription, DNA-templated	GO:0003677	DNA binding	--	--	--	--
c121044_g1	NAC	NYSR_vs_NYCR	1919.63	216.31	3.15	0.0034	590699908	XP_007046037.1	NAC domain protein, IPR003441 [Theobroma cacao]>gi|508709972|gb|EOY01869.1| NAC domain protein, IPR003441 [Theobroma cacao]	590699907	XM_007045975.1	Theobroma cacao NAC domain protein, IPR003441 (TCM_011671) mRNA, complete cds	--	--	--	O49255	NAC transcription factor 29 OS=Arabidopsis thaliana GN=NAC029 PE=2 SV=1	PF02365	No apical meristem (NAM) protein	GO:0006355	regulation of transcription, DNA-templated	GO:0003677	DNA binding	--	--	--	--
c121047_g1	SWI/SNF-BAF60b	NYSR_vs_NYCR	1	21.67	-4.44	0.000883	168040973	XP_001772967.1	SWI/SNF transcription activation complex subunit [Physcomitrella patens]>gi|162675700|gb|EDQ62192.1| SWI/SNF transcription activation complex subunit [Physcomitrella patens]	--	--	--	--	--	--	Q6P9Z1	SWI/SNF-related matrix-associated actin-dependent regulator of chromatin subfamily D member 3 OS=Mus musculus GN=Smarcd3 PE=1 SV=2	--	--	--	--	--	--	--	--	KOG2570	SWI/SNF transcription activation complex subunit
c121248_g1	bHLH	NYSL_vs_NYCL	336.83	82.54	2.03	0.00358	590690815	XP_007043611.1	Basic helix-loop-helix DNA-binding superfamily protein, putative isoform 1 [Theobroma cacao]>gi|508707546|gb|EOX99442.1| Basic helix-loop-helix DNA-binding superfamily protein, putative isoform 1 [Theobroma cacao]	590690821	XM_007043551.1	Theobroma cacao Basic helix-loop-helix DNA-binding superfamily protein, putative isoform 3 (TCM_008127) mRNA, complete cds	--	--	--	Q9FLI1	Transcription factor bHLH36 OS=Arabidopsis thaliana GN=BHLH36 PE=2 SV=1	PF00010	Helix-loop-helix DNA-binding domain	--	--	GO:0046983	protein dimerization activity	--	--	--	--
c121680_g1	SNF2	NYSR_vs_NYCR	1	55.03	-5.78	1.41e-06	855305735	XP_012895520.1	uncharacterized protein [Blastocystis hominis]>gi|300121090|emb|CBK21472.2| unnamed protein product [Blastocystis hominis]	752413521	XM_011228723.1	PREDICTED: Ailuropoda melanoleuca chromodomain helicase DNA binding protein 4 (CHD4), mRNA	K14437	CHD7	chromodomain-helicase-DNA-binding protein 7	Q9P2D1	Chromodomain-helicase-DNA-binding protein 7 OS=Homo sapiens GN=CHD7 PE=1 SV=3	PF04851//PF01121//PF00176//PF06733//PF00270//PF00439	Type III restriction enzyme, res subunit//Dephospho-CoA kinase//SNF2 family N-terminal domain//DEAD_2//DEAD/DEAH box helicase//Bromodomain	GO:0015940//GO:0015937	pantothenate biosynthetic process//coenzyme A biosynthetic process	GO:0005524//GO:0004140//GO:0003677//GO:0005515//GO:0016787//GO:0004003//GO:0003676	ATP binding//dephospho-CoA kinase activity//DNA binding//protein binding//hydrolase activity//ATP-dependent DNA helicase activity//nucleic acid binding	GO:0005657	replication fork	KOG0384	Chromodomain-helicase DNA-binding protein
c121680_g1	SNF2	TCSR_vs_TCCR	1	29.59	-4.89	0.000196	855305735	XP_012895520.1	uncharacterized protein [Blastocystis hominis]>gi|300121090|emb|CBK21472.2| unnamed protein product [Blastocystis hominis]	752413521	XM_011228723.1	PREDICTED: Ailuropoda melanoleuca chromodomain helicase DNA binding protein 4 (CHD4), mRNA	K14437	CHD7	chromodomain-helicase-DNA-binding protein 7	Q9P2D1	Chromodomain-helicase-DNA-binding protein 7 OS=Homo sapiens GN=CHD7 PE=1 SV=3	PF04851//PF01121//PF00176//PF06733//PF00270//PF00439	Type III restriction enzyme, res subunit//Dephospho-CoA kinase//SNF2 family N-terminal domain//DEAD_2//DEAD/DEAH box helicase//Bromodomain	GO:0015940//GO:0015937	pantothenate biosynthetic process//coenzyme A biosynthetic process	GO:0005524//GO:0004140//GO:0003677//GO:0005515//GO:0016787//GO:0004003//GO:0003676	ATP binding//dephospho-CoA kinase activity//DNA binding//protein binding//hydrolase activity//ATP-dependent DNA helicase activity//nucleic acid binding	GO:0005657	replication fork	KOG0384	Chromodomain-helicase DNA-binding protein
c122005_g2	C2C2-GATA	NYSR_vs_NYCR	31.55	101.85	-1.69	0.00823	590643072	XP_007030701.1	GATA transcription factor 9, putative [Theobroma cacao]>gi|508719306|gb|EOY11203.1| GATA transcription factor 9, putative [Theobroma cacao]	590643071	XM_007030639.1	Theobroma cacao GATA transcription factor 9, putative (TCM_026451) mRNA, complete cds	--	--	--	O49743	GATA transcription factor 4 OS=Arabidopsis thaliana GN=GATA4 PE=2 SV=1	PF00320	GATA zinc finger	GO:0006355	regulation of transcription, DNA-templated	GO:0008270//GO:0003700//GO:0043565	zinc ion binding//transcription factor activity, sequence-specific DNA binding//sequence-specific DNA binding	GO:0005667	transcription factor complex	KOG1601	GATA-4/5/6 transcription factors
c122269_g1	C2C2-GATA	NYSR_vs_NYCR	97.59	239.82	-1.3	0.0348	590619343	XP_007024273.1	GATA transcription factor 9, putative [Theobroma cacao]>gi|508779639|gb|EOY26895.1| GATA transcription factor 9, putative [Theobroma cacao]	590619342	XM_007024211.1	Theobroma cacao GATA transcription factor 9, putative (TCM_028861) mRNA, complete cds	--	--	--	O82632	GATA transcription factor 9 OS=Arabidopsis thaliana GN=GATA9 PE=2 SV=1	PF00320//PF01363	GATA zinc finger//FYVE zinc finger	GO:0006355	regulation of transcription, DNA-templated	GO:0003700//GO:0043565//GO:0046872//GO:0008270	transcription factor activity, sequence-specific DNA binding//sequence-specific DNA binding//metal ion binding//zinc ion binding	GO:0005667	transcription factor complex	--	--
c122437_g1	bZIP	NYSR_vs_NYCR	315.97	19.7	4	0.000924	590596843	XP_007018448.1	Basic leucine-zipper 4, putative [Theobroma cacao]>gi|508723776|gb|EOY15673.1| Basic leucine-zipper 4, putative [Theobroma cacao]	590596842	XM_007018386.1	Theobroma cacao Basic leucine-zipper 4, putative (TCM_034664) mRNA, complete cds	--	--	--	Q9FMC2	Basic leucine zipper 43 OS=Arabidopsis thaliana GN=BZIP43 PE=1 SV=1	PF04111//PF02183//PF03131//PF04977//PF10473//PF06156//PF07716//PF06005//PF00170//PF01166	Autophagy protein Apg6//Homeobox associated leucine zipper//bZIP Maf transcription factor//Septum formation initiator//Leucine-rich repeats of kinetochore protein Cenp-F/LEK1//Protein of unknown function (DUF972)//Basic region leucine zipper//Protein of unknown function (DUF904)//bZIP transcription factor//TSC-22/dip/bun family	GO:0000917//GO:0006260//GO:0007049//GO:0043093//GO:0006914//GO:0006355	barrier septum assembly//DNA replication//cell cycle//FtsZ-dependent cytokinesis//autophagy//regulation of transcription, DNA-templated	GO:0042803//GO:0008134//GO:0003700//GO:0043565//GO:0003677//GO:0045502	protein homodimerization activity//transcription factor binding//transcription factor activity, sequence-specific DNA binding//sequence-specific DNA binding//DNA binding//dynein binding	GO:0005634//GO:0030286//GO:0005667//GO:0005737	nucleus//dynein complex//transcription factor complex//cytoplasm	--	--
c122614_g1	C3H	NYSR_vs_NYCR	1	29.29	-4.87	4.3e-05	--	--	--	--	--	--	--	--	--	--	--	PF00642	Zinc finger C-x8-C-x5-C-x3-H type (and similar)	--	--	GO:0046872	metal ion binding	--	--	--	--
c122614_g1	C3H	TCSR_vs_TCCR	1	18.04	-4.17	0.00868	--	--	--	--	--	--	--	--	--	--	--	PF00642	Zinc finger C-x8-C-x5-C-x3-H type (and similar)	--	--	GO:0046872	metal ion binding	--	--	--	--
c122916_g1	SNF2	NYSR_vs_NYCR	1	52.29	-5.71	5.74e-06	669153582	XP_008612353.1	hypothetical protein SDRG_08255 [Saprolegnia diclina VS20]>gi|530735799|gb|EQC34041.1| hypothetical protein SDRG_08255 [Saprolegnia diclina VS20]	748454890	XM_011107326.1	Saccharomyces arboricola H-6 snf2p mRNA	K11647	SMARCA2_4	SWI/SNF-related matrix-associated actin-dependent regulator of chromatin subfamily A member 2/4	Q9UTN6	Chromatin structure-remodeling complex subunit snf21 OS=Schizosaccharomyces pombe (strain 972 / ATCC 24843) GN=snf21 PE=1 SV=1	PF14619//PF06733//PF00176//PF04119//PF04851	Snf2-ATP coupling, chromatin remodelling complex//DEAD_2//SNF2 family N-terminal domain//Heat shock protein 9/12//Type III restriction enzyme, res subunit	GO:0006950	response to stress	GO:0042393//GO:0003677//GO:0005524//GO:0016787//GO:0004003	histone binding//DNA binding//ATP binding//hydrolase activity//ATP-dependent DNA helicase activity	GO:0005657	replication fork	KOG0386	Chromatin remodeling complex SWI/SNF, component SWI2 and related ATPases (DNA/RNA helicase superfamily)
c122916_g1	SNF2	TCSR_vs_TCCR	1	28.59	-4.84	0.000244	669153582	XP_008612353.1	hypothetical protein SDRG_08255 [Saprolegnia diclina VS20]>gi|530735799|gb|EQC34041.1| hypothetical protein SDRG_08255 [Saprolegnia diclina VS20]	748454890	XM_011107326.1	Saccharomyces arboricola H-6 snf2p mRNA	K11647	SMARCA2_4	SWI/SNF-related matrix-associated actin-dependent regulator of chromatin subfamily A member 2/4	Q9UTN6	Chromatin structure-remodeling complex subunit snf21 OS=Schizosaccharomyces pombe (strain 972 / ATCC 24843) GN=snf21 PE=1 SV=1	PF14619//PF06733//PF00176//PF04119//PF04851	Snf2-ATP coupling, chromatin remodelling complex//DEAD_2//SNF2 family N-terminal domain//Heat shock protein 9/12//Type III restriction enzyme, res subunit	GO:0006950	response to stress	GO:0042393//GO:0003677//GO:0005524//GO:0016787//GO:0004003	histone binding//DNA binding//ATP binding//hydrolase activity//ATP-dependent DNA helicase activity	GO:0005657	replication fork	KOG0386	Chromatin remodeling complex SWI/SNF, component SWI2 and related ATPases (DNA/RNA helicase superfamily)
c122927_g1	C2H2	NYSR_vs_NYCR	1	24.46	-4.61	0.00172	--	--	--	--	--	--	--	--	--	--	--	PF00096	Zinc finger, C2H2 type	--	--	GO:0046872	metal ion binding	--	--	KOG2295	C2H2 Zn-finger protein
c123098_g1	CCAAT	NYSR_vs_NYCR	126.01	2.18	5.85	1e-17	593793430	XP_007159754.1	hypothetical protein PHAVU_002G264300g [Phaseolus vulgaris]>gi|561033169|gb|ESW31748.1| hypothetical protein PHAVU_002G264300g [Phaseolus vulgaris]	590707813	XM_007048040.1	Theobroma cacao Uncharacterized protein (TCM_001233) mRNA, complete cds	--	--	--	O23310	Nuclear transcription factor Y subunit B-3 OS=Arabidopsis thaliana GN=NFYB3 PE=2 SV=1	--	--	--	--	--	--	--	--	KOG0869	CCAAT-binding factor, subunit A (HAP3)
c123098_g2	CCAAT	NYSR_vs_NYCR	878.1	31.11	4.82	1.24e-23	641841030	KDO59945.1	hypothetical protein CISIN_1g027605mg [Citrus sinensis]	590707813	XM_007048040.1	Theobroma cacao Uncharacterized protein (TCM_001233) mRNA, complete cds	--	--	--	O23310	Nuclear transcription factor Y subunit B-3 OS=Arabidopsis thaliana GN=NFYB3 PE=2 SV=1	--	--	--	--	--	--	--	--	KOG0869	CCAAT-binding factor, subunit A (HAP3)
c123098_g2	CCAAT	TCSR_vs_TCCR	165.92	25.6	2.7	0.00054	641841030	KDO59945.1	hypothetical protein CISIN_1g027605mg [Citrus sinensis]	590707813	XM_007048040.1	Theobroma cacao Uncharacterized protein (TCM_001233) mRNA, complete cds	--	--	--	O23310	Nuclear transcription factor Y subunit B-3 OS=Arabidopsis thaliana GN=NFYB3 PE=2 SV=1	--	--	--	--	--	--	--	--	KOG0869	CCAAT-binding factor, subunit A (HAP3)
c123369_g1	NAC	NYSR_vs_NYCR	321.51	73.8	2.12	0.00244	590650200	XP_007032595.1	NAC domain containing protein 80 [Theobroma cacao]>gi|508711624|gb|EOY03521.1| NAC domain containing protein 80 [Theobroma cacao]	590650199	XM_007032533.1	Theobroma cacao NAC domain containing protein 80 (TCM_018621) mRNA, complete cds	--	--	--	Q9FLJ2	NAC domain-containing protein 100 OS=Arabidopsis thaliana GN=NAC100 PE=2 SV=1	PF16940//PF02365	Chloroplast envelope transporter//No apical meristem (NAM) protein	GO:0006355	regulation of transcription, DNA-templated	GO:0003677	DNA binding	GO:0009507	chloroplast	--	--
c123390_g1	LOB	NYSR_vs_NYCR	77.38	165.18	-1.09	0.0391	590716049	XP_007050344.1	Lateral organ boundaries domain family protein [Theobroma cacao]>gi|508702605|gb|EOX94501.1| Lateral organ boundaries domain family protein [Theobroma cacao]	823155910	XM_012622449.1	PREDICTED: Gossypium raimondii LOB domain-containing protein 29-like (LOC105793552), mRNA	--	--	--	Q9M2J7	LOB domain-containing protein 29 OS=Arabidopsis thaliana GN=LBD29 PE=2 SV=1	PF06324	Pigment-dispersing hormone (PDH)	GO:0009416//GO:0007165	response to light stimulus//signal transduction	GO:0005179	hormone activity	GO:0005576	extracellular region	--	--
c123640_g1	HSF	NYSL_vs_NYCL	1041.92	305.66	1.77	0.000261	590677912	XP_007040151.1	Winged-helix DNA-binding transcription factor family protein, putative isoform 1 [Theobroma cacao]>gi|508777396|gb|EOY24652.1| Winged-helix DNA-binding transcription factor family protein, putative isoform 1 [Theobroma cacao]	590677911	XM_007040089.1	Theobroma cacao Winged-helix DNA-binding transcription factor family protein, putative isoform 1 (TCM_016198) mRNA, complete cds	K09419	HSFF	heat shock transcription factor, other eukaryote	Q9T0D3	Heat stress transcription factor B-2b OS=Arabidopsis thaliana GN=HSFB2B PE=2 SV=1	PF02183//PF08220//PF00170//PF00447//PF02344	Homeobox associated leucine zipper//DeoR-like helix-turn-helix domain//bZIP transcription factor//HSF-type DNA-binding//Myc leucine zipper domain	GO:0006355	regulation of transcription, DNA-templated	GO:0003700//GO:0043565	transcription factor activity, sequence-specific DNA binding//sequence-specific DNA binding	GO:0005667//GO:0005622//GO:0005634	transcription factor complex//intracellular//nucleus	KOG0627	Heat shock transcription factor
c123640_g1	HSF	NYSR_vs_NYCR	1158.24	426.63	1.44	3.75e-05	590677912	XP_007040151.1	Winged-helix DNA-binding transcription factor family protein, putative isoform 1 [Theobroma cacao]>gi|508777396|gb|EOY24652.1| Winged-helix DNA-binding transcription factor family protein, putative isoform 1 [Theobroma cacao]	590677911	XM_007040089.1	Theobroma cacao Winged-helix DNA-binding transcription factor family protein, putative isoform 1 (TCM_016198) mRNA, complete cds	K09419	HSFF	heat shock transcription factor, other eukaryote	Q9T0D3	Heat stress transcription factor B-2b OS=Arabidopsis thaliana GN=HSFB2B PE=2 SV=1	PF02183//PF08220//PF00170//PF00447//PF02344	Homeobox associated leucine zipper//DeoR-like helix-turn-helix domain//bZIP transcription factor//HSF-type DNA-binding//Myc leucine zipper domain	GO:0006355	regulation of transcription, DNA-templated	GO:0003700//GO:0043565	transcription factor activity, sequence-specific DNA binding//sequence-specific DNA binding	GO:0005667//GO:0005622//GO:0005634	transcription factor complex//intracellular//nucleus	KOG0627	Heat shock transcription factor
c123640_g1	HSF	TCSL_vs_TCCL	1413.36	362.38	1.96	0.0103	590677912	XP_007040151.1	Winged-helix DNA-binding transcription factor family protein, putative isoform 1 [Theobroma cacao]>gi|508777396|gb|EOY24652.1| Winged-helix DNA-binding transcription factor family protein, putative isoform 1 [Theobroma cacao]	590677911	XM_007040089.1	Theobroma cacao Winged-helix DNA-binding transcription factor family protein, putative isoform 1 (TCM_016198) mRNA, complete cds	K09419	HSFF	heat shock transcription factor, other eukaryote	Q9T0D3	Heat stress transcription factor B-2b OS=Arabidopsis thaliana GN=HSFB2B PE=2 SV=1	PF02183//PF08220//PF00170//PF00447//PF02344	Homeobox associated leucine zipper//DeoR-like helix-turn-helix domain//bZIP transcription factor//HSF-type DNA-binding//Myc leucine zipper domain	GO:0006355	regulation of transcription, DNA-templated	GO:0003700//GO:0043565	transcription factor activity, sequence-specific DNA binding//sequence-specific DNA binding	GO:0005667//GO:0005622//GO:0005634	transcription factor complex//intracellular//nucleus	KOG0627	Heat shock transcription factor
c123880_g1	AP2-EREBP	NYSR_vs_NYCR	255.84	1.28	7.65	9.16e-35	590579853	XP_007013903.1	AP2 domain-containing transcription factor [Theobroma cacao]>gi|508784266|gb|EOY31522.1| AP2 domain-containing transcription factor [Theobroma cacao]	590579852	XM_007013841.1	Theobroma cacao AP2 domain-containing transcription factor (TCM_038442) mRNA, complete cds	K09285	OVM, ANT	AP2-like factor, ANT lineage	Q94AN4	AP2-like ethylene-responsive transcription factor At1g16060 OS=Arabidopsis thaliana GN=At1g16060 PE=2 SV=1	PF00847	AP2 domain	GO:0006355	regulation of transcription, DNA-templated	GO:0003700	transcription factor activity, sequence-specific DNA binding	GO:0005667	transcription factor complex	--	--
c123880_g1	AP2-EREBP	TCSR_vs_TCCR	45.26	1.76	4.69	4.89e-05	590579853	XP_007013903.1	AP2 domain-containing transcription factor [Theobroma cacao]>gi|508784266|gb|EOY31522.1| AP2 domain-containing transcription factor [Theobroma cacao]	590579852	XM_007013841.1	Theobroma cacao AP2 domain-containing transcription factor (TCM_038442) mRNA, complete cds	K09285	OVM, ANT	AP2-like factor, ANT lineage	Q94AN4	AP2-like ethylene-responsive transcription factor At1g16060 OS=Arabidopsis thaliana GN=At1g16060 PE=2 SV=1	PF00847	AP2 domain	GO:0006355	regulation of transcription, DNA-templated	GO:0003700	transcription factor activity, sequence-specific DNA binding	GO:0005667	transcription factor complex	--	--
c123880_g2	AP2-EREBP	NYSR_vs_NYCR	71.84	1.83	5.3	8.53e-11	645233977	XP_008223596.1	PREDICTED: AP2-like ethylene-responsive transcription factor At1g16060 [Prunus mume]	590579852	XM_007013841.1	Theobroma cacao AP2 domain-containing transcription factor (TCM_038442) mRNA, complete cds	K09285	OVM, ANT	AP2-like factor, ANT lineage	Q94AN4	AP2-like ethylene-responsive transcription factor At1g16060 OS=Arabidopsis thaliana GN=At1g16060 PE=2 SV=1	PF00847	AP2 domain	GO:0006355	regulation of transcription, DNA-templated	GO:0003700	transcription factor activity, sequence-specific DNA binding	GO:0005667	transcription factor complex	--	--
c123880_g2	AP2-EREBP	TCSR_vs_TCCR	23.04	1	4.53	0.00238	645233977	XP_008223596.1	PREDICTED: AP2-like ethylene-responsive transcription factor At1g16060 [Prunus mume]	590579852	XM_007013841.1	Theobroma cacao AP2 domain-containing transcription factor (TCM_038442) mRNA, complete cds	K09285	OVM, ANT	AP2-like factor, ANT lineage	Q94AN4	AP2-like ethylene-responsive transcription factor At1g16060 OS=Arabidopsis thaliana GN=At1g16060 PE=2 SV=1	PF00847	AP2 domain	GO:0006355	regulation of transcription, DNA-templated	GO:0003700	transcription factor activity, sequence-specific DNA binding	GO:0005667	transcription factor complex	--	--
c124079_g1	Orphans	TCSR_vs_TCCR	1	19.58	-4.29	0.00553	255084575	XP_002508862.1	predicted protein [Micromonas sp. RCC299]>gi|226524139|gb|ACO70120.1| predicted protein [Micromonas sp. RCC299]	288785722	AK346529.1	Sus scrofa mRNA, clone:MLN010006A06, expressed in mesenteric lymph nodes	K09377	CSRP	cysteine and glycine-rich protein	P50238	Cysteine-rich protein 1 OS=Homo sapiens GN=CRIP1 PE=1 SV=3	PF03884//PF00412	Domain of unknown function (DUF329)//LIM domain	--	--	GO:0008270	zinc ion binding	--	--	KOG1700	Regulatory protein MLP and related LIM proteins
c124324_g2	C3H	NYSR_vs_NYCR	1	52.21	-5.71	0.00013	546324939	XP_005718513.1	DNA-directed RNA polymerase rpb1 [Chondrus crispus]>gi|507115115|emb|CDF38608.1| DNA-directed RNA polymerase rpb1 [Chondrus crispus]	--	--	--	K03006	RPB1, POLR2A	DNA-directed RNA polymerase II subunit RPB1	P04052	DNA-directed RNA polymerase II subunit RPB1 OS=Drosophila melanogaster GN=RpII215 PE=3 SV=4	--	--	--	--	--	--	--	--	KOG0260	RNA polymerase II, large subunit
c124324_g2	C3H	TCSR_vs_TCCR	1	38.21	-5.26	1.41e-05	546324939	XP_005718513.1	DNA-directed RNA polymerase rpb1 [Chondrus crispus]>gi|507115115|emb|CDF38608.1| DNA-directed RNA polymerase rpb1 [Chondrus crispus]	--	--	--	K03006	RPB1, POLR2A	DNA-directed RNA polymerase II subunit RPB1	P04052	DNA-directed RNA polymerase II subunit RPB1 OS=Drosophila melanogaster GN=RpII215 PE=3 SV=4	--	--	--	--	--	--	--	--	KOG0260	RNA polymerase II, large subunit
c124887_g2	C3H	NYSR_vs_NYCR	1	14.36	-3.84	0.0179	551647821	XP_005826694.1	hypothetical protein GUITHDRAFT_76217, partial [Guillardia theta CCMP2712]>gi|428170792|gb|EKX39714.1| hypothetical protein GUITHDRAFT_76217, partial [Guillardia theta CCMP2712]	--	--	--	--	--	--	--	--	--	--	--	--	--	--	--	--	--	--
c124917_g1	bZIP	NYSR_vs_NYCR	1	12	-3.58	0.0451	--	--	--	--	--	--	--	--	--	--	--	PF02601//PF07716//PF03131//PF00170	Exonuclease VII, large subunit//Basic region leucine zipper//bZIP Maf transcription factor//bZIP transcription factor	GO:0006355//GO:0006308	regulation of transcription, DNA-templated//DNA catabolic process	GO:0003700//GO:0043565//GO:0008855//GO:0003677	transcription factor activity, sequence-specific DNA binding//sequence-specific DNA binding//exodeoxyribonuclease VII activity//DNA binding	GO:0009318//GO:0005634//GO:0005667	exodeoxyribonuclease VII complex//nucleus//transcription factor complex	--	--
c124917_g1	bZIP	TCSR_vs_TCCR	1.79	20.05	-3.49	0.0443	--	--	--	--	--	--	--	--	--	--	--	PF02601//PF07716//PF03131//PF00170	Exonuclease VII, large subunit//Basic region leucine zipper//bZIP Maf transcription factor//bZIP transcription factor	GO:0006355//GO:0006308	regulation of transcription, DNA-templated//DNA catabolic process	GO:0003700//GO:0043565//GO:0008855//GO:0003677	transcription factor activity, sequence-specific DNA binding//sequence-specific DNA binding//exodeoxyribonuclease VII activity//DNA binding	GO:0009318//GO:0005634//GO:0005667	exodeoxyribonuclease VII complex//nucleus//transcription factor complex	--	--
c124946_g1	PHD	NYSR_vs_NYCR	27.4	87.45	-1.67	0.0172	590674246	XP_007039114.1	Histone-lysine N-methyltransferase ATXR6 [Theobroma cacao]>gi|508776359|gb|EOY23615.1| Histone-lysine N-methyltransferase ATXR6 [Theobroma cacao]	590674245	XM_007039052.1	Theobroma cacao Histone-lysine N-methyltransferase ATXR6 (TCM_015453) mRNA, complete cds	--	--	--	Q9FNE9	Histone-lysine N-methyltransferase ATXR6 OS=Arabidopsis thaliana GN=ATXR6 PE=1 SV=1	PF00641//PF00856//PF07224//PF05191//PF00130//PF00628	Zn-finger in Ran binding protein and others//SET domain//Chlorophyllase//Adenylate kinase, active site lid//Phorbol esters/diacylglycerol binding domain (C1 domain)//PHD-finger	GO:0015996//GO:0046034//GO:0006144//GO:0015994//GO:0035556	chlorophyll catabolic process//ATP metabolic process//purine nucleobase metabolic process//chlorophyll metabolic process//intracellular signal transduction	GO:0005515//GO:0008270//GO:0004017//GO:0047746	protein binding//zinc ion binding//adenylate kinase activity//chlorophyllase activity	--	--	KOG1246	DNA-binding protein jumonji/RBP2/SMCY, contains JmjC domain
c124946_g1	SET	NYSR_vs_NYCR	27.4	87.45	-1.67	0.0172	590674246	XP_007039114.1	Histone-lysine N-methyltransferase ATXR6 [Theobroma cacao]>gi|508776359|gb|EOY23615.1| Histone-lysine N-methyltransferase ATXR6 [Theobroma cacao]	590674245	XM_007039052.1	Theobroma cacao Histone-lysine N-methyltransferase ATXR6 (TCM_015453) mRNA, complete cds	--	--	--	Q9FNE9	Histone-lysine N-methyltransferase ATXR6 OS=Arabidopsis thaliana GN=ATXR6 PE=1 SV=1	PF00641//PF00856//PF07224//PF05191//PF00130//PF00628	Zn-finger in Ran binding protein and others//SET domain//Chlorophyllase//Adenylate kinase, active site lid//Phorbol esters/diacylglycerol binding domain (C1 domain)//PHD-finger	GO:0015996//GO:0046034//GO:0006144//GO:0015994//GO:0035556	chlorophyll catabolic process//ATP metabolic process//purine nucleobase metabolic process//chlorophyll metabolic process//intracellular signal transduction	GO:0005515//GO:0008270//GO:0004017//GO:0047746	protein binding//zinc ion binding//adenylate kinase activity//chlorophyllase activity	--	--	KOG1246	DNA-binding protein jumonji/RBP2/SMCY, contains JmjC domain
c124999_g1	bZIP	NYSR_vs_NYCR	1830.93	649.77	1.49	2.14e-05	728809781	KHF99246.1	bZIP transcription factor 60 -like protein [Gossypium arboreum]	590597537	XM_007018577.1	Theobroma cacao Basic region/leucine zipper motif 60, putative (TCM_034804) mRNA, complete cds	--	--	--	Q9C7S0	bZIP transcription factor 60 OS=Arabidopsis thaliana GN=BZIP60 PE=1 SV=1	PF01565//PF07716//PF02724//PF03131//PF00170	FAD binding domain//Basic region leucine zipper//CDC45-like protein//bZIP Maf transcription factor//bZIP transcription factor	GO:0006355//GO:0006270//GO:0055114	regulation of transcription, DNA-templated//DNA replication initiation//oxidation-reduction process	GO:0016491//GO:0003700//GO:0050660//GO:0003677//GO:0043565	oxidoreductase activity//transcription factor activity, sequence-specific DNA binding//flavin adenine dinucleotide binding//DNA binding//sequence-specific DNA binding	GO:0005667//GO:0005634	transcription factor complex//nucleus	--	--
c125171_g1	SNF2	NYSR_vs_NYCR	1	26.46	-4.73	0.00014	612387161	XP_007509101.1	PREDICTED: similar to E1a binding protein P400 [Bathycoccus prasinos]>gi|412990240|emb|CCO19558.1| PREDICTED: similar to E1a binding protein P400 [Bathycoccus prasinos]	195116616	XM_002002814.1	Drosophila mojavensis GI10771 (Dmoj\GI10771), mRNA	K11320	EP400	E1A-binding protein p400	Q7X9V2	Protein PHOTOPERIOD-INDEPENDENT EARLY FLOWERING 1 OS=Arabidopsis thaliana GN=PIE1 PE=1 SV=1	PF00176//PF02562//PF02277	SNF2 family N-terminal domain//PhoH-like protein//Phosphoribosyltransferase	GO:0015994//GO:0009236//GO:0006771	chlorophyll metabolic process//cobalamin biosynthetic process//riboflavin metabolic process	GO:0005524//GO:0008939	ATP binding//nicotinate-nucleotide-dimethylbenzimidazole phosphoribosyltransferase activity	--	--	KOG0391	SNF2 family DNA-dependent ATPase
c125171_g1	SNF2	TCSR_vs_TCCR	1	16.35	-4.03	0.0167	612387161	XP_007509101.1	PREDICTED: similar to E1a binding protein P400 [Bathycoccus prasinos]>gi|412990240|emb|CCO19558.1| PREDICTED: similar to E1a binding protein P400 [Bathycoccus prasinos]	195116616	XM_002002814.1	Drosophila mojavensis GI10771 (Dmoj\GI10771), mRNA	K11320	EP400	E1A-binding protein p400	Q7X9V2	Protein PHOTOPERIOD-INDEPENDENT EARLY FLOWERING 1 OS=Arabidopsis thaliana GN=PIE1 PE=1 SV=1	PF00176//PF02562//PF02277	SNF2 family N-terminal domain//PhoH-like protein//Phosphoribosyltransferase	GO:0015994//GO:0009236//GO:0006771	chlorophyll metabolic process//cobalamin biosynthetic process//riboflavin metabolic process	GO:0005524//GO:0008939	ATP binding//nicotinate-nucleotide-dimethylbenzimidazole phosphoribosyltransferase activity	--	--	KOG0391	SNF2 family DNA-dependent ATPase
c125295_g1	Tify	TCSR_vs_TCCR	1	49.73	-5.64	5.02e-07	348076090	AEP60134.1	JAZ3 [Vitis rupestris]	192336520	EU830133.1	Linum usitatissimum clone LU0007C06 mRNA sequence	--	--	--	Q9LVI4	Protein TIFY 6B OS=Arabidopsis thaliana GN=TIFY6B PE=1 SV=1	PF06203	CCT motif	--	--	GO:0005515	protein binding	--	--	--	--
c125431_g1	HSF	NYSL_vs_NYCL	232.17	18.51	3.65	1.41e-05	590577254	XP_007013185.1	Heat shock transcription factor C1, putative [Theobroma cacao]>gi|508783548|gb|EOY30804.1| Heat shock transcription factor C1, putative [Theobroma cacao]	590577253	XM_007013123.1	Theobroma cacao Heat shock transcription factor C1, putative (TCM_037888) mRNA, complete cds	K09419	HSFF	heat shock transcription factor, other eukaryote	Q9LV52	Heat stress transcription factor C-1 OS=Arabidopsis thaliana GN=HSFC1 PE=2 SV=1	PF00447//PF04977//PF06005	HSF-type DNA-binding//Septum formation initiator//Protein of unknown function (DUF904)	GO:0006355//GO:0007049//GO:0000917//GO:0043093	regulation of transcription, DNA-templated//cell cycle//barrier septum assembly//FtsZ-dependent cytokinesis	GO:0003700//GO:0043565	transcription factor activity, sequence-specific DNA binding//sequence-specific DNA binding	GO:0005737//GO:0005634//GO:0005667	cytoplasm//nucleus//transcription factor complex	KOG0627	Heat shock transcription factor
c125431_g1	HSF	NYSR_vs_NYCR	1873.7	488.69	1.94	2.92e-09	590577254	XP_007013185.1	Heat shock transcription factor C1, putative [Theobroma cacao]>gi|508783548|gb|EOY30804.1| Heat shock transcription factor C1, putative [Theobroma cacao]	590577253	XM_007013123.1	Theobroma cacao Heat shock transcription factor C1, putative (TCM_037888) mRNA, complete cds	K09419	HSFF	heat shock transcription factor, other eukaryote	Q9LV52	Heat stress transcription factor C-1 OS=Arabidopsis thaliana GN=HSFC1 PE=2 SV=1	PF00447//PF04977//PF06005	HSF-type DNA-binding//Septum formation initiator//Protein of unknown function (DUF904)	GO:0006355//GO:0007049//GO:0000917//GO:0043093	regulation of transcription, DNA-templated//cell cycle//barrier septum assembly//FtsZ-dependent cytokinesis	GO:0003700//GO:0043565	transcription factor activity, sequence-specific DNA binding//sequence-specific DNA binding	GO:0005737//GO:0005634//GO:0005667	cytoplasm//nucleus//transcription factor complex	KOG0627	Heat shock transcription factor
c125431_g1	HSF	TCSL_vs_TCCL	287.39	22.11	3.7	8.71e-08	590577254	XP_007013185.1	Heat shock transcription factor C1, putative [Theobroma cacao]>gi|508783548|gb|EOY30804.1| Heat shock transcription factor C1, putative [Theobroma cacao]	590577253	XM_007013123.1	Theobroma cacao Heat shock transcription factor C1, putative (TCM_037888) mRNA, complete cds	K09419	HSFF	heat shock transcription factor, other eukaryote	Q9LV52	Heat stress transcription factor C-1 OS=Arabidopsis thaliana GN=HSFC1 PE=2 SV=1	PF00447//PF04977//PF06005	HSF-type DNA-binding//Septum formation initiator//Protein of unknown function (DUF904)	GO:0006355//GO:0007049//GO:0000917//GO:0043093	regulation of transcription, DNA-templated//cell cycle//barrier septum assembly//FtsZ-dependent cytokinesis	GO:0003700//GO:0043565	transcription factor activity, sequence-specific DNA binding//sequence-specific DNA binding	GO:0005737//GO:0005634//GO:0005667	cytoplasm//nucleus//transcription factor complex	KOG0627	Heat shock transcription factor
c125557_g1	MYB	NYSR_vs_NYCR	1	34.51	-5.11	0.000868	222423241	BAH19597.1	AT1G09770 [Arabidopsis thaliana]	198467046	XM_001354197.2	Drosophila pseudoobscura pseudoobscura GA19946 (Dpse\GA19946), partial mRNA	K12860	CDC5L, CDC5, CEF1	pre-mRNA-splicing factor CDC5/CEF1	P92948	Cell division cycle 5-like protein OS=Arabidopsis thaliana GN=CDC5 PE=1 SV=2	--	--	--	--	--	--	--	--	KOG0050	mRNA splicing protein CDC5 (Myb superfamily)
c125557_g1	MYB	TCSR_vs_TCCR	1	25.71	-4.68	0.000658	222423241	BAH19597.1	AT1G09770 [Arabidopsis thaliana]	198467046	XM_001354197.2	Drosophila pseudoobscura pseudoobscura GA19946 (Dpse\GA19946), partial mRNA	K12860	CDC5L, CDC5, CEF1	pre-mRNA-splicing factor CDC5/CEF1	P92948	Cell division cycle 5-like protein OS=Arabidopsis thaliana GN=CDC5 PE=1 SV=2	--	--	--	--	--	--	--	--	KOG0050	mRNA splicing protein CDC5 (Myb superfamily)
c125750_g1	CCAAT	NYSL_vs_NYCL	330.39	142	1.22	0.0375	590657689	XP_007034636.1	Nuclear transcription factor Y subunit C-9 isoform 1 [Theobroma cacao]>gi|590657693|ref|XP_007034637.1| Nuclear transcription factor Y subunit C-9 isoform 1 [Theobroma cacao]>gi|508713665|gb|EOY05562.1| Nuclear transcription factor Y subunit C-9 isoform 1 [Theobroma cacao]>gi|508713666|gb|EOY05563.1| Nuclear transcription factor Y subunit C-9 isoform 1 [Theobroma cacao]	590657692	XM_007034575.1	Theobroma cacao Nuclear transcription factor Y subunit C-9 isoform 1 (TCM_020537) mRNA, complete cds	K08066	NFYC	nuclear transcription factor Y, gamma	Q8L4B2	Nuclear transcription factor Y subunit C-9 OS=Arabidopsis thaliana GN=NFYC9 PE=2 SV=1	PF00125	Core histone H2A/H2B/H3/H4	--	--	GO:0003677	DNA binding	--	--	KOG1657	CCAAT-binding factor, subunit C (HAP5)
c125750_g1	CCAAT	NYSR_vs_NYCR	3897.4	1582.54	1.3	0.000105	590657689	XP_007034636.1	Nuclear transcription factor Y subunit C-9 isoform 1 [Theobroma cacao]>gi|590657693|ref|XP_007034637.1| Nuclear transcription factor Y subunit C-9 isoform 1 [Theobroma cacao]>gi|508713665|gb|EOY05562.1| Nuclear transcription factor Y subunit C-9 isoform 1 [Theobroma cacao]>gi|508713666|gb|EOY05563.1| Nuclear transcription factor Y subunit C-9 isoform 1 [Theobroma cacao]	590657692	XM_007034575.1	Theobroma cacao Nuclear transcription factor Y subunit C-9 isoform 1 (TCM_020537) mRNA, complete cds	K08066	NFYC	nuclear transcription factor Y, gamma	Q8L4B2	Nuclear transcription factor Y subunit C-9 OS=Arabidopsis thaliana GN=NFYC9 PE=2 SV=1	PF00125	Core histone H2A/H2B/H3/H4	--	--	GO:0003677	DNA binding	--	--	KOG1657	CCAAT-binding factor, subunit C (HAP5)
c126140_g1	FHA	NYSR_vs_NYCR	1	103.44	-6.69	1.51e-06	551648628	XP_005827096.1	hypothetical protein GUITHDRAFT_159979, partial [Guillardia theta CCMP2712]>gi|428171197|gb|EKX40116.1| hypothetical protein GUITHDRAFT_159979, partial [Guillardia theta CCMP2712]	--	--	--	K10392	KIF1	kinesin family member 1	Q9NQT8	Kinesin-like protein KIF13B OS=Homo sapiens GN=KIF13B PE=1 SV=2	PF00225	Kinesin motor domain	GO:0007017//GO:0007018	microtubule-based process//microtubule-based movement	GO:0005524//GO:0008017//GO:0003777	ATP binding//microtubule binding//microtubule motor activity	GO:0045298//GO:0005874	tubulin complex//microtubule	KOG0245	Kinesin-like protein
c126140_g1	FHA	TCSR_vs_TCCR	1	55.4	-5.79	1.18e-07	551648628	XP_005827096.1	hypothetical protein GUITHDRAFT_159979, partial [Guillardia theta CCMP2712]>gi|428171197|gb|EKX40116.1| hypothetical protein GUITHDRAFT_159979, partial [Guillardia theta CCMP2712]	--	--	--	K10392	KIF1	kinesin family member 1	Q9NQT8	Kinesin-like protein KIF13B OS=Homo sapiens GN=KIF13B PE=1 SV=2	PF00225	Kinesin motor domain	GO:0007017//GO:0007018	microtubule-based process//microtubule-based movement	GO:0005524//GO:0008017//GO:0003777	ATP binding//microtubule binding//microtubule motor activity	GO:0045298//GO:0005874	tubulin complex//microtubule	KOG0245	Kinesin-like protein
c126173_g1	C2H2	NYSR_vs_NYCR	1.32	46.25	-5.13	7.84e-06	299471550	CBN80036.1	conserved unknown protein [Ectocarpus siliculosus]	--	--	--	--	--	--	Q6IR74	Choline transporter-like protein 1 OS=Xenopus laevis GN=slc44a1 PE=2 SV=2	PF00096//PF06703//PF04977	Zinc finger, C2H2 type//Microsomal signal peptidase 25 kDa subunit (SPC25)//Septum formation initiator	GO:0007049//GO:0006465	cell cycle//signal peptide processing	GO:0046872//GO:0008233	metal ion binding//peptidase activity	GO:0016021//GO:0005787	integral component of membrane//signal peptidase complex	--	--
c126173_g1	C2H2	TCSR_vs_TCCR	1	25.14	-4.65	0.000807	299471550	CBN80036.1	conserved unknown protein [Ectocarpus siliculosus]	--	--	--	--	--	--	Q6IR74	Choline transporter-like protein 1 OS=Xenopus laevis GN=slc44a1 PE=2 SV=2	PF00096//PF06703//PF04977	Zinc finger, C2H2 type//Microsomal signal peptidase 25 kDa subunit (SPC25)//Septum formation initiator	GO:0007049//GO:0006465	cell cycle//signal peptide processing	GO:0046872//GO:0008233	metal ion binding//peptidase activity	GO:0016021//GO:0005787	integral component of membrane//signal peptidase complex	--	--
c126210_g1	AP2-EREBP	TCSR_vs_TCCR	1	23.07	-4.53	0.00155	747053070	XP_011072679.1	PREDICTED: ethylene-responsive transcription factor RAP2-12-like [Sesamum indicum]	731401669	XM_010656072.1	PREDICTED: Vitis vinifera ethylene-responsive transcription factor RAP2-12-like (LOC100248027), transcript variant X2, mRNA	K09286	EREBP	EREBP-like factor	Q9SSA8	Ethylene-responsive transcription factor RAP2-12 OS=Arabidopsis thaliana GN=RAP2-12 PE=1 SV=1	PF08091//PF00847	Spider insecticidal peptide//AP2 domain	GO:0006355//GO:0009405	regulation of transcription, DNA-templated//pathogenesis	GO:0003700	transcription factor activity, sequence-specific DNA binding	GO:0005667//GO:0005576	transcription factor complex//extracellular region	--	--
c126431_g1	HMG	NYSR_vs_NYCR	96.4	241.19	-1.32	0.0272	590689342	XP_007043200.1	High-mobility group box 6 [Theobroma cacao]>gi|508707135|gb|EOX99031.1| High-mobility group box 6 [Theobroma cacao]	590689341	XM_007043138.1	Theobroma cacao High-mobility group box 6 (TCM_007659) mRNA, complete cds	K11296	HMGB3	high mobility group protein B3	Q8LDF9	High mobility group B protein 7 OS=Arabidopsis thaliana GN=HMGB7 PE=1 SV=1	--	--	--	--	--	--	--	--	--	--
c126769_g1	G2-like	NYSR_vs_NYCR	39.02	9.31	2.07	0.0498	147827062	CAN70877.1	hypothetical protein VITISV_032969 [Vitis vinifera]>gi|302143516|emb|CBI22077.3| unnamed protein product [Vitis vinifera]	590710845	XM_007048880.1	Theobroma cacao Homeodomain-like superfamily protein isoform 2 (TCM_001942) mRNA, partial cds	--	--	--	Q700D9	Putative Myb family transcription factor At1g14600 OS=Arabidopsis thaliana GN=At1g14600 PE=2 SV=2	--	--	--	--	--	--	--	--	--	--
c126869_g2	MADS	NYSL_vs_NYCL	1	22.04	-4.46	0.000379	747090944	XP_011093185.1	PREDICTED: MADS-box transcription factor 6-like [Sesamum indicum]	747090943	XM_011094883.1	PREDICTED: Sesamum indicum MADS-box transcription factor 6-like (LOC105173203), mRNA	K09264	K09264	MADS-box transcription factor, plant	Q6EU39	MADS-box transcription factor 6 OS=Oryza sativa subsp. japonica GN=MADS6 PE=1 SV=1	PF00319//PF01486//PF02601	SRF-type transcription factor (DNA-binding and dimerisation domain)//K-box region//Exonuclease VII, large subunit	GO:0006308//GO:0006355	DNA catabolic process//regulation of transcription, DNA-templated	GO:0046983//GO:0008855//GO:0003677//GO:0003700	protein dimerization activity//exodeoxyribonuclease VII activity//DNA binding//transcription factor activity, sequence-specific DNA binding	GO:0005634//GO:0005667//GO:0009318	nucleus//transcription factor complex//exodeoxyribonuclease VII complex	KOG0014	MADS box transcription factor
c127114_g1	NAC	NYSL_vs_NYCL	3859.38	37.53	6.68	1.22e-16	590608672	XP_007021328.1	NAC domain class transcription factor isoform 1 [Theobroma cacao]>gi|508720956|gb|EOY12853.1| NAC domain class transcription factor isoform 1 [Theobroma cacao]	590608679	XM_007021268.1	Theobroma cacao NAC domain transcriptional regulator superfamily protein isoform 2 (TCM_031364) mRNA, complete cds	--	--	--	Q93VY3	NAC domain-containing protein 72 OS=Arabidopsis thaliana GN=NAC072 PE=2 SV=1	PF02365	No apical meristem (NAM) protein	GO:0006355	regulation of transcription, DNA-templated	GO:0003677	DNA binding	--	--	--	--
c127114_g1	NAC	NYSR_vs_NYCR	15360.9	1554.12	3.31	8.69e-15	590608672	XP_007021328.1	NAC domain class transcription factor isoform 1 [Theobroma cacao]>gi|508720956|gb|EOY12853.1| NAC domain class transcription factor isoform 1 [Theobroma cacao]	590608679	XM_007021268.1	Theobroma cacao NAC domain transcriptional regulator superfamily protein isoform 2 (TCM_031364) mRNA, complete cds	--	--	--	Q93VY3	NAC domain-containing protein 72 OS=Arabidopsis thaliana GN=NAC072 PE=2 SV=1	PF02365	No apical meristem (NAM) protein	GO:0006355	regulation of transcription, DNA-templated	GO:0003677	DNA binding	--	--	--	--
c127114_g1	NAC	TCSL_vs_TCCL	4959.58	155.82	4.99	1.17e-15	590608672	XP_007021328.1	NAC domain class transcription factor isoform 1 [Theobroma cacao]>gi|508720956|gb|EOY12853.1| NAC domain class transcription factor isoform 1 [Theobroma cacao]	590608679	XM_007021268.1	Theobroma cacao NAC domain transcriptional regulator superfamily protein isoform 2 (TCM_031364) mRNA, complete cds	--	--	--	Q93VY3	NAC domain-containing protein 72 OS=Arabidopsis thaliana GN=NAC072 PE=2 SV=1	PF02365	No apical meristem (NAM) protein	GO:0006355	regulation of transcription, DNA-templated	GO:0003677	DNA binding	--	--	--	--
c127114_g1	NAC	TCSR_vs_TCCR	5297.75	1406.67	1.91	0.00395	590608672	XP_007021328.1	NAC domain class transcription factor isoform 1 [Theobroma cacao]>gi|508720956|gb|EOY12853.1| NAC domain class transcription factor isoform 1 [Theobroma cacao]	590608679	XM_007021268.1	Theobroma cacao NAC domain transcriptional regulator superfamily protein isoform 2 (TCM_031364) mRNA, complete cds	--	--	--	Q93VY3	NAC domain-containing protein 72 OS=Arabidopsis thaliana GN=NAC072 PE=2 SV=1	PF02365	No apical meristem (NAM) protein	GO:0006355	regulation of transcription, DNA-templated	GO:0003677	DNA binding	--	--	--	--
c127865_g1	bHLH	NYSR_vs_NYCR	137.16	31.13	2.14	0.000103	590574861	XP_007012525.1	Transcription factor bHLH69, putative isoform 1 [Theobroma cacao]>gi|590574864|ref|XP_007012526.1| Transcription factor bHLH69, putative isoform 1 [Theobroma cacao]>gi|508782888|gb|EOY30144.1| Transcription factor bHLH69, putative isoform 1 [Theobroma cacao]>gi|508782889|gb|EOY30145.1| Transcription factor bHLH69, putative isoform 1 [Theobroma cacao]	590574863	XM_007012464.1	Theobroma cacao Transcription factor bHLH69, putative isoform 1 (TCM_037455) mRNA, complete cds	--	--	--	Q9LSQ3	Transcription factor bHLH82 OS=Arabidopsis thaliana GN=BHLH82 PE=2 SV=1	PF00010	Helix-loop-helix DNA-binding domain	--	--	GO:0046983	protein dimerization activity	--	--	--	--
c127875_g1	C2H2	NYSR_vs_NYCR	8.41	38.53	-2.19	0.0199	590691241	XP_007043730.1	Nucleic acid binding protein, putative [Theobroma cacao]>gi|508707665|gb|EOX99561.1| Nucleic acid binding protein, putative [Theobroma cacao]	590691240	XM_007043668.1	Theobroma cacao Nucleic acid binding protein, putative (TCM_008261) mRNA, complete cds	--	--	--	Q9SCQ6	Protein indeterminate-domain 2 OS=Arabidopsis thaliana GN=IDD2 PE=2 SV=1	PF00096//PF13465//PF13912	Zinc finger, C2H2 type//Zinc-finger double domain//C2H2-type zinc finger	--	--	GO:0046872	metal ion binding	--	--	KOG1721	FOG: Zn-finger
c128252_g1	TCP	NYSR_vs_NYCR	236.19	100.29	1.24	0.00941	590672216	XP_007038547.1	TCP family transcription factor, putative [Theobroma cacao]>gi|508775792|gb|EOY23048.1| TCP family transcription factor, putative [Theobroma cacao]	590672215	XM_007038485.1	Theobroma cacao TCP family transcription factor, putative (TCM_015054) mRNA, complete cds	--	--	--	Q9LT89	Transcription factor TCP19 OS=Arabidopsis thaliana GN=TCP19 PE=2 SV=1	PF01159	Ribosomal protein L6e	GO:0042254//GO:0006412	ribosome biogenesis//translation	GO:0003735	structural constituent of ribosome	GO:0005840//GO:0005622	ribosome//intracellular	--	--
c128333_g1	WRKY	NYSL_vs_NYCL	30.5	6.4	2.25	0.0494	590616170	XP_007023430.1	WRKY DNA-binding protein 40, putative isoform 1 [Theobroma cacao]>gi|508778796|gb|EOY26052.1| WRKY DNA-binding protein 40, putative isoform 1 [Theobroma cacao]	590616172	XM_007023369.1	Theobroma cacao WRKY DNA-binding protein 40, putative isoform 2 (TCM_027435) mRNA, complete cds	--	--	--	Q9SAH7	Probable WRKY transcription factor 40 OS=Arabidopsis thaliana GN=WRKY40 PE=1 SV=1	PF04277//PF03106	Oxaloacetate decarboxylase, gamma chain//WRKY DNA -binding domain	GO:0006560//GO:0006814//GO:0006525//GO:0071436//GO:0006090//GO:0006355	proline metabolic process//sodium ion transport//arginine metabolic process//sodium ion export//pyruvate metabolic process//regulation of transcription, DNA-templated	GO:0043565//GO:0008948//GO:0015081//GO:0003700	sequence-specific DNA binding//oxaloacetate decarboxylase activity//sodium ion transmembrane transporter activity//transcription factor activity, sequence-specific DNA binding	GO:0016020//GO:0005667	membrane//transcription factor complex	--	--
c128333_g1	WRKY	NYSR_vs_NYCR	361.01	21.92	4.04	0.0079	590616170	XP_007023430.1	WRKY DNA-binding protein 40, putative isoform 1 [Theobroma cacao]>gi|508778796|gb|EOY26052.1| WRKY DNA-binding protein 40, putative isoform 1 [Theobroma cacao]	590616172	XM_007023369.1	Theobroma cacao WRKY DNA-binding protein 40, putative isoform 2 (TCM_027435) mRNA, complete cds	--	--	--	Q9SAH7	Probable WRKY transcription factor 40 OS=Arabidopsis thaliana GN=WRKY40 PE=1 SV=1	PF04277//PF03106	Oxaloacetate decarboxylase, gamma chain//WRKY DNA -binding domain	GO:0006560//GO:0006814//GO:0006525//GO:0071436//GO:0006090//GO:0006355	proline metabolic process//sodium ion transport//arginine metabolic process//sodium ion export//pyruvate metabolic process//regulation of transcription, DNA-templated	GO:0043565//GO:0008948//GO:0015081//GO:0003700	sequence-specific DNA binding//oxaloacetate decarboxylase activity//sodium ion transmembrane transporter activity//transcription factor activity, sequence-specific DNA binding	GO:0016020//GO:0005667	membrane//transcription factor complex	--	--
c128694_g1	bHLH	TCSR_vs_TCCR	1	13.3	-3.73	0.0455	731375133	XP_010654187.1	PREDICTED: transcription factor bHLH49 isoform X1 [Vitis vinifera]>gi|731375137|ref|XP_010654195.1| PREDICTED: transcription factor bHLH49 isoform X1 [Vitis vinifera]>gi|731375141|ref|XP_010654202.1| PREDICTED: transcription factor bHLH49 isoform X1 [Vitis vinifera]>gi|731375145|ref|XP_010654208.1| PREDICTED: transcription factor bHLH49 isoform X1 [Vitis vinifera]	568861582	XM_006484217.1	PREDICTED: Citrus sinensis transcription factor bHLH49-like (LOC102631489), transcript variant X2, mRNA	--	--	--	Q9CAA9	Transcription factor bHLH49 OS=Arabidopsis thaliana GN=BHLH49 PE=1 SV=1	PF00010//PF00789	Helix-loop-helix DNA-binding domain//UBX domain	--	--	GO:0005515//GO:0046983	protein binding//protein dimerization activity	--	--	--	--
c129139_g2	FAR1	NYSR_vs_NYCR	575.02	308.92	0.9	0.0412	590655281	XP_007033942.1	Far-red impaired responsive family protein, putative [Theobroma cacao]>gi|508712971|gb|EOY04868.1| Far-red impaired responsive family protein, putative [Theobroma cacao]	590655280	XM_007033880.1	Theobroma cacao Far-red impaired responsive family protein, putative (TCM_020034) mRNA, complete cds	--	--	--	Q9M8J3	Protein FAR1-RELATED SEQUENCE 7 OS=Arabidopsis thaliana GN=FRS7 PE=2 SV=1	PF09150	Orange carotenoid protein, N-terminal	GO:0016037	light absorption	GO:0031404	chloride ion binding	GO:0030089	phycobilisome	--	--
c129219_g1	HSF	NYSR_vs_NYCR	1	25.27	-4.66	0.000218	729422263	XP_010558628.1	PREDICTED: heat stress transcription factor A-1e-like isoform X1 [Tarenaya hassleriana]>gi|729422266|ref|XP_010558629.1| PREDICTED: heat stress transcription factor A-1e-like isoform X1 [Tarenaya hassleriana]	--	--	--	K09419	HSFF	heat shock transcription factor, other eukaryote	Q03933	Heat shock factor protein 2 OS=Homo sapiens GN=HSF2 PE=1 SV=1	--	--	--	--	--	--	--	--	KOG0627	Heat shock transcription factor
c129252_g1	AP2-EREBP	NYSR_vs_NYCR	1354.1	440.42	1.62	3.2e-05	590691433	XP_007043782.1	AP2 6l, putative [Theobroma cacao]>gi|508707717|gb|EOX99613.1| AP2 6l, putative [Theobroma cacao]	590691432	XM_007043720.1	Theobroma cacao AP2 6l, putative (TCM_008334) mRNA, complete cds	--	--	--	Q9LYU3	Ethylene-responsive transcription factor ERF113 OS=Arabidopsis thaliana GN=ERF113 PE=2 SV=1	PF00847	AP2 domain	GO:0006355	regulation of transcription, DNA-templated	GO:0003700	transcription factor activity, sequence-specific DNA binding	GO:0005667	transcription factor complex	--	--
c129346_g1	WRKY	NYSR_vs_NYCR	361.79	787.05	-1.12	0.00328	590683325	XP_007041569.1	WRKY DNA-binding protein 9, putative isoform 1 [Theobroma cacao]>gi|508705504|gb|EOX97400.1| WRKY DNA-binding protein 9, putative isoform 1 [Theobroma cacao]	590683324	XM_007041507.1	Theobroma cacao WRKY DNA-binding protein 9, putative isoform 1 (TCM_006426) mRNA, complete cds	--	--	--	Q9C9F0	Probable WRKY transcription factor 9 OS=Arabidopsis thaliana GN=WRKY9 PE=2 SV=1	PF03106	WRKY DNA -binding domain	GO:0006355	regulation of transcription, DNA-templated	GO:0043565//GO:0003700	sequence-specific DNA binding//transcription factor activity, sequence-specific DNA binding	GO:0005667	transcription factor complex	--	--
c129572_g1	Jumonji	NYSR_vs_NYCR	1	12.59	-3.65	0.0358	570983608	ETP43407.1	hypothetical protein F442_09836 [Phytophthora parasitica P10297]	--	--	--	K11446	KDM5, JARID1	histone demethylase JARID1	Q8BW72	Lysine-specific demethylase 4A OS=Mus musculus GN=Kdm4a PE=1 SV=3	--	--	--	--	--	--	--	--	KOG0958	DNA damage-responsive repressor GIS1/RPH1, jumonji superfamily
c129602_g1	HSF	NYSR_vs_NYCR	234.88	115.04	1.03	0.0417	590635576	XP_007028662.1	Heat shock factor protein, putative [Theobroma cacao]>gi|508717267|gb|EOY09164.1| Heat shock factor protein, putative [Theobroma cacao]	590635575	XM_007028600.1	Theobroma cacao Heat shock factor protein, putative (TCM_024565) mRNA, complete cds	K09419	HSFF	heat shock transcription factor, other eukaryote	O22230	Heat stress transcription factor B-3 OS=Arabidopsis thaliana GN=HSFB3 PE=2 SV=1	PF02183//PF15898//PF00447//PF00170	Homeobox associated leucine zipper//cGMP-dependent protein kinase interacting domain//HSF-type DNA-binding//bZIP transcription factor	GO:0006355	regulation of transcription, DNA-templated	GO:0043565//GO:0003700//GO:0019901	sequence-specific DNA binding//transcription factor activity, sequence-specific DNA binding//protein kinase binding	GO:0005667//GO:0005634	transcription factor complex//nucleus	KOG0627	Heat shock transcription factor
c130089_g1	SWI/SNF-BAF60b	NYSR_vs_NYCR	2085.79	1100.4	0.92	0.014	590626779	XP_007026264.1	SWIB complex BAF60b domain-containing protein, putative isoform 1 [Theobroma cacao]>gi|590626782|ref|XP_007026265.1| SWIB complex BAF60b domain-containing protein, putative isoform 1 [Theobroma cacao]>gi|508781630|gb|EOY28886.1| SWIB complex BAF60b domain-containing protein, putative isoform 1 [Theobroma cacao]>gi|508781631|gb|EOY28887.1| SWIB complex BAF60b domain-containing protein, putative is…	590626781	XM_007026203.1	Theobroma cacao SWIB complex BAF60b domain-containing protein, putative isoform 1 (TCM_030363) mRNA, complete cds	K15223	UAF30, SPP27	upstream activation factor subunit UAF30	O74503	Upstream activation factor subunit spp27 OS=Schizosaccharomyces pombe (strain 972 / ATCC 24843) GN=spp27 PE=1 SV=1	PF02201//PF02166	SWIB/MDM2 domain//Androgen receptor	GO:0030521//GO:0007165//GO:0006355	androgen receptor signaling pathway//signal transduction//regulation of transcription, DNA-templated	GO:0004882//GO:0005496//GO:0005515//GO:0003677	androgen receptor activity//steroid binding//protein binding//DNA binding	GO:0005634	nucleus	KOG1946	RNA polymerase I transcription factor UAF
c130786_g1	SWI/SNF-BAF60b	NYSR_vs_NYCR	384.64	137.45	1.48	0.000272	823264407	XP_012464946.1	PREDICTED: GDSL esterase/lipase At4g26790-like isoform X1 [Gossypium raimondii]>gi|823264409|ref|XP_012464947.1| PREDICTED: GDSL esterase/lipase At4g26790-like isoform X1 [Gossypium raimondii]>gi|823264411|ref|XP_012464948.1| PREDICTED: GDSL esterase/lipase At4g26790-like isoform X2 [Gossypium raimondii]>gi|763814861|gb|KJB81713.1| hypothetical protein B456_013G157800 [Gossypium raimondii]	590606310	XM_007020645.1	Theobroma cacao Zinc finger protein, putative (TCM_030795) mRNA, complete cds	--	--	--	Q8VY93	GDSL esterase/lipase At4g26790 OS=Arabidopsis thaliana GN=At4g26790 PE=2 SV=1	PF00657//PF02201	GDSL-like Lipase/Acylhydrolase//SWIB/MDM2 domain	--	--	GO:0016788//GO:0005515	hydrolase activity, acting on ester bonds//protein binding	--	--	KOG1946	RNA polymerase I transcription factor UAF
c131181_g1	G2-like	NYSR_vs_NYCR	1	16.18	-4.02	0.0256	720012290	XP_010259820.1	PREDICTED: putative two-component response regulator ARR20 isoform X4 [Nelumbo nucifera]	--	--	--	--	--	--	Q8L9Y3	Two-component response regulator ARR14 OS=Arabidopsis thaliana GN=ARR14 PE=1 SV=2	PF03739	Predicted permease YjgP/YjgQ family	--	--	--	--	GO:0016021	integral component of membrane	--	--
c131257_g1	Orphans	NYSR_vs_NYCR	1.44	49.93	-5.12	0.0192	326497323	BAK02246.1	predicted protein [Hordeum vulgare subsp. vulgare]	--	--	--	K09377	CSRP	cysteine and glycine-rich protein	O60952	LIM domain-containing protein E OS=Dictyostelium discoideum GN=limE PE=1 SV=1	PF00412	LIM domain	--	--	GO:0008270	zinc ion binding	--	--	KOG1700	Regulatory protein MLP and related LIM proteins
c131343_g1	Jumonji	NYSR_vs_NYCR	1.37	76.52	-5.81	1.26e-06	669144752	XP_008607938.1	hypothetical protein SDRG_04063 [Saprolegnia diclina VS20]>gi|530740104|gb|EQC38346.1| hypothetical protein SDRG_04063 [Saprolegnia diclina VS20]	--	--	--	K06709	KDM4, JMJD2, JHDM3	jumonji domain-containing protein 2	Q8BW72	Lysine-specific demethylase 4A OS=Mus musculus GN=Kdm4a PE=1 SV=3	PF06964	Alpha-L-arabinofuranosidase C-terminus	GO:0046373//GO:0005975//GO:0009117	L-arabinose metabolic process//carbohydrate metabolic process//nucleotide metabolic process	GO:0046556	alpha-L-arabinofuranosidase activity	--	--	KOG0958	DNA damage-responsive repressor GIS1/RPH1, jumonji superfamily
c131343_g1	Jumonji	TCSR_vs_TCCR	1	53.1	-5.73	2.21e-07	669144752	XP_008607938.1	hypothetical protein SDRG_04063 [Saprolegnia diclina VS20]>gi|530740104|gb|EQC38346.1| hypothetical protein SDRG_04063 [Saprolegnia diclina VS20]	--	--	--	K06709	KDM4, JMJD2, JHDM3	jumonji domain-containing protein 2	Q8BW72	Lysine-specific demethylase 4A OS=Mus musculus GN=Kdm4a PE=1 SV=3	PF06964	Alpha-L-arabinofuranosidase C-terminus	GO:0046373//GO:0005975//GO:0009117	L-arabinose metabolic process//carbohydrate metabolic process//nucleotide metabolic process	GO:0046556	alpha-L-arabinofuranosidase activity	--	--	KOG0958	DNA damage-responsive repressor GIS1/RPH1, jumonji superfamily
c131553_g2	AP2-EREBP	NYSR_vs_NYCR	1817.91	914.1	0.99	0.0224	590609522	XP_007021560.1	Ethylene responsive element binding factor 4, putative [Theobroma cacao]>gi|508721188|gb|EOY13085.1| Ethylene responsive element binding factor 4, putative [Theobroma cacao]	590609521	XM_007021498.1	Theobroma cacao Ethylene responsive element binding factor 4, putative (TCM_031608) mRNA, complete cds	K09286	EREBP	EREBP-like factor	Q9MAI5	Ethylene-responsive transcription factor 8 OS=Arabidopsis thaliana GN=ERF8 PE=2 SV=1	PF00847	AP2 domain	GO:0006355	regulation of transcription, DNA-templated	GO:0003700	transcription factor activity, sequence-specific DNA binding	GO:0005667	transcription factor complex	--	--
c131577_g1	C2C2-YABBY	NYSR_vs_NYCR	1.88	24.87	-3.73	0.00253	303276148	XP_003057368.1	predicted protein [Micromonas pusilla CCMP1545]>gi|226461720|gb|EEH59013.1| predicted protein [Micromonas pusilla CCMP1545]	--	--	--	--	--	--	--	--	PF04690//PF01862	YABBY protein//Pyruvoyl-dependent arginine decarboxylase (PvlArgDC)	GO:0007275//GO:0006525//GO:0006560//GO:0006527	multicellular organismal development//arginine metabolic process//proline metabolic process//arginine catabolic process	GO:0008792	arginine decarboxylase activity	--	--	--	--
c131767_g1	bHLH	NYSR_vs_NYCR	213.55	105.28	1.02	0.0352	590704970	XP_007047306.1	Homeodomain-like superfamily protein, putative isoform 3 [Theobroma cacao]>gi|508699567|gb|EOX91463.1| Homeodomain-like superfamily protein, putative isoform 3 [Theobroma cacao]	590704969	XM_007047244.1	Theobroma cacao Homeodomain-like superfamily protein, putative isoform 3 (TCM_000649) mRNA, complete cds	--	--	--	Q9FUA4	Transcription factor SPATULA OS=Arabidopsis thaliana GN=SPT PE=1 SV=1	PF08115//PF00010//PF01649	SFI toxin family//Helix-loop-helix DNA-binding domain//Ribosomal protein S20	GO:0042254//GO:0006412//GO:0009405	ribosome biogenesis//translation//pathogenesis	GO:0003723//GO:0046983//GO:0003735	RNA binding//protein dimerization activity//structural constituent of ribosome	GO:0005576//GO:0005840//GO:0005622	extracellular region//ribosome//intracellular	--	--
c132385_g1	WRKY	NYSL_vs_NYCL	604.97	246.66	1.29	0.0448	590653760	XP_007033512.1	WRKY DNA-binding protein 70, putative isoform 1 [Theobroma cacao]>gi|508712541|gb|EOY04438.1| WRKY DNA-binding protein 70, putative isoform 1 [Theobroma cacao]	--	--	--	--	--	--	Q8GWF1	Probable WRKY transcription factor 38 OS=Arabidopsis thaliana GN=WRKY38 PE=1 SV=1	--	--	--	--	--	--	--	--	--	--
c132411_g1	MYB	NYSR_vs_NYCR	466.04	133.28	1.81	2.18e-06	590598015	XP_007018775.1	Myb domain protein 93 [Theobroma cacao]>gi|508724103|gb|EOY16000.1| Myb domain protein 93 [Theobroma cacao]	590707193	XM_007047875.1	Theobroma cacao Myb domain protein 93 (TCM_001102) mRNA, complete cds	K09422	MYBP	myb proto-oncogene protein, plant	Q8GWP0	Transcription factor MYB39 OS=Arabidopsis thaliana GN=MYB39 PE=2 SV=1	PF09111	SLIDE	GO:0006338	chromatin remodeling	GO:0005524//GO:0016818//GO:0003676	ATP binding//hydrolase activity, acting on acid anhydrides, in phosphorus-containing anhydrides//nucleic acid binding	GO:0005634	nucleus	KOG0048	Transcription factor, Myb superfamily
c132543_g1	FHA	NYSR_vs_NYCR	1	18.23	-4.19	0.00377	325184387	CCA18878.1	conserved hypothetical protein [Albugo laibachii Nc14]	--	--	--	--	--	--	--	--	PF00498	FHA domain	--	--	GO:0005515	protein binding	--	--	--	--
c132616_g1	AP2-EREBP	NYSR_vs_NYCR	32.75	110.91	-1.76	0.00377	590598837	XP_007019013.1	Integrase-type DNA-binding superfamily protein, putative [Theobroma cacao]>gi|508724341|gb|EOY16238.1| Integrase-type DNA-binding superfamily protein, putative [Theobroma cacao]	590598836	XM_007018951.1	Theobroma cacao Integrase-type DNA-binding superfamily protein, putative (TCM_035077) mRNA, complete cds	--	--	--	Q9SFE4	Ethylene-responsive transcription factor ERF012 OS=Arabidopsis thaliana GN=ERF012 PE=2 SV=1	PF15199//PF00847	D-amino acid oxidase activator//AP2 domain	GO:1900758//GO:0006355	negative regulation of D-amino-acid oxidase activity//regulation of transcription, DNA-templated	GO:0003700	transcription factor activity, sequence-specific DNA binding	GO:0005667	transcription factor complex	--	--
c132813_g1	Orphans	NYSL_vs_NYCL	55.69	15.15	1.88	0.0326	590689871	XP_007043350.1	CONSTANS-like zinc finger protein, putative [Theobroma cacao]>gi|508707285|gb|EOX99181.1| CONSTANS-like zinc finger protein, putative [Theobroma cacao]	590689870	XM_007043288.1	Theobroma cacao CONSTANS-like zinc finger protein, putative (TCM_007770) mRNA, complete cds	--	--	--	Q9LJ44	Zinc finger protein CONSTANS-LIKE 12 OS=Arabidopsis thaliana GN=COL12 PE=2 SV=2	PF06203//PF00643	CCT motif//B-box zinc finger	--	--	GO:0005515//GO:0008270	protein binding//zinc ion binding	GO:0005622	intracellular	--	--
c132959_g1	TUB	NYSR_vs_NYCR	2074.82	1155.19	0.84	0.0317	590703533	XP_007046900.1	Tubby-like F-box protein 5 isoform 1 [Theobroma cacao]>gi|590703537|ref|XP_007046901.1| Tubby-like F-box protein 5 isoform 1 [Theobroma cacao]>gi|508699161|gb|EOX91057.1| Tubby-like F-box protein 5 isoform 1 [Theobroma cacao]>gi|508699162|gb|EOX91058.1| Tubby-like F-box protein 5 isoform 1 [Theobroma cacao]	590703536	XM_007046839.1	Theobroma cacao Tubby-like F-box protein 5 isoform 1 (TCM_000358) mRNA, complete cds	--	--	--	Q6Z2G9	Tubby-like F-box protein 5 OS=Oryza sativa subsp. japonica GN=TULP5 PE=2 SV=1	PF00646//PF12937	F-box domain//F-box-like	--	--	GO:0005515	protein binding	--	--	KOG2502	Tub family proteins
c133053_g2	MADS	NYSR_vs_NYCR	38.62	7.59	2.35	0.0164	590670267	XP_007038007.1	K-box region and MADS-box transcription factor family protein isoform 2 [Theobroma cacao]>gi|508775252|gb|EOY22508.1| K-box region and MADS-box transcription factor family protein isoform 2 [Theobroma cacao]	590670266	XM_007037945.1	Theobroma cacao K-box region and MADS-box transcription factor family protein isoform 2 (TCM_014661) mRNA, complete cds	--	--	--	P29385	Agamous-like MADS-box protein AGL5 OS=Arabidopsis thaliana GN=AGL5 PE=1 SV=1	PF04977//PF02601//PF01486//PF06005//PF00170//PF00319//PF11365//PF01166//PF15108	Septum formation initiator//Exonuclease VII, large subunit//K-box region//Protein of unknown function (DUF904)//bZIP transcription factor//SRF-type transcription factor (DNA-binding and dimerisation domain)//Protein of unknown function (DUF3166)//TSC-22/dip/bun family//Voltage-dependent calcium channel gamma-like subunit protein family	GO:0006816//GO:0000917//GO:0006308//GO:0007049//GO:0010506//GO:0006811//GO:0043093//GO:0006355	calcium ion transport//barrier septum assembly//DNA catabolic process//cell cycle//regulation of autophagy//ion transport//FtsZ-dependent cytokinesis//regulation of transcription, DNA-templated	GO:0046983//GO:0005244//GO:0005262//GO:0003700//GO:0043565//GO:0008855//GO:0003677	protein dimerization activity//voltage-gated ion channel activity//calcium channel activity//transcription factor activity, sequence-specific DNA binding//sequence-specific DNA binding//exodeoxyribonuclease VII activity//DNA binding	GO:0005634//GO:0016021//GO:0005667//GO:0009318//GO:0005615//GO:0005737	nucleus//integral component of membrane//transcription factor complex//exodeoxyribonuclease VII complex//extracellular space//cytoplasm	KOG0014	MADS box transcription factor
c133206_g1	bZIP	NYSR_vs_NYCR	122.36	491.16	-2.01	1.93e-07	590594510	XP_007017872.1	Basic-leucine zipper transcription factor family protein, putative [Theobroma cacao]>gi|508723200|gb|EOY15097.1| Basic-leucine zipper transcription factor family protein, putative [Theobroma cacao]	590594509	XM_007017810.1	Theobroma cacao Basic-leucine zipper transcription factor family protein, putative (TCM_034270) mRNA, complete cds	--	--	--	Q84JK2	Protein FD OS=Arabidopsis thaliana GN=FD PE=1 SV=1	PF07716//PF00170//PF01529	Basic region leucine zipper//bZIP transcription factor//DHHC palmitoyltransferase	GO:0006355	regulation of transcription, DNA-templated	GO:0008270//GO:0043565//GO:0003700	zinc ion binding//sequence-specific DNA binding//transcription factor activity, sequence-specific DNA binding	GO:0005667	transcription factor complex	--	--
c133206_g1	bZIP	TCSR_vs_TCCR	119.03	370.57	-1.64	0.0388	590594510	XP_007017872.1	Basic-leucine zipper transcription factor family protein, putative [Theobroma cacao]>gi|508723200|gb|EOY15097.1| Basic-leucine zipper transcription factor family protein, putative [Theobroma cacao]	590594509	XM_007017810.1	Theobroma cacao Basic-leucine zipper transcription factor family protein, putative (TCM_034270) mRNA, complete cds	--	--	--	Q84JK2	Protein FD OS=Arabidopsis thaliana GN=FD PE=1 SV=1	PF07716//PF00170//PF01529	Basic region leucine zipper//bZIP transcription factor//DHHC palmitoyltransferase	GO:0006355	regulation of transcription, DNA-templated	GO:0008270//GO:0043565//GO:0003700	zinc ion binding//sequence-specific DNA binding//transcription factor activity, sequence-specific DNA binding	GO:0005667	transcription factor complex	--	--
c133328_g1	C3H	NYSR_vs_NYCR	475.01	1270.36	-1.42	4.5e-05	763745023	KJB12462.1	hypothetical protein B456_002G019500 [Gossypium raimondii]	823130087	XM_012596421.1	PREDICTED: Gossypium raimondii probable disease resistance protein At1g12280 (LOC105774078), mRNA	K13459	RPS2	disease resistance protein RPS2	Q8RXS5	Probable disease resistance protein At5g63020 OS=Arabidopsis thaliana GN=At5g63020 PE=2 SV=2	PF00931//PF01637//PF00642//PF13855//PF00005//PF03193	NB-ARC domain//Archaeal ATPase//Zinc finger C-x8-C-x5-C-x3-H type (and similar)//Leucine rich repeat//ABC transporter//Protein of unknown function, DUF258	--	--	GO:0046872//GO:0003924//GO:0043531//GO:0005524//GO:0016887//GO:0005525//GO:0005515	metal ion binding//GTPase activity//ADP binding//ATP binding//ATPase activity//GTP binding//protein binding	--	--	KOG0619	FOG: Leucine rich repeat
c133367_g2	MYB	NYSL_vs_NYCL	16.48	101.49	-2.62	0.000154	590677939	XP_007040159.1	Myb domain protein 3r-5, putative isoform 2 [Theobroma cacao]>gi|508777404|gb|EOY24660.1| Myb domain protein 3r-5, putative isoform 2 [Theobroma cacao]	590677938	XM_007040097.1	Theobroma cacao Myb domain protein 3r-5, putative isoform 2 (TCM_016203) mRNA, complete cds	K09420	MYB	myb proto-oncogene protein	Q9S7G7	Myb-related protein 3R-1 OS=Arabidopsis thaliana GN=MYB3R-1 PE=2 SV=1	PF16517//PF09111	Novel Ras effector 1 C-terminal SARAH (Sav/Rassf/Hpo) domain//SLIDE	GO:0006338//GO:0007165	chromatin remodeling//signal transduction	GO:0005524//GO:0016818//GO:0003676	ATP binding//hydrolase activity, acting on acid anhydrides, in phosphorus-containing anhydrides//nucleic acid binding	GO:0005634	nucleus	KOG0048	Transcription factor, Myb superfamily
c133367_g2	MYB	TCSL_vs_TCCL	20.46	142.35	-2.8	0.0235	590677939	XP_007040159.1	Myb domain protein 3r-5, putative isoform 2 [Theobroma cacao]>gi|508777404|gb|EOY24660.1| Myb domain protein 3r-5, putative isoform 2 [Theobroma cacao]	590677938	XM_007040097.1	Theobroma cacao Myb domain protein 3r-5, putative isoform 2 (TCM_016203) mRNA, complete cds	K09420	MYB	myb proto-oncogene protein	Q9S7G7	Myb-related protein 3R-1 OS=Arabidopsis thaliana GN=MYB3R-1 PE=2 SV=1	PF16517//PF09111	Novel Ras effector 1 C-terminal SARAH (Sav/Rassf/Hpo) domain//SLIDE	GO:0006338//GO:0007165	chromatin remodeling//signal transduction	GO:0005524//GO:0016818//GO:0003676	ATP binding//hydrolase activity, acting on acid anhydrides, in phosphorus-containing anhydrides//nucleic acid binding	GO:0005634	nucleus	KOG0048	Transcription factor, Myb superfamily
c133529_g1	MYB	NYSL_vs_NYCL	15.98	1	4	0.00705	325186360	CCA20866.1	Myblike DNAbinding domain containing protein putativ [Albugo laibachii Nc14]	145529152	XM_001450328.1	Paramecium tetraurelia hypothetical protein (GSPATT00017325001) partial mRNA	--	--	--	P52550	Myb-related protein A OS=Gallus gallus GN=MYBL1 PE=2 SV=1	--	--	--	--	--	--	--	--	KOG0048	Transcription factor, Myb superfamily
c133529_g1	MYB	TCSL_vs_TCCL	22.96	1	4.52	0.00476	325186360	CCA20866.1	Myblike DNAbinding domain containing protein putativ [Albugo laibachii Nc14]	145529152	XM_001450328.1	Paramecium tetraurelia hypothetical protein (GSPATT00017325001) partial mRNA	--	--	--	P52550	Myb-related protein A OS=Gallus gallus GN=MYBL1 PE=2 SV=1	--	--	--	--	--	--	--	--	KOG0048	Transcription factor, Myb superfamily
c133657_g1	bZIP	NYSR_vs_NYCR	543.73	1632.95	-1.59	2.12e-06	590703275	XP_007046830.1	Basic leucine-zipper 44, putative [Theobroma cacao]>gi|508699091|gb|EOX90987.1| Basic leucine-zipper 44, putative [Theobroma cacao]	590703274	XM_007046768.1	Theobroma cacao Basic leucine-zipper 44, putative (TCM_000304) mRNA, complete cds	--	--	--	P24068	Ocs element-binding factor 1 OS=Zea mays GN=OBF1 PE=2 SV=2	PF03176//PF03131//PF00170//PF01104//PF07716//PF04728//PF04111	MMPL family//bZIP Maf transcription factor//bZIP transcription factor//Bunyavirus non-structural protein NS-s//Basic region leucine zipper//Lipoprotein leucine-zipper//Autophagy protein Apg6	GO:0006355//GO:0006914//GO:0016032	regulation of transcription, DNA-templated//autophagy//viral process	GO:0003700//GO:0003677//GO:0043565	transcription factor activity, sequence-specific DNA binding//DNA binding//sequence-specific DNA binding	GO:0019867//GO:0005667//GO:0016020//GO:0005634	outer membrane//transcription factor complex//membrane//nucleus	--	--
c133685_g1	EIL	TCSR_vs_TCCR	1	13.15	-3.72	0.0469	661876961	CDP19134.1	unnamed protein product [Coffea canephora]	658115677	KF319041.1	Actinidia chinensis EIN3-like protein EIL1 (EIL1) mRNA, complete cds	K14514	EIN3	ethylene-insensitive protein 3	O24606	Protein ETHYLENE INSENSITIVE 3 OS=Arabidopsis thaliana GN=EIN3 PE=1 SV=1	--	--	--	--	--	--	--	--	--	--
c133832_g1	C3H	NYSR_vs_NYCR	1	15.98	-4	0.00951	544209392	XP_005535099.1	unknown zinc finger protein [Cyanidioschyzon merolae strain 10D]>gi|449015411|dbj|BAM78813.1| unknown zinc finger protein [Cyanidioschyzon merolae strain 10D]	--	--	--	--	--	--	Q07352	Zinc finger protein 36, C3H1 type-like 1 OS=Homo sapiens GN=ZFP36L1 PE=1 SV=1	--	--	--	--	--	--	--	--	KOG1677	CCCH-type Zn-finger protein
c134232_g1	NAC	NYSR_vs_NYCR	280.27	111.05	1.34	0.0039	590571233	XP_007011538.1	NAC domain containing protein 38 [Theobroma cacao]>gi|508781901|gb|EOY29157.1| NAC domain containing protein 38 [Theobroma cacao]	590571232	XM_007011476.1	Theobroma cacao NAC domain containing protein 38 (TCM_036791) mRNA, complete cds	--	--	--	O04017	Protein CUP-SHAPED COTYLEDON 2 OS=Arabidopsis thaliana GN=NAC098 PE=1 SV=1	PF02365	No apical meristem (NAM) protein	GO:0006355	regulation of transcription, DNA-templated	GO:0003677	DNA binding	--	--	--	--
c134341_g1	GNAT	NYSR_vs_NYCR	59.45	16.47	1.85	0.0269	823163900	XP_012481895.1	PREDICTED: uncharacterized protein YIR042C-like [Gossypium raimondii]>gi|763761105|gb|KJB28359.1| hypothetical protein B456_005G044300 [Gossypium raimondii]	590658251	XM_007034737.1	Theobroma cacao Acyl-CoA N-acyltransferases superfamily protein isoform 1 (TCM_020653) mRNA, complete cds	--	--	--	P05332	Uncharacterized N-acetyltransferase p20 OS=Bacillus licheniformis GN=p20 PE=3 SV=1	PF00583//PF13302	Acetyltransferase (GNAT) family//Acetyltransferase (GNAT) domain	GO:0042967	acyl-carrier-protein biosynthetic process	GO:0008080	N-acetyltransferase activity	--	--	--	--
c134400_g1	NAC	NYSR_vs_NYCR	375.47	70.98	2.4	0.0161	823251652	XP_012458465.1	PREDICTED: NAC transcription factor 25-like isoform X1 [Gossypium raimondii]	590708957	XM_007048361.1	Theobroma cacao Xylem NAC domain 1, putative (TCM_001514) mRNA, complete cds	--	--	--	A0SPJ4	NAC transcription factor NAM-B1 OS=Triticum dicoccoides GN=NAM-B1 PE=3 SV=1	PF02365	No apical meristem (NAM) protein	GO:0006355	regulation of transcription, DNA-templated	GO:0003677	DNA binding	--	--	--	--
c134535_g1	GRAS	NYSR_vs_NYCR	199.3	468.41	-1.23	0.00229	823224280	XP_012444908.1	PREDICTED: DELLA protein SLR1-like [Gossypium raimondii]>gi|763787125|gb|KJB54121.1| hypothetical protein B456_009G021700 [Gossypium raimondii]	590577732	XM_007013253.1	Theobroma cacao GAI/RGA-like protein (TCM_037975) mRNA, complete cds	K14494	DELLA	DELLA protein	Q9LQT8	DELLA protein GAI OS=Arabidopsis thaliana GN=GAI PE=1 SV=1	--	--	--	--	--	--	--	--	--	--
c134713_g1	C3H	NYSR_vs_NYCR	44.49	130.95	-1.56	0.0308	590577936	XP_007013371.1	Zinc finger family protein, putative isoform 1 [Theobroma cacao]>gi|590577940|ref|XP_007013372.1| Zinc finger family protein, putative isoform 1 [Theobroma cacao]>gi|508783734|gb|EOY30990.1| Zinc finger family protein, putative isoform 1 [Theobroma cacao]>gi|508783735|gb|EOY30991.1| Zinc finger family protein, putative isoform 1 [Theobroma cacao]	590577939	XM_007013310.1	Theobroma cacao Zinc finger family protein, putative isoform 1 (TCM_038030) mRNA, complete cds	--	--	--	Q9LT81	Zinc finger CCCH domain-containing protein 39 OS=Arabidopsis thaliana GN=At3g19360 PE=2 SV=1	PF00642//PF08352	Zinc finger C-x8-C-x5-C-x3-H type (and similar)//Oligopeptide/dipeptide transporter, C-terminal region	GO:0015833	peptide transport	GO:0000166//GO:0005524//GO:0046872	nucleotide binding//ATP binding//metal ion binding	--	--	KOG1677	CCCH-type Zn-finger protein
c134785_g1	mTERF	NYSL_vs_NYCL	362.46	828.66	-1.19	0.0236	590605893	XP_007020607.1	Mitochondrial transcription termination factor family protein isoform 1 [Theobroma cacao]>gi|590605897|ref|XP_007020608.1| Mitochondrial transcription termination factor family protein isoform 1 [Theobroma cacao]>gi|508720235|gb|EOY12132.1| Mitochondrial transcription termination factor family protein isoform 1 [Theobroma cacao]>gi|508720236|gb|EOY12133.1| Mitochondrial transcription termination …	590605896	XM_007020546.1	Theobroma cacao Mitochondrial transcription termination factor family protein isoform 1 (TCM_030731) mRNA, complete cds	K15032	MTERFD	mTERF domain-containing protein, mitochondrial	Q6P6Q6	Transcription termination factor 3, mitochondrial OS=Rattus norvegicus GN=Mterf3 PE=2 SV=1	PF02536	mTERF	GO:0006355	regulation of transcription, DNA-templated	GO:0003690	double-stranded DNA binding	GO:0005739	mitochondrion	KOG1267	Mitochondrial transcription termination factor, mTERF
c134807_g1	CCAAT	NYSR_vs_NYCR	733.93	318.24	1.21	0.0139	590724622	XP_007052521.1	Nuclear transcription factor Y subunit A-1, putative isoform 2 [Theobroma cacao]>gi|590724626|ref|XP_007052522.1| Nuclear transcription factor Y subunit A-1, putative isoform 2 [Theobroma cacao]>gi|508704782|gb|EOX96678.1| Nuclear transcription factor Y subunit A-1, putative isoform 2 [Theobroma cacao]>gi|508704783|gb|EOX96679.1| Nuclear transcription factor Y subunit A-1, putative isoform 2 [The…	823151234	XM_012619990.1	PREDICTED: Gossypium raimondii nuclear transcription factor Y subunit A-4-like (LOC105791770), transcript variant X3, mRNA	K08064	NFYA	nuclear transcription factor Y, alpha	Q84JP1	Nuclear transcription factor Y subunit A-7 OS=Arabidopsis thaliana GN=NFYA7 PE=2 SV=1	PF02045//PF15168	CCAAT-binding transcription factor (CBF-B/NF-YA) subunit B//Triple QxxK/R motif-containing protein family	GO:0006355	regulation of transcription, DNA-templated	GO:0003700	transcription factor activity, sequence-specific DNA binding	GO:0005789//GO:0005667	endoplasmic reticulum membrane//transcription factor complex	KOG1561	CCAAT-binding factor, subunit B (HAP2)
c134908_g1	MYB	NYSR_vs_NYCR	1	43.44	-5.44	0.00728	676395705	XP_009041130.1	hypothetical protein AURANDRAFT_39143 [Aureococcus anophagefferens]>gi|323448243|gb|EGB04144.1| hypothetical protein AURANDRAFT_39143 [Aureococcus anophagefferens]	--	--	--	K09420	MYB	myb proto-oncogene protein	Q9S7L2	Transcription factor MYB98 OS=Arabidopsis thaliana GN=MYB98 PE=2 SV=1	PF03287	Poxvirus C7/F8A protein	GO:0016032	viral process	--	--	--	--	KOG0048	Transcription factor, Myb superfamily
c135003_g3	NAC	NYSR_vs_NYCR	164.03	4.49	5.19	0.00172	590649898	XP_007032517.1	NAC domain protein, IPR003441 [Theobroma cacao]>gi|508711546|gb|EOY03443.1| NAC domain protein, IPR003441 [Theobroma cacao]	590649897	XM_007032455.1	Theobroma cacao NAC domain protein, IPR003441 (TCM_018508) mRNA, complete cds	--	--	--	Q9FIW5	Putative NAC domain-containing protein 94 OS=Arabidopsis thaliana GN=ANAC094 PE=3 SV=1	PF02365	No apical meristem (NAM) protein	GO:0006355	regulation of transcription, DNA-templated	GO:0003677	DNA binding	--	--	--	--
c135578_g1	CCAAT	NYSR_vs_NYCR	1.44	1264.56	-9.78	2.17e-16	27311795	AAO00863.1	Unknown protein [Arabidopsis thaliana]	687865590	LK927653.1	Caenorhabditis elegans genome assembly C_elegans_Bristol_N2_v1_5_4 ,scaffold CELN2_contig0000016	K11251	H2A	histone H2A	P02273	Histone H2AX OS=Tetrahymena pyriformis GN=HTA1 PE=1 SV=2	PF00125	Core histone H2A/H2B/H3/H4	--	--	GO:0003677	DNA binding	--	--	KOG1756	Histone 2A
c135578_g1	CCAAT	TCSR_vs_TCCR	2.32	807.68	-8.44	2.47e-22	27311795	AAO00863.1	Unknown protein [Arabidopsis thaliana]	687865590	LK927653.1	Caenorhabditis elegans genome assembly C_elegans_Bristol_N2_v1_5_4 ,scaffold CELN2_contig0000016	K11251	H2A	histone H2A	P02273	Histone H2AX OS=Tetrahymena pyriformis GN=HTA1 PE=1 SV=2	PF00125	Core histone H2A/H2B/H3/H4	--	--	GO:0003677	DNA binding	--	--	KOG1756	Histone 2A
c135856_g1	HB	NYSR_vs_NYCR	4438.07	1138.28	1.96	3.95e-07	590706123	XP_007047635.1	Homeodomain-leucine zipper protein HD4 [Theobroma cacao]>gi|508699896|gb|EOX91792.1| Homeodomain-leucine zipper protein HD4 [Theobroma cacao]	590706122	XM_007047573.1	Theobroma cacao Homeodomain-leucine zipper protein HD4 (TCM_000867) mRNA, complete cds	K09338	HD-ZIP	homeobox-leucine zipper protein	P46604	Homeobox-leucine zipper protein HAT22 OS=Arabidopsis thaliana GN=HAT22 PE=1 SV=1	PF09307//PF00170//PF02183	CLIP, MHC2 interacting//bZIP transcription factor//Homeobox associated leucine zipper	GO:0006886//GO:0019882//GO:0007165//GO:0006355//GO:0006955	intracellular protein transport//antigen processing and presentation//signal transduction//regulation of transcription, DNA-templated//immune response	GO:0042289//GO:0003700//GO:0043565	MHC class II protein binding//transcription factor activity, sequence-specific DNA binding//sequence-specific DNA binding	GO:0005667//GO:0016020//GO:0042613	transcription factor complex//membrane//MHC class II protein complex	--	--
c135908_g1	MADS	TCSR_vs_TCCR	1	16.36	-4.03	0.0157	526118095	NP_001267937.1	flowering-related B-class MADS-box protein [Vitis vinifera]>gi|115492982|gb|ABI98021.1| flowering-related B-class MADS-box protein [Vitis vinifera]>gi|147802866|emb|CAN66176.1| hypothetical protein VITISV_019954 [Vitis vinifera]	262071520	GQ141155.1	Nyssa sylvatica MADS-domain transcription factor (TM6) gene, partial cds	K09264	K09264	MADS-box transcription factor, plant	P23706	Floral homeotic protein DEFICIENS OS=Antirrhinum majus GN=DEFA PE=1 SV=1	PF08656//PF01486//PF00319	DASH complex subunit Dad3//K-box region//SRF-type transcription factor (DNA-binding and dimerisation domain)	GO:0006355//GO:0008608	regulation of transcription, DNA-templated//attachment of spindle microtubules to kinetochore	GO:0003700//GO:0003677//GO:0046983	transcription factor activity, sequence-specific DNA binding//DNA binding//protein dimerization activity	GO:0005739//GO:0042729//GO:0072686//GO:0005667//GO:0005634	mitochondrion//DASH complex//mitotic spindle//transcription factor complex//nucleus	KOG0014	MADS box transcription factor
c135976_g1	bHLH	NYSR_vs_NYCR	352.99	796.1	-1.17	0.00234	590678260	XP_007040251.1	Basic helix-loop-helix DNA-binding superfamily protein, putative isoform 4 [Theobroma cacao]>gi|590678264|ref|XP_007040252.1| Basic helix-loop-helix DNA-binding superfamily protein, putative isoform 4 [Theobroma cacao]>gi|508777496|gb|EOY24752.1| Basic helix-loop-helix DNA-binding superfamily protein, putative isoform 4 [Theobroma cacao]>gi|508777497|gb|EOY24753.1| Basic helix-loop-helix DNA-bind…	590678263	XM_007040190.1	Theobroma cacao Basic helix-loop-helix DNA-binding superfamily protein, putative isoform 4 (TCM_016261) mRNA, complete cds	--	--	--	Q9FN69	Transcription factor GLABRA 3 OS=Arabidopsis thaliana GN=GL3 PE=1 SV=1	PF03824//PF00992//PF00010	High-affinity nickel-transport protein//Troponin//Helix-loop-helix DNA-binding domain	GO:0015675//GO:0035444	nickel cation transport//nickel cation transmembrane transport	GO:0015099//GO:0046983//GO:0046872	nickel cation transmembrane transporter activity//protein dimerization activity//metal ion binding	GO:0005861//GO:0016021	troponin complex//integral component of membrane	--	--
c136012_g3	C2H2	NYSR_vs_NYCR	51.94	127.31	-1.29	0.0297	823125156	XP_012483087.1	PREDICTED: zinc finger protein ZAT9-like [Gossypium raimondii]>gi|763742427|gb|KJB09926.1| hypothetical protein B456_001G175400 [Gossypium raimondii]	823125155	XM_012627633.1	PREDICTED: Gossypium raimondii zinc finger protein ZAT9-like (LOC105797695), mRNA	--	--	--	Q9M202	Zinc finger protein ZAT9 OS=Arabidopsis thaliana GN=ZAT9 PE=2 SV=1	PF00096//PF10404//PF13912	Zinc finger, C2H2 type//Rad4 beta-hairpin domain 2//C2H2-type zinc finger	--	--	GO:0046872//GO:0003677	metal ion binding//DNA binding	--	--	--	--
c136058_g1	Trihelix	NYSR_vs_NYCR	47.62	127.19	-1.42	0.0217	590670062	XP_007037950.1	RNA-metabolising metallo-beta-lactamase family protein [Theobroma cacao]>gi|508775195|gb|EOY22451.1| RNA-metabolising metallo-beta-lactamase family protein [Theobroma cacao]	590670061	XM_007037888.1	Theobroma cacao RNA-metabolising metallo-beta-lactamase family protein (TCM_014612) mRNA, complete cds	--	--	--	P54122	Ribonuclease J OS=Corynebacterium glutamicum (strain ATCC 13032 / DSM 20300 / JCM 1318 / LMG 3730 / NCIMB 10025) GN=rnj PE=3 SV=2	--	--	--	--	--	--	--	--	KOG1137	mRNA cleavage and polyadenylation factor II complex, BRR5 (CPSF subunit)
c136137_g1	MYB	NYSR_vs_NYCR	126.09	643.43	-2.35	1.61e-10	590668144	XP_007037411.1	Myb domain 16-like protein [Theobroma cacao]>gi|508774656|gb|EOY21912.1| Myb domain 16-like protein [Theobroma cacao]	823141928	XM_012615321.1	PREDICTED: Gossypium raimondii transcription factor MYB34 (LOC105788423), mRNA	K09422	MYBP	myb proto-oncogene protein, plant	Q9SPG2	Transcription factor MYB28 OS=Arabidopsis thaliana GN=MYB28 PE=1 SV=1	PF09111	SLIDE	GO:0006338	chromatin remodeling	GO:0005524//GO:0016818//GO:0003676	ATP binding//hydrolase activity, acting on acid anhydrides, in phosphorus-containing anhydrides//nucleic acid binding	GO:0005634	nucleus	KOG0048	Transcription factor, Myb superfamily
c136137_g1	MYB	TCSR_vs_TCCR	86.77	468.54	-2.43	0.000442	590668144	XP_007037411.1	Myb domain 16-like protein [Theobroma cacao]>gi|508774656|gb|EOY21912.1| Myb domain 16-like protein [Theobroma cacao]	823141928	XM_012615321.1	PREDICTED: Gossypium raimondii transcription factor MYB34 (LOC105788423), mRNA	K09422	MYBP	myb proto-oncogene protein, plant	Q9SPG2	Transcription factor MYB28 OS=Arabidopsis thaliana GN=MYB28 PE=1 SV=1	PF09111	SLIDE	GO:0006338	chromatin remodeling	GO:0005524//GO:0016818//GO:0003676	ATP binding//hydrolase activity, acting on acid anhydrides, in phosphorus-containing anhydrides//nucleic acid binding	GO:0005634	nucleus	KOG0048	Transcription factor, Myb superfamily
c136205_g1	CCAAT	TCSR_vs_TCCR	1	15.38	-3.94	0.0225	698489052	XP_009791103.1	PREDICTED: nuclear transcription factor Y subunit C-9-like isoform X2 [Nicotiana sylvestris]	697162569	XM_009591789.1	PREDICTED: Nicotiana tomentosiformis nuclear transcription factor Y subunit C-9-like (LOC104087354), transcript variant X4, mRNA	K08066	NFYC	nuclear transcription factor Y, gamma	Q8L4B2	Nuclear transcription factor Y subunit C-9 OS=Arabidopsis thaliana GN=NFYC9 PE=2 SV=1	PF01339//PF00125	CheB methylesterase//Core histone H2A/H2B/H3/H4	GO:0006935//GO:0000160	chemotaxis//phosphorelay signal transduction system	GO:0008984//GO:0003677//GO:0000156	protein-glutamate methylesterase activity//DNA binding//phosphorelay response regulator activity	GO:0005737	cytoplasm	KOG1657	CCAAT-binding factor, subunit C (HAP5)
c136242_g1	CCAAT	NYSR_vs_NYCR	3.04	2264.04	-9.54	2.09e-18	544214317	XP_005537305.1	histone H2B [Cyanidioschyzon merolae strain 10D]>gi|544214335|ref|XP_005537314.1| histone H2B [Cyanidioschyzon merolae strain 10D]>gi|449017867|dbj|BAM81269.1| histone H2B [Cyanidioschyzon merolae strain 10D]>gi|449017876|dbj|BAM81278.1| histone H2B [Cyanidioschyzon merolae strain 10D]	116640893	CT836636.1	Oryza sativa (indica cultivar-group) cDNA clone:OSIGCRA215C12, full insert sequence	K11252	H2B	histone H2B	P08994	Histone H2B.2 OS=Tetrahymena thermophila (strain SB210) GN=HTB2 PE=1 SV=2	PF00125	Core histone H2A/H2B/H3/H4	--	--	GO:0003677	DNA binding	--	--	KOG1744	Histone H2B
c136242_g1	CCAAT	TCSR_vs_TCCR	2.79	1535.66	-9.1	7.03e-25	544214317	XP_005537305.1	histone H2B [Cyanidioschyzon merolae strain 10D]>gi|544214335|ref|XP_005537314.1| histone H2B [Cyanidioschyzon merolae strain 10D]>gi|449017867|dbj|BAM81269.1| histone H2B [Cyanidioschyzon merolae strain 10D]>gi|449017876|dbj|BAM81278.1| histone H2B [Cyanidioschyzon merolae strain 10D]	116640893	CT836636.1	Oryza sativa (indica cultivar-group) cDNA clone:OSIGCRA215C12, full insert sequence	K11252	H2B	histone H2B	P08994	Histone H2B.2 OS=Tetrahymena thermophila (strain SB210) GN=HTB2 PE=1 SV=2	PF00125	Core histone H2A/H2B/H3/H4	--	--	GO:0003677	DNA binding	--	--	KOG1744	Histone H2B
c136259_g1	SBP	NYSL_vs_NYCL	332.87	138.65	1.26	0.0333	590609463	XP_007021544.1	Squamosa promoter binding protein-like 3 isoform 2, partial [Theobroma cacao]>gi|508721172|gb|EOY13069.1| Squamosa promoter binding protein-like 3 isoform 2, partial [Theobroma cacao]	590609462	XM_007021482.1	Theobroma cacao Squamosa promoter binding protein-like 3 isoform 2 (TCM_031595) mRNA, partial cds	--	--	--	Q6Z461	Squamosa promoter-binding-like protein 13 OS=Oryza sativa subsp. japonica GN=SPL13 PE=2 SV=1	PF03110	SBP domain	--	--	GO:0003677	DNA binding	GO:0005634	nucleus	--	--
c136823_g1	AP2-EREBP	NYSR_vs_NYCR	5405.22	12311.7	-1.19	0.000165	823246609	XP_012455978.1	PREDICTED: ethylene-responsive transcription factor RAP2-3 [Gossypium raimondii]>gi|763805791|gb|KJB72729.1| hypothetical protein B456_011G193600 [Gossypium raimondii]	590661396	XM_007035600.1	Theobroma cacao Ethylene-responsive element binding protein, putative (TCM_021264) mRNA, complete cds	K09286	EREBP	EREBP-like factor	P42736	Ethylene-responsive transcription factor RAP2-3 OS=Arabidopsis thaliana GN=RAP2-3 PE=1 SV=2	PF00847	AP2 domain	GO:0006355	regulation of transcription, DNA-templated	GO:0003700	transcription factor activity, sequence-specific DNA binding	GO:0005667	transcription factor complex	--	--
c137135_g2	GeBP	NYSR_vs_NYCR	407.86	806.98	-0.98	0.0394	659110758	XP_008455395.1	PREDICTED: mediator-associated protein 1-like [Cucumis melo]	--	--	--	--	--	--	Q9SB42	Mediator-associated protein 1 OS=Arabidopsis thaliana GN=At4g25210 PE=1 SV=1	PF05793//PF02985//PF09726	Transcription initiation factor IIF, alpha subunit (TFIIF-alpha)//HEAT repeat//Transmembrane protein	GO:0032968//GO:0006367	positive regulation of transcription elongation from RNA polymerase II promoter//transcription initiation from RNA polymerase II promoter	GO:0005515//GO:0003677	protein binding//DNA binding	GO:0005634//GO:0016021	nucleus//integral component of membrane	--	--
c137272_g1	HB	NYSL_vs_NYCL	1	11.92	-3.57	0.0296	747079534	XP_011086973.1	PREDICTED: homeobox-leucine zipper protein HDG11 [Sesamum indicum]	747079533	XM_011088671.1	PREDICTED: Sesamum indicum homeobox-leucine zipper protein HDG11 (LOC105168541), mRNA	K09338	HD-ZIP	homeobox-leucine zipper protein	Q9FX31	Homeobox-leucine zipper protein HDG11 OS=Arabidopsis thaliana GN=HDG11 PE=1 SV=1	PF05920//PF06951//PF01852//PF00046	Homeobox KN domain//Group XII secretory phospholipase A2 precursor (PLA2G12)//START domain//Homeobox domain	GO:0009395//GO:0016042//GO:0006355	phospholipid catabolic process//lipid catabolic process//regulation of transcription, DNA-templated	GO:0005509//GO:0008289//GO:0003677//GO:0004623	calcium ion binding//lipid binding//DNA binding//phospholipase A2 activity	GO:0005576	extracellular region	KOG0490	Transcription factor, contains HOX domain
c13751_g1	MADS	NYSL_vs_NYCL	1	63.98	-6	4.84e-12	118426	P23706.1	RecName: Full=Floral homeotic protein DEFICIENS [Antirrhinum majus]>gi|16018|emb|CAA44629.1| DEF A protein [Antirrhinum majus]>gi|16020|emb|CAA36268.1| deficiens [Antirrhinum majus]	747056721	XM_011076331.1	PREDICTED: Sesamum indicum floral homeotic protein DEFICIENS (LOC105159317), mRNA	K09264	K09264	MADS-box transcription factor, plant	P23706	Floral homeotic protein DEFICIENS OS=Antirrhinum majus GN=DEFA PE=1 SV=1	PF00319//PF01486	SRF-type transcription factor (DNA-binding and dimerisation domain)//K-box region	GO:0006355	regulation of transcription, DNA-templated	GO:0046983//GO:0003700//GO:0003677	protein dimerization activity//transcription factor activity, sequence-specific DNA binding//DNA binding	GO:0005634//GO:0005667	nucleus//transcription factor complex	KOG0014	MADS box transcription factor
c13751_g1	MADS	TCSR_vs_TCCR	59.43	1	5.89	8.21e-08	118426	P23706.1	RecName: Full=Floral homeotic protein DEFICIENS [Antirrhinum majus]>gi|16018|emb|CAA44629.1| DEF A protein [Antirrhinum majus]>gi|16020|emb|CAA36268.1| deficiens [Antirrhinum majus]	747056721	XM_011076331.1	PREDICTED: Sesamum indicum floral homeotic protein DEFICIENS (LOC105159317), mRNA	K09264	K09264	MADS-box transcription factor, plant	P23706	Floral homeotic protein DEFICIENS OS=Antirrhinum majus GN=DEFA PE=1 SV=1	PF00319//PF01486	SRF-type transcription factor (DNA-binding and dimerisation domain)//K-box region	GO:0006355	regulation of transcription, DNA-templated	GO:0046983//GO:0003700//GO:0003677	protein dimerization activity//transcription factor activity, sequence-specific DNA binding//DNA binding	GO:0005634//GO:0005667	nucleus//transcription factor complex	KOG0014	MADS box transcription factor
c137532_g1	FHA	NYSR_vs_NYCR	2131.13	997.48	1.1	0.00204	590657830	XP_007034676.1	Phosphatase 2C 70 [Theobroma cacao]>gi|508713705|gb|EOY05602.1| Phosphatase 2C 70 [Theobroma cacao]	590657829	XM_007034614.1	Theobroma cacao Phosphatase 2C 70 (TCM_020564) mRNA, complete cds	K01090	E3.1.3.16	protein phosphatase	P46014	Protein phosphatase 2C 70 OS=Arabidopsis thaliana GN=KAPP PE=1 SV=2	PF00498//PF00481	FHA domain//Protein phosphatase 2C	--	--	GO:0005515//GO:0003824	protein binding//catalytic activity	--	--	--	--
c137793_g1	Orphans	NYSL_vs_NYCL	341.67	146.33	1.22	0.0362	590673950	XP_007039030.1	CCT motif family protein [Theobroma cacao]>gi|508776275|gb|EOY23531.1| CCT motif family protein [Theobroma cacao]	590673949	XM_007038968.1	Theobroma cacao CCT motif family protein (TCM_015399) mRNA, complete cds	--	--	--	--	--	PF07167//PF08465//PF01723//PF06422	Poly-beta-hydroxybutyrate polymerase (PhaC) N-terminus//Thymidine kinase from Herpesvirus C-terminal//Chorion protein//CDR ABC transporter	GO:0006230//GO:0006206//GO:0007304//GO:0042619//GO:0007275//GO:0006810	TMP biosynthetic process//pyrimidine nucleobase metabolic process//chorion-containing eggshell formation//poly-hydroxybutyrate biosynthetic process//multicellular organismal development//transport	GO:0004797//GO:0005524//GO:0005213//GO:0042626	thymidine kinase activity//ATP binding//structural constituent of chorion//ATPase activity, coupled to transmembrane movement of substances	GO:0042600//GO:0016021	chorion//integral component of membrane	--	--
c137899_g1	CSD	NYSR_vs_NYCR	7.09	35.62	-2.33	0.0404	747082515	XP_011088582.1	PREDICTED: glycine-rich protein 2-like [Sesamum indicum]	--	--	--	K09250	CNBP	cellular nucleic acid-binding protein	P41824	Y-box factor homolog OS=Aplysia californica PE=2 SV=1	PF12090//PF04977//PF00313	Spt20 family//Septum formation initiator//'Cold-shock' DNA-binding domain	GO:0007049//GO:0006355	cell cycle//regulation of transcription, DNA-templated	GO:0003712//GO:0003677	transcription cofactor activity//DNA binding	GO:0005667//GO:0000124	transcription factor complex//SAGA complex	KOG3070	Predicted RNA-binding protein containing PIN domain and invovled in translation or RNA processing
c137899_g1	CSD	TCSR_vs_TCCR	8.19	97.53	-3.57	0.0215	747082515	XP_011088582.1	PREDICTED: glycine-rich protein 2-like [Sesamum indicum]	--	--	--	K09250	CNBP	cellular nucleic acid-binding protein	P41824	Y-box factor homolog OS=Aplysia californica PE=2 SV=1	PF12090//PF04977//PF00313	Spt20 family//Septum formation initiator//'Cold-shock' DNA-binding domain	GO:0007049//GO:0006355	cell cycle//regulation of transcription, DNA-templated	GO:0003712//GO:0003677	transcription cofactor activity//DNA binding	GO:0005667//GO:0000124	transcription factor complex//SAGA complex	KOG3070	Predicted RNA-binding protein containing PIN domain and invovled in translation or RNA processing
c137905_g2	NAC	NYSL_vs_NYCL	365.07	824.38	-1.18	0.0326	590617363	XP_007023770.1	NAC domain containing protein 35 [Theobroma cacao]>gi|508779136|gb|EOY26392.1| NAC domain containing protein 35 [Theobroma cacao]	823249174	XM_012601782.1	PREDICTED: Gossypium raimondii NAC domain-containing protein 72 (LOC105778153), mRNA	--	--	--	Q93VY3	NAC domain-containing protein 72 OS=Arabidopsis thaliana GN=NAC072 PE=2 SV=1	PF12326//PF02365//PF03153	N-glycosylation protein//No apical meristem (NAM) protein//Transcription factor IIA, alpha/beta subunit	GO:0006355//GO:0034599//GO:0006367	regulation of transcription, DNA-templated//cellular response to oxidative stress//transcription initiation from RNA polymerase II promoter	GO:0003677	DNA binding	GO:0005672//GO:0005789	transcription factor TFIIA complex//endoplasmic reticulum membrane	--	--
c137905_g4	G2-like	NYSR_vs_NYCR	858.96	421.49	1.03	0.00692	590704450	XP_007047162.1	Homeodomain-like superfamily protein, putative [Theobroma cacao]>gi|508699423|gb|EOX91319.1| Homeodomain-like superfamily protein, putative [Theobroma cacao]	590704449	XM_007047100.1	Theobroma cacao Homeodomain-like superfamily protein, putative (TCM_000558) mRNA, complete cds	--	--	--	Q94DH3	Transcription factor PCL1 OS=Oryza sativa subsp. japonica GN=PCL1 PE=2 SV=1	--	--	--	--	--	--	--	--	--	--
c137913_g1	NAC	NYSL_vs_NYCL	1	11.37	-3.51	0.0393	747060894	XP_011076897.1	PREDICTED: NAC domain-containing protein 78-like [Sesamum indicum]	747060893	XM_011078595.1	PREDICTED: Sesamum indicum NAC domain-containing protein 78-like (LOC105161034), mRNA	--	--	--	Q949N0	NAC domain-containing protein 53 OS=Arabidopsis thaliana GN=NAC053 PE=2 SV=1	PF02365	No apical meristem (NAM) protein	GO:0006355	regulation of transcription, DNA-templated	GO:0003677	DNA binding	--	--	--	--
c137966_g1	Tify	NYSR_vs_NYCR	218.32	64.52	1.76	9.45e-05	590691644	XP_007043840.1	Jasmonate-zim-domain protein 10, putative [Theobroma cacao]>gi|508707775|gb|EOX99671.1| Jasmonate-zim-domain protein 10, putative [Theobroma cacao]	590691643	XM_007043778.1	Theobroma cacao Jasmonate-zim-domain protein 10, putative (TCM_008419) mRNA, complete cds	--	--	--	Q93ZM9	Protein TIFY 9 OS=Arabidopsis thaliana GN=TIFY9 PE=1 SV=1	PF06203	CCT motif	--	--	GO:0005515	protein binding	--	--	--	--
c137999_g2	MADS	TCSR_vs_TCCR	1	24.05	-4.59	0.0011	590599578	XP_007019220.1	Mads box protein, putative [Theobroma cacao]>gi|508724548|gb|EOY16445.1| Mads box protein, putative [Theobroma cacao]	306450608	HQ005413.1	Heptacodium miconioides GLOBOSA MADS-box transcription factor mRNA, partial cds	K09264	K09264	MADS-box transcription factor, plant	Q07474	Floral homeotic protein PMADS 2 OS=Petunia hybrida GN=PMADS2 PE=2 SV=1	PF02183//PF01486//PF06156//PF00170//PF07743//PF00319//PF04977	Homeobox associated leucine zipper//K-box region//Protein of unknown function (DUF972)//bZIP transcription factor//HSCB C-terminal oligomerisation domain//SRF-type transcription factor (DNA-binding and dimerisation domain)//Septum formation initiator	GO:0006355//GO:0007049//GO:0051259//GO:0006260	regulation of transcription, DNA-templated//cell cycle//protein oligomerization//DNA replication	GO:0003700//GO:0046983//GO:0043565//GO:0003677	transcription factor activity, sequence-specific DNA binding//protein dimerization activity//sequence-specific DNA binding//DNA binding	GO:0005634//GO:0005667	nucleus//transcription factor complex	KOG0014	MADS box transcription factor
c138024_g1	HB	NYSL_vs_NYCL	1722.53	615.01	1.49	0.00224	590693590	XP_007044376.1	Homeobox-leucine zipper protein HAT5, putative isoform 1 [Theobroma cacao]>gi|508708311|gb|EOY00208.1| Homeobox-leucine zipper protein HAT5, putative isoform 1 [Theobroma cacao]	590693589	XM_007044314.1	Theobroma cacao Homeobox-leucine zipper protein HAT5, putative isoform 1 (TCM_009970) mRNA, complete cds	K09338	HD-ZIP	homeobox-leucine zipper protein	Q02283	Homeobox-leucine zipper protein HAT5 OS=Arabidopsis thaliana GN=HAT5 PE=1 SV=1	PF05434//PF02183//PF00046//PF05920//PF04977//PF01025	TMEM9//Homeobox associated leucine zipper//Homeobox domain//Homeobox KN domain//Septum formation initiator//GrpE	GO:0006457//GO:0006355//GO:0007049	protein folding//regulation of transcription, DNA-templated//cell cycle	GO:0043565//GO:0042803//GO:0003677//GO:0051087//GO:0003700//GO:0000774	sequence-specific DNA binding//protein homodimerization activity//DNA binding//chaperone binding//transcription factor activity, sequence-specific DNA binding//adenyl-nucleotide exchange factor activity	GO:0016021//GO:0005667	integral component of membrane//transcription factor complex	KOG0483	Transcription factor HEX, contains HOX and HALZ domains
c138123_g1	Orphans	NYSR_vs_NYCR	586.72	185.01	1.67	0.0124	590644633	XP_007031135.1	Histidine kinase cytokinin receptor, putative [Theobroma cacao]>gi|508719740|gb|EOY11637.1| Histidine kinase cytokinin receptor, putative [Theobroma cacao]	590644624	XM_007031071.1	Theobroma cacao Adenine nucleotide alpha hydrolases-like superfamily protein isoform 2 (TCM_026752) mRNA, complete cds	--	--	--	O22267	Histidine kinase CKI1 OS=Arabidopsis thaliana GN=CKI1 PE=1 SV=1	PF06753//PF00582//PF00072	Bradykinin//Universal stress protein family//Response regulator receiver domain	GO:0000160//GO:0007165//GO:0006950	phosphorelay signal transduction system//signal transduction//response to stress	GO:0005179	hormone activity	GO:0005576	extracellular region	KOG0519	Sensory transduction histidine kinase
c138156_g4	LIM	TCSL_vs_TCCL	2.35	44.07	-4.23	0.000739	255075867	XP_002501608.1	predicted protein [Micromonas sp. RCC299]>gi|226516872|gb|ACO62866.1| predicted protein [Micromonas sp. RCC299]	568384812	NM_001077362.2	Mus musculus four and a half LIM domains 1 (Fhl1), transcript variant 2, mRNA	--	--	--	P97447	Four and a half LIM domains protein 1 OS=Mus musculus GN=Fhl1 PE=1 SV=3	PF00412//PF04115	LIM domain//Ureidoglycolate hydrolase	GO:0000256//GO:0006144	allantoin catabolic process//purine nucleobase metabolic process	GO:0050385//GO:0008270	ureidoglycolate lyase activity//zinc ion binding	--	--	KOG1704	FOG: LIM domain
c138280_g3	BSD	NYSR_vs_NYCR	3283.07	1749.14	0.91	0.0272	590705956	XP_007047587.1	ACT domain repeat 1, putative isoform 1 [Theobroma cacao]>gi|508699848|gb|EOX91744.1| ACT domain repeat 1, putative isoform 1 [Theobroma cacao]	590705951	XM_007047524.1	Theobroma cacao BSD domain-containing protein, putative (TCM_000828) mRNA, complete cds	--	--	--	Q9FHP1	ACT domain-containing protein ACR1 OS=Arabidopsis thaliana GN=ACR1 PE=2 SV=1	PF01842//PF13291//PF08586	ACT domain//ACT domain//RSC complex, Rsc14/Ldb7 subunit	GO:0008152//GO:0043044	metabolic process//ATP-dependent chromatin remodeling	GO:0016597	amino acid binding	GO:0016586	RSC complex	--	--
c138388_g1	C2C2-YABBY	NYSR_vs_NYCR	1.44	40.06	-4.8	0.00153	545704163	XP_005704405.1	hypothetical protein Gasu_45490 [Galdieria sulphuraria]>gi|452820848|gb|EME27885.1| hypothetical protein Gasu_45490 [Galdieria sulphuraria]	--	--	--	--	--	--	--	--	PF00973//PF04690	Paramyxovirus nucleocapsid protein//YABBY protein	GO:0007275	multicellular organismal development	GO:0005198	structural molecule activity	GO:0019013	viral nucleocapsid	--	--
c138388_g1	C2C2-YABBY	TCSR_vs_TCCR	1	93.91	-6.55	0.0172	545704163	XP_005704405.1	hypothetical protein Gasu_45490 [Galdieria sulphuraria]>gi|452820848|gb|EME27885.1| hypothetical protein Gasu_45490 [Galdieria sulphuraria]	--	--	--	--	--	--	--	--	PF00973//PF04690	Paramyxovirus nucleocapsid protein//YABBY protein	GO:0007275	multicellular organismal development	GO:0005198	structural molecule activity	GO:0019013	viral nucleocapsid	--	--
c138616_g1	bHLH	TCSR_vs_TCCR	6.23	40.99	-2.72	0.0308	590592169	XP_007017204.1	Basic helix-loop-helix DNA-binding superfamily protein [Theobroma cacao]>gi|508722532|gb|EOY14429.1| Basic helix-loop-helix DNA-binding superfamily protein [Theobroma cacao]	590592168	XM_007017142.1	Theobroma cacao Basic helix-loop-helix DNA-binding superfamily protein (TCM_033818) mRNA, complete cds	--	--	--	Q9SND4	Transcription factor HEC2 OS=Arabidopsis thaliana GN=HEC2 PE=1 SV=1	PF00010	Helix-loop-helix DNA-binding domain	--	--	GO:0046983	protein dimerization activity	--	--	--	--
c138776_g2	Orphans	TCSL_vs_TCCL	1.64	35.58	-4.44	0.00131	388504552	AFK40342.1	unknown [Medicago truncatula]	557440774	NM_008733.4	Mus musculus nebulin-related anchoring protein (Nrap), transcript variant 2, mRNA	--	--	--	Q80XB4	Nebulin-related-anchoring protein OS=Mus musculus GN=Nrap PE=1 SV=3	PF00412//PF08782	LIM domain//c-SKI Smad4 binding domain	--	--	GO:0046332//GO:0008270	SMAD binding//zinc ion binding	--	--	KOG1700	Regulatory protein MLP and related LIM proteins
c138776_g2	Orphans	TCSR_vs_TCCR	5.12	35.93	-2.81	0.0311	388504552	AFK40342.1	unknown [Medicago truncatula]	557440774	NM_008733.4	Mus musculus nebulin-related anchoring protein (Nrap), transcript variant 2, mRNA	--	--	--	Q80XB4	Nebulin-related-anchoring protein OS=Mus musculus GN=Nrap PE=1 SV=3	PF00412//PF08782	LIM domain//c-SKI Smad4 binding domain	--	--	GO:0046332//GO:0008270	SMAD binding//zinc ion binding	--	--	KOG1700	Regulatory protein MLP and related LIM proteins
c138792_g1	C2C2-GATA	TCSR_vs_TCCR	1	19.79	-4.31	0.0367	661879822	CDP16472.1	unnamed protein product [Coffea canephora]	--	--	--	--	--	--	Q75JZ1	GATA zinc finger domain-containing protein 3 OS=Dictyostelium discoideum GN=gtaC PE=3 SV=1	PF04810//PF00320	Sec23/Sec24 zinc finger//GATA zinc finger	GO:0006886//GO:0006355//GO:0006888	intracellular protein transport//regulation of transcription, DNA-templated//ER to Golgi vesicle-mediated transport	GO:0003700//GO:0043565//GO:0008270	transcription factor activity, sequence-specific DNA binding//sequence-specific DNA binding//zinc ion binding	GO:0030127//GO:0005667	COPII vesicle coat//transcription factor complex	--	--
c138794_g2	MYB	NYSR_vs_NYCR	788.91	229.31	1.78	0.0468	590662239	XP_007035893.1	Myb domain protein 112 isoform 2 [Theobroma cacao]>gi|508714922|gb|EOY06819.1| Myb domain protein 112 isoform 2 [Theobroma cacao]	590662234	XM_007035830.1	Theobroma cacao Myb domain protein 112 isoform 1 (TCM_021433) mRNA, complete cds	K09422	MYBP	myb proto-oncogene protein, plant	Q9LDE1	Transcription factor MYB108 OS=Arabidopsis thaliana GN=MYB108 PE=1 SV=1	--	--	--	--	--	--	--	--	KOG0048	Transcription factor, Myb superfamily
c139019_g2	C2C2-Dof	TCSL_vs_TCCL	115.5	13.6	3.09	0.00012	502174868	XP_004515618.1	PREDICTED: dof zinc finger protein DOF2.4-like [Cicer arietinum]	--	--	--	--	--	--	O80928	Dof zinc finger protein DOF2.4 OS=Arabidopsis thaliana GN=DOF2.4 PE=2 SV=1	PF07328//PF02701//PF03473	T-DNA border endonuclease VirD1//Dof domain, zinc finger//MOSC domain	GO:0006355	regulation of transcription, DNA-templated	GO:0004519//GO:0003677//GO:0003824//GO:0030151//GO:0030170	endonuclease activity//DNA binding//catalytic activity//molybdenum ion binding//pyridoxal phosphate binding	--	--	--	--
c139019_g2	C2C2-Dof	TCSR_vs_TCCR	729.13	141.7	2.36	0.00025	502174868	XP_004515618.1	PREDICTED: dof zinc finger protein DOF2.4-like [Cicer arietinum]	--	--	--	--	--	--	O80928	Dof zinc finger protein DOF2.4 OS=Arabidopsis thaliana GN=DOF2.4 PE=2 SV=1	PF07328//PF02701//PF03473	T-DNA border endonuclease VirD1//Dof domain, zinc finger//MOSC domain	GO:0006355	regulation of transcription, DNA-templated	GO:0004519//GO:0003677//GO:0003824//GO:0030151//GO:0030170	endonuclease activity//DNA binding//catalytic activity//molybdenum ion binding//pyridoxal phosphate binding	--	--	--	--
c139034_g1	Orphans	NYSR_vs_NYCR	1	15.39	-3.94	0.0116	--	--	--	--	--	--	--	--	--	Q9BIW4	LIM domain-containing protein D OS=Dictyostelium discoideum GN=limD PE=2 SV=1	PF00412	LIM domain	--	--	GO:0008270	zinc ion binding	--	--	KOG1700	Regulatory protein MLP and related LIM proteins
c139078_g1	G2-like	NYSR_vs_NYCR	148.01	33.37	2.15	0.00198	590697251	XP_007045387.1	Homeodomain-like superfamily protein, putative isoform 1 [Theobroma cacao]>gi|508709322|gb|EOY01219.1| Homeodomain-like superfamily protein, putative isoform 1 [Theobroma cacao]	590697250	XM_007045325.1	Theobroma cacao Homeodomain-like superfamily protein, putative isoform 1 (TCM_011166) mRNA, complete cds	--	--	--	Q700D9	Putative Myb family transcription factor At1g14600 OS=Arabidopsis thaliana GN=At1g14600 PE=2 SV=2	--	--	--	--	--	--	--	--	--	--
c139106_g1	AP2-EREBP	NYSR_vs_NYCR	29.27	87.25	-1.58	0.0209	590660896	XP_007035521.1	AP2/ERF domain-containing transcription factor, putative [Theobroma cacao]>gi|508714550|gb|EOY06447.1| AP2/ERF domain-containing transcription factor, putative [Theobroma cacao]	590660895	XM_007035459.1	Theobroma cacao AP2/ERF domain-containing transcription factor, putative (TCM_021164) mRNA, complete cds	--	--	--	Q6J9Q2	Ethylene-responsive transcription factor ERF086 OS=Arabidopsis thaliana GN=ERF086 PE=2 SV=2	PF00847	AP2 domain	GO:0006355	regulation of transcription, DNA-templated	GO:0003700	transcription factor activity, sequence-specific DNA binding	GO:0005667	transcription factor complex	--	--
c139134_g1	NAC	NYSL_vs_NYCL	1	11.07	-3.47	0.0457	747059027	XP_011075874.1	PREDICTED: NAC domain-containing protein 45 [Sesamum indicum]	747059026	XM_011077572.1	PREDICTED: Sesamum indicum NAC domain-containing protein 45 (LOC105160262), mRNA	--	--	--	Q9SCK6	NAC domain-containing protein 62 OS=Arabidopsis thaliana GN=NAC062 PE=1 SV=1	PF02365	No apical meristem (NAM) protein	GO:0006355	regulation of transcription, DNA-templated	GO:0003677	DNA binding	--	--	--	--
c139143_g1	HB	NYSL_vs_NYCL	651.09	69.61	3.23	1.21e-09	590720929	XP_007051465.1	Homeobox 7 [Theobroma cacao]>gi|508703726|gb|EOX95622.1| Homeobox 7 [Theobroma cacao]	590720928	XM_007051403.1	Theobroma cacao Homeobox 7 (TCM_005074) mRNA, complete cds	K09338	HD-ZIP	homeobox-leucine zipper protein	P46897	Homeobox-leucine zipper protein ATHB-7 OS=Arabidopsis thaliana GN=ATHB-7 PE=2 SV=2	PF05920//PF01527//PF13411//PF02183//PF00046	Homeobox KN domain//Transposase//MerR HTH family regulatory protein//Homeobox associated leucine zipper//Homeobox domain	GO:0006355//GO:0006313	regulation of transcription, DNA-templated//transposition, DNA-mediated	GO:0003677//GO:0043565//GO:0003700//GO:0004803	DNA binding//sequence-specific DNA binding//transcription factor activity, sequence-specific DNA binding//transposase activity	GO:0005667	transcription factor complex	KOG0483	Transcription factor HEX, contains HOX and HALZ domains
c139143_g1	HB	NYSR_vs_NYCR	2870.39	120	4.58	2.08e-26	590720929	XP_007051465.1	Homeobox 7 [Theobroma cacao]>gi|508703726|gb|EOX95622.1| Homeobox 7 [Theobroma cacao]	590720928	XM_007051403.1	Theobroma cacao Homeobox 7 (TCM_005074) mRNA, complete cds	K09338	HD-ZIP	homeobox-leucine zipper protein	P46897	Homeobox-leucine zipper protein ATHB-7 OS=Arabidopsis thaliana GN=ATHB-7 PE=2 SV=2	PF05920//PF01527//PF13411//PF02183//PF00046	Homeobox KN domain//Transposase//MerR HTH family regulatory protein//Homeobox associated leucine zipper//Homeobox domain	GO:0006355//GO:0006313	regulation of transcription, DNA-templated//transposition, DNA-mediated	GO:0003677//GO:0043565//GO:0003700//GO:0004803	DNA binding//sequence-specific DNA binding//transcription factor activity, sequence-specific DNA binding//transposase activity	GO:0005667	transcription factor complex	KOG0483	Transcription factor HEX, contains HOX and HALZ domains
c139143_g1	HB	TCSR_vs_TCCR	698.74	60.9	3.52	0.000402	590720929	XP_007051465.1	Homeobox 7 [Theobroma cacao]>gi|508703726|gb|EOX95622.1| Homeobox 7 [Theobroma cacao]	590720928	XM_007051403.1	Theobroma cacao Homeobox 7 (TCM_005074) mRNA, complete cds	K09338	HD-ZIP	homeobox-leucine zipper protein	P46897	Homeobox-leucine zipper protein ATHB-7 OS=Arabidopsis thaliana GN=ATHB-7 PE=2 SV=2	PF05920//PF01527//PF13411//PF02183//PF00046	Homeobox KN domain//Transposase//MerR HTH family regulatory protein//Homeobox associated leucine zipper//Homeobox domain	GO:0006355//GO:0006313	regulation of transcription, DNA-templated//transposition, DNA-mediated	GO:0003677//GO:0043565//GO:0003700//GO:0004803	DNA binding//sequence-specific DNA binding//transcription factor activity, sequence-specific DNA binding//transposase activity	GO:0005667	transcription factor complex	KOG0483	Transcription factor HEX, contains HOX and HALZ domains
c139294_g1	bZIP	NYSR_vs_NYCR	383.57	153.86	1.32	0.00463	590700958	XP_007046280.1	BZIP transcription factor family protein isoform 1 [Theobroma cacao]>gi|508710215|gb|EOY02112.1| BZIP transcription factor family protein isoform 1 [Theobroma cacao]	823211675	XM_012583177.1	PREDICTED: Gossypium raimondii transcription factor HBP-1b(c38)-like (LOC105764552), mRNA	K14431	TGA	transcription factor TGA	Q9SX27	Transcription factor PERIANTHIA OS=Arabidopsis thaliana GN=PAN PE=1 SV=1	PF07716//PF14144//PF00170	Basic region leucine zipper//Seed dormancy control//bZIP transcription factor	GO:0006355//GO:0006351	regulation of transcription, DNA-templated//transcription, DNA-templated	GO:0043565//GO:0003700	sequence-specific DNA binding//transcription factor activity, sequence-specific DNA binding	GO:0005667	transcription factor complex	--	--
c139440_g1	CCAAT	NYSR_vs_NYCR	315.58	1026.87	-1.7	6.13e-07	590575515	XP_007012708.1	Nuclear transcription factor Y subunit A-3, putative isoform 6, partial [Theobroma cacao]>gi|508783071|gb|EOY30327.1| Nuclear transcription factor Y subunit A-3, putative isoform 6, partial [Theobroma cacao]	590575507	XM_007012644.1	Theobroma cacao Nuclear transcription factor Y subunit A-3, putative isoform 4 (TCM_037576) mRNA, complete cds	K08064	NFYA	nuclear transcription factor Y, alpha	Q9LNP6	Nuclear transcription factor Y subunit A-8 OS=Arabidopsis thaliana GN=NFYA8 PE=2 SV=2	PF02532//PF00584//PF02045	Photosystem II reaction centre I protein (PSII 4.8 kDa protein)//SecE/Sec61-gamma subunits of protein translocation complex//CCAAT-binding transcription factor (CBF-B/NF-YA) subunit B	GO:0006355//GO:0006605//GO:0015979//GO:0006886	regulation of transcription, DNA-templated//protein targeting//photosynthesis//intracellular protein transport	GO:0003700	transcription factor activity, sequence-specific DNA binding	GO:0009539//GO:0009523//GO:0005667//GO:0016020	photosystem II reaction center//photosystem II//transcription factor complex//membrane	KOG1561	CCAAT-binding factor, subunit B (HAP2)
c139440_g1	CCAAT	TCSR_vs_TCCR	291.18	869.86	-1.58	0.028	590575515	XP_007012708.1	Nuclear transcription factor Y subunit A-3, putative isoform 6, partial [Theobroma cacao]>gi|508783071|gb|EOY30327.1| Nuclear transcription factor Y subunit A-3, putative isoform 6, partial [Theobroma cacao]	590575507	XM_007012644.1	Theobroma cacao Nuclear transcription factor Y subunit A-3, putative isoform 4 (TCM_037576) mRNA, complete cds	K08064	NFYA	nuclear transcription factor Y, alpha	Q9LNP6	Nuclear transcription factor Y subunit A-8 OS=Arabidopsis thaliana GN=NFYA8 PE=2 SV=2	PF02532//PF00584//PF02045	Photosystem II reaction centre I protein (PSII 4.8 kDa protein)//SecE/Sec61-gamma subunits of protein translocation complex//CCAAT-binding transcription factor (CBF-B/NF-YA) subunit B	GO:0006355//GO:0006605//GO:0015979//GO:0006886	regulation of transcription, DNA-templated//protein targeting//photosynthesis//intracellular protein transport	GO:0003700	transcription factor activity, sequence-specific DNA binding	GO:0009539//GO:0009523//GO:0005667//GO:0016020	photosystem II reaction center//photosystem II//transcription factor complex//membrane	KOG1561	CCAAT-binding factor, subunit B (HAP2)
c139592_g1	WRKY	NYSR_vs_NYCR	2518.09	1025.88	1.3	0.000131	590705180	XP_007047364.1	WRKY DNA-binding protein 7 isoform 1 [Theobroma cacao]>gi|590705184|ref|XP_007047365.1| WRKY DNA-binding protein 7 isoform 1 [Theobroma cacao]>gi|508699625|gb|EOX91521.1| WRKY DNA-binding protein 7 isoform 1 [Theobroma cacao]>gi|508699626|gb|EOX91522.1| WRKY DNA-binding protein 7 isoform 1 [Theobroma cacao]	590705183	XM_007047303.1	Theobroma cacao WRKY DNA-binding protein 7 isoform 1 (TCM_000680) mRNA, complete cds	--	--	--	O22176	Probable WRKY transcription factor 15 OS=Arabidopsis thaliana GN=WRKY15 PE=2 SV=1	PF03106	WRKY DNA -binding domain	GO:0006355	regulation of transcription, DNA-templated	GO:0043565//GO:0003700	sequence-specific DNA binding//transcription factor activity, sequence-specific DNA binding	GO:0005667	transcription factor complex	--	--
c139627_g1	WRKY	NYSR_vs_NYCR	295.71	131.32	1.17	0.0107	590662053	XP_007035842.1	WRKY DNA-binding protein 48, putative isoform 1 [Theobroma cacao]>gi|508714871|gb|EOY06768.1| WRKY DNA-binding protein 48, putative isoform 1 [Theobroma cacao]	590662052	XM_007035780.1	Theobroma cacao WRKY DNA-binding protein 48, putative isoform 1 (TCM_021400) mRNA, complete cds	--	--	--	Q9FGZ4	Probable WRKY transcription factor 48 OS=Arabidopsis thaliana GN=WRKY48 PE=2 SV=1	PF03106	WRKY DNA -binding domain	GO:0006355	regulation of transcription, DNA-templated	GO:0003700//GO:0043565	transcription factor activity, sequence-specific DNA binding//sequence-specific DNA binding	GO:0005667	transcription factor complex	--	--
c139627_g1	WRKY	TCSR_vs_TCCR	474.38	163.07	1.54	0.0472	590662053	XP_007035842.1	WRKY DNA-binding protein 48, putative isoform 1 [Theobroma cacao]>gi|508714871|gb|EOY06768.1| WRKY DNA-binding protein 48, putative isoform 1 [Theobroma cacao]	590662052	XM_007035780.1	Theobroma cacao WRKY DNA-binding protein 48, putative isoform 1 (TCM_021400) mRNA, complete cds	--	--	--	Q9FGZ4	Probable WRKY transcription factor 48 OS=Arabidopsis thaliana GN=WRKY48 PE=2 SV=1	PF03106	WRKY DNA -binding domain	GO:0006355	regulation of transcription, DNA-templated	GO:0003700//GO:0043565	transcription factor activity, sequence-specific DNA binding//sequence-specific DNA binding	GO:0005667	transcription factor complex	--	--
c139693_g2	CCAAT	NYSR_vs_NYCR	407.7	156.73	1.38	0.00075	823264928	XP_012465202.1	PREDICTED: nuclear transcription factor Y subunit B-3-like [Gossypium raimondii]>gi|763814775|gb|KJB81627.1| hypothetical protein B456_013G153100 [Gossypium raimondii]	590605518	XM_007020445.1	Theobroma cacao Nuclear transcription factor Y subunit B-3 (TCM_030648) mRNA, complete cds	--	--	--	O23310	Nuclear transcription factor Y subunit B-3 OS=Arabidopsis thaliana GN=NFYB3 PE=2 SV=1	PF00125	Core histone H2A/H2B/H3/H4	--	--	GO:0003677	DNA binding	--	--	KOG0869	CCAAT-binding factor, subunit A (HAP3)
c140021_g1	Trihelix	NYSR_vs_NYCR	804.26	345.11	1.22	0.00102	590708292	XP_007048236.1	Duplicated homeodomain-like superfamily protein, putative [Theobroma cacao]>gi|508700497|gb|EOX92393.1| Duplicated homeodomain-like superfamily protein, putative [Theobroma cacao]	590708291	XM_007048174.1	Theobroma cacao Duplicated homeodomain-like superfamily protein, putative (TCM_001348) mRNA, complete cds	--	--	--	Q39117	Trihelix transcription factor GT-2 OS=Arabidopsis thaliana GN=GT-2 PE=2 SV=1	--	--	--	--	--	--	--	--	--	--
c140226_g1	TIG	NYSR_vs_NYCR	1.32	41.91	-4.99	0.00023	159464339	XP_001690399.1	fibrocystin-L-like protein [Chlamydomonas reinhardtii]>gi|158279899|gb|EDP05658.1| fibrocystin-L-like protein [Chlamydomonas reinhardtii]	--	--	--	--	--	--	Q80ZA4	Fibrocystin-L OS=Mus musculus GN=Pkhd1l1 PE=2 SV=1	PF07548//PF01833//PF10204	Chlamydia polymorphic membrane protein middle domain//IPT/TIG domain//Dual oxidase maturation factor	GO:0015031	protein transport	GO:0005515	protein binding	GO:0019867//GO:0016021//GO:0005789	outer membrane//integral component of membrane//endoplasmic reticulum membrane	--	--
c140243_g1	Orphans	NYSR_vs_NYCR	1	18.73	-4.23	0.00738	326497323	BAK02246.1	predicted protein [Hordeum vulgare subsp. vulgare]	--	--	--	K09377	CSRP	cysteine and glycine-rich protein	Q9BIW4	LIM domain-containing protein D OS=Dictyostelium discoideum GN=limD PE=2 SV=1	PF00412	LIM domain	--	--	GO:0008270	zinc ion binding	--	--	KOG1700	Regulatory protein MLP and related LIM proteins
c140243_g1	Orphans	TCSR_vs_TCCR	1	42.07	-5.39	0.0491	326497323	BAK02246.1	predicted protein [Hordeum vulgare subsp. vulgare]	--	--	--	K09377	CSRP	cysteine and glycine-rich protein	Q9BIW4	LIM domain-containing protein D OS=Dictyostelium discoideum GN=limD PE=2 SV=1	PF00412	LIM domain	--	--	GO:0008270	zinc ion binding	--	--	KOG1700	Regulatory protein MLP and related LIM proteins
c140397_g1	AP2-EREBP	NYSR_vs_NYCR	89.25	247.21	-1.47	0.00229	823182426	XP_012488508.1	PREDICTED: ethylene-responsive transcription factor ERF027-like [Gossypium raimondii]>gi|763772262|gb|KJB39385.1| hypothetical protein B456_007G010200 [Gossypium raimondii]	590672340	XM_007038522.1	Theobroma cacao Integrase-type DNA-binding superfamily protein, putative (TCM_015083) mRNA, complete cds	--	--	--	Q9SJR0	Ethylene-responsive transcription factor ERF024 OS=Arabidopsis thaliana GN=ERF024 PE=2 SV=1	PF00847	AP2 domain	GO:0006355	regulation of transcription, DNA-templated	GO:0003700	transcription factor activity, sequence-specific DNA binding	GO:0005667	transcription factor complex	--	--
c140463_g1	C2C2-GATA	NYSR_vs_NYCR	300.56	651.08	-1.12	0.00637	590565104	XP_007009854.1	Plant-specific GATA-type zinc finger transcription factor family protein isoform 2 [Theobroma cacao]>gi|508726767|gb|EOY18664.1| Plant-specific GATA-type zinc finger transcription factor family protein isoform 2 [Theobroma cacao]	590565103	XM_007009792.1	Theobroma cacao Plant-specific GATA-type zinc finger transcription factor family protein isoform 2 (TCM_043158) mRNA, complete cds	--	--	--	Q9SV30	GATA transcription factor 8 OS=Arabidopsis thaliana GN=GATA8 PE=2 SV=1	PF00320	GATA zinc finger	GO:0006355	regulation of transcription, DNA-templated	GO:0008270//GO:0043565//GO:0003700	zinc ion binding//sequence-specific DNA binding//transcription factor activity, sequence-specific DNA binding	GO:0005667	transcription factor complex	--	--
c140540_g1	HSF	NYSL_vs_NYCL	961.22	256.98	1.9	0.00512	823182452	XP_012488516.1	PREDICTED: heat stress transcription factor B-2a [Gossypium raimondii]>gi|763772274|gb|KJB39397.1| hypothetical protein B456_007G010900 [Gossypium raimondii]	590672509	XM_007038570.1	Theobroma cacao Heat shock transcription factor B2A, putative (TCM_015119) mRNA, complete cds	K09419	HSFF	heat shock transcription factor, other eukaryote	Q9SCW4	Heat stress transcription factor B-2a OS=Arabidopsis thaliana GN=HSFB2A PE=2 SV=1	PF06156//PF00817//PF00178//PF05792//PF02183//PF00447//PF00170	Protein of unknown function (DUF972)//impB/mucB/samB family//Ets-domain//Candida agglutinin-like (ALS)//Homeobox associated leucine zipper//HSF-type DNA-binding//bZIP transcription factor	GO:0006355//GO:0007155//GO:0006260//GO:0006281	regulation of transcription, DNA-templated//cell adhesion//DNA replication//DNA repair	GO:0003700//GO:0043565	transcription factor activity, sequence-specific DNA binding//sequence-specific DNA binding	GO:0005667//GO:0005634	transcription factor complex//nucleus	KOG0627	Heat shock transcription factor
c140540_g1	HSF	NYSR_vs_NYCR	1400.65	320.62	2.13	0.000157	823182452	XP_012488516.1	PREDICTED: heat stress transcription factor B-2a [Gossypium raimondii]>gi|763772274|gb|KJB39397.1| hypothetical protein B456_007G010900 [Gossypium raimondii]	590672509	XM_007038570.1	Theobroma cacao Heat shock transcription factor B2A, putative (TCM_015119) mRNA, complete cds	K09419	HSFF	heat shock transcription factor, other eukaryote	Q9SCW4	Heat stress transcription factor B-2a OS=Arabidopsis thaliana GN=HSFB2A PE=2 SV=1	PF06156//PF00817//PF00178//PF05792//PF02183//PF00447//PF00170	Protein of unknown function (DUF972)//impB/mucB/samB family//Ets-domain//Candida agglutinin-like (ALS)//Homeobox associated leucine zipper//HSF-type DNA-binding//bZIP transcription factor	GO:0006355//GO:0007155//GO:0006260//GO:0006281	regulation of transcription, DNA-templated//cell adhesion//DNA replication//DNA repair	GO:0003700//GO:0043565	transcription factor activity, sequence-specific DNA binding//sequence-specific DNA binding	GO:0005667//GO:0005634	transcription factor complex//nucleus	KOG0627	Heat shock transcription factor
c140552_g8	MYB	NYSR_vs_NYCR	323.56	153.08	1.08	0.0208	823152277	XP_012475971.1	PREDICTED: protein ODORANT1-like [Gossypium raimondii]>gi|763758315|gb|KJB25646.1| hypothetical protein B456_004G201900 [Gossypium raimondii]	590677212	XM_007039896.1	Theobroma cacao Myb domain protein 42 (TCM_016054) mRNA, complete cds	K09422	MYBP	myb proto-oncogene protein, plant	Q50EX6	Protein ODORANT1 OS=Petunia hybrida GN=ODO1 PE=2 SV=1	--	--	--	--	--	--	--	--	KOG0048	Transcription factor, Myb superfamily
c140894_g1	C3H	NYSR_vs_NYCR	449.51	840.54	-0.9	0.0294	590605883	XP_007020604.1	RNA binding protein, putative isoform 1 [Theobroma cacao]>gi|508720232|gb|EOY12129.1| RNA binding protein, putative isoform 1 [Theobroma cacao]	590605882	XM_007020542.1	Theobroma cacao RNA binding protein, putative isoform 1 (TCM_030730) mRNA, complete cds	--	--	--	Q9SJ41	Zinc finger CCCH domain-containing protein 18 OS=Arabidopsis thaliana GN=At2g05160 PE=2 SV=1	PF00642//PF00658//PF00076	Zinc finger C-x8-C-x5-C-x3-H type (and similar)//Poly-adenylate binding protein, unique domain//RNA recognition motif. (a.k.a. RRM, RBD, or RNP domain)	--	--	GO:0003676//GO:0046872//GO:0003723	nucleic acid binding//metal ion binding//RNA binding	--	--	--	--
c140946_g1	CSD	NYSR_vs_NYCR	2178.56	4706.96	-1.11	0.0012	568867048	XP_006486858.1	PREDICTED: glycine-rich protein 2-like [Citrus sinensis]	590684593	XM_007041828.1	Theobroma cacao Uncharacterized protein (TCM_006658) mRNA, complete cds	K18754	LIN28	protein lin-28	P27484	Glycine-rich protein 2 OS=Nicotiana sylvestris GN=GRP-2 PE=2 SV=1	PF00098//PF03999//PF00313	Zinc knuckle//Microtubule associated protein (MAP65/ASE1 family)//'Cold-shock' DNA-binding domain	GO:0000910//GO:0000226//GO:0006355	cytokinesis//microtubule cytoskeleton organization//regulation of transcription, DNA-templated	GO:0008270//GO:0003676//GO:0003677//GO:0008017	zinc ion binding//nucleic acid binding//DNA binding//microtubule binding	GO:0045298	tubulin complex	KOG3070	Predicted RNA-binding protein containing PIN domain and invovled in translation or RNA processing
c140977_g5	C2H2	NYSR_vs_NYCR	159.37	381.63	-1.26	0.00254	823197012	XP_012434142.1	PREDICTED: protein indeterminate-domain 2-like isoform X2 [Gossypium raimondii]>gi|763778152|gb|KJB45275.1| hypothetical protein B456_007G298600 [Gossypium raimondii]	590644008	XM_007030901.1	Theobroma cacao C2H2 and C2HC zinc fingers superfamily protein, putative isoform 2 (TCM_026632) mRNA, complete cds	K12309	GLB1, ELNR1	beta-galactosidase	Q9SCQ6	Protein indeterminate-domain 2 OS=Arabidopsis thaliana GN=IDD2 PE=2 SV=1	--	--	--	--	--	--	--	--	--	--
c141075_g1	Orphans	NYSR_vs_NYCR	3282.26	1903.38	0.79	0.0405	590655193	XP_007033916.1	COL domain class transcription factor isoform 1 [Theobroma cacao]>gi|508712945|gb|EOY04842.1| COL domain class transcription factor isoform 1 [Theobroma cacao]	590655196	XM_007033855.1	Theobroma cacao COL domain class transcription factor isoform 2 (TCM_020013) mRNA, complete cds	--	--	--	Q96288	B-box zinc finger protein 24 OS=Arabidopsis thaliana GN=BBX24 PE=1 SV=1	PF00628//PF00643	PHD-finger//B-box zinc finger	--	--	GO:0005515//GO:0008270	protein binding//zinc ion binding	GO:0005622	intracellular	--	--
c141335_g1	SET	NYSR_vs_NYCR	5070.79	382.29	3.73	0.00155	590696782	XP_007045258.1	Rubisco methyltransferase family protein isoform 2 [Theobroma cacao]>gi|508709193|gb|EOY01090.1| Rubisco methyltransferase family protein isoform 2 [Theobroma cacao]	590696781	XM_007045196.1	Theobroma cacao Rubisco methyltransferase family protein isoform 2 (TCM_011041) mRNA, complete cds	--	--	--	E2RBS6	Histone-lysine N-methyltransferase setd3 OS=Canis familiaris GN=SETD3 PE=3 SV=1	PF00856	SET domain	--	--	GO:0005515	protein binding	--	--	KOG1337	N-methyltransferase
c141335_g1	SET	TCSR_vs_TCCR	1489.47	489.58	1.61	0.0272	590696782	XP_007045258.1	Rubisco methyltransferase family protein isoform 2 [Theobroma cacao]>gi|508709193|gb|EOY01090.1| Rubisco methyltransferase family protein isoform 2 [Theobroma cacao]	590696781	XM_007045196.1	Theobroma cacao Rubisco methyltransferase family protein isoform 2 (TCM_011041) mRNA, complete cds	--	--	--	E2RBS6	Histone-lysine N-methyltransferase setd3 OS=Canis familiaris GN=SETD3 PE=3 SV=1	PF00856	SET domain	--	--	GO:0005515	protein binding	--	--	KOG1337	N-methyltransferase
c141381_g3	GRAS	NYSR_vs_NYCR	203.29	1036.97	-2.35	4.52e-11	590677841	XP_007040131.1	GRAS family transcription factor [Theobroma cacao]>gi|508777376|gb|EOY24632.1| GRAS family transcription factor [Theobroma cacao]	590677840	XM_007040069.1	Theobroma cacao GRAS family transcription factor (TCM_016186) mRNA, complete cds	--	--	--	Q9CAN3	Scarecrow-like protein 28 OS=Arabidopsis thaliana GN=SCL28 PE=1 SV=1	--	--	--	--	--	--	--	--	--	--
c141482_g1	MYB	NYSR_vs_NYCR	15.51	87.26	-2.49	0.000202	823250639	XP_012457904.1	PREDICTED: protein RADIALIS-like 3 [Gossypium raimondii]>gi|728845270|gb|KHG24713.1| DnaJ subfamily C member 1 [Gossypium arboreum]>gi|763801842|gb|KJB68780.1| hypothetical protein B456_011G101700 [Gossypium raimondii]	--	--	--	--	--	--	Q6NNN0	Protein RADIALIS-like 3 OS=Arabidopsis thaliana GN=RL3 PE=2 SV=1	PF00165	Bacterial regulatory helix-turn-helix proteins, AraC family	GO:0006355	regulation of transcription, DNA-templated	GO:0043565//GO:0003700	sequence-specific DNA binding//transcription factor activity, sequence-specific DNA binding	GO:0005667	transcription factor complex	--	--
c141482_g1	MYB	TCSR_vs_TCCR	11.92	98.31	-3.04	0.000798	823250639	XP_012457904.1	PREDICTED: protein RADIALIS-like 3 [Gossypium raimondii]>gi|728845270|gb|KHG24713.1| DnaJ subfamily C member 1 [Gossypium arboreum]>gi|763801842|gb|KJB68780.1| hypothetical protein B456_011G101700 [Gossypium raimondii]	--	--	--	--	--	--	Q6NNN0	Protein RADIALIS-like 3 OS=Arabidopsis thaliana GN=RL3 PE=2 SV=1	PF00165	Bacterial regulatory helix-turn-helix proteins, AraC family	GO:0006355	regulation of transcription, DNA-templated	GO:0043565//GO:0003700	sequence-specific DNA binding//transcription factor activity, sequence-specific DNA binding	GO:0005667	transcription factor complex	--	--
c141503_g1	G2-like	NYSR_vs_NYCR	556.68	281.59	0.98	0.0326	590641941	XP_007030373.1	Homeodomain-like superfamily protein, putative isoform 1 [Theobroma cacao]>gi|590641945|ref|XP_007030374.1| Homeodomain-like superfamily protein, putative isoform 1 [Theobroma cacao]>gi|590641952|ref|XP_007030376.1| Homeodomain-like superfamily protein, putative isoform 1 [Theobroma cacao]>gi|508718978|gb|EOY10875.1| Homeodomain-like superfamily protein, putative isoform 1 [Theobroma cacao]>gi|50…	590641944	XM_007030312.1	Theobroma cacao Homeodomain-like superfamily protein, putative isoform 1 (TCM_026171) mRNA, complete cds	--	--	--	Q8GUN5	Protein PHR1-LIKE 1 OS=Arabidopsis thaliana GN=PHL1 PE=1 SV=1	--	--	--	--	--	--	--	--	--	--
c141604_g2	FHA	NYSR_vs_NYCR	4561.41	1498.17	1.61	6.72e-07	823263145	XP_012464336.1	PREDICTED: FHA domain-containing protein DDL isoform X3 [Gossypium raimondii]>gi|763814902|gb|KJB81754.1| hypothetical protein B456_013G161200 [Gossypium raimondii]	590607267	XM_007020889.1	Theobroma cacao SMAD/FHA domain-containing protein isoform 5 (TCM_030975) mRNA, complete cds	K13108	SNIP1	smad nuclear-interacting protein 1	Q8W4D8	FHA domain-containing protein DDL OS=Arabidopsis thaliana GN=DDL PE=1 SV=1	PF00498	FHA domain	--	--	GO:0005515	protein binding	--	--	KOG1882	Transcriptional regulator SNIP1, contains FHA domain
c141688_g1	TAZ	NYSR_vs_NYCR	233.19	936.71	-2.01	7.24e-09	590705692	XP_007047510.1	BTB and TAZ domain protein 4 [Theobroma cacao]>gi|508699771|gb|EOX91667.1| BTB and TAZ domain protein 4 [Theobroma cacao]	590705691	XM_007047448.1	Theobroma cacao BTB and TAZ domain protein 4 (TCM_000785) mRNA, complete cds	--	--	--	Q9FJX5	BTB/POZ and TAZ domain-containing protein 4 OS=Arabidopsis thaliana GN=BT4 PE=1 SV=1	PF01885//PF00651//PF02135//PF07224	RNA 2'-phosphotransferase, Tpt1 / KptA family//BTB/POZ domain//TAZ zinc finger//Chlorophyllase	GO:0015994//GO:0006355//GO:0006388//GO:0015996//GO:0042967	chlorophyll metabolic process//regulation of transcription, DNA-templated//tRNA splicing, via endonucleolytic cleavage and ligation//chlorophyll catabolic process//acyl-carrier-protein biosynthetic process	GO:0016772//GO:0047746//GO:0005515//GO:0004402//GO:0003712//GO:0008270	transferase activity, transferring phosphorus-containing groups//chlorophyllase activity//protein binding//histone acetyltransferase activity//transcription cofactor activity//zinc ion binding	GO:0000123//GO:0005667//GO:0005634	histone acetyltransferase complex//transcription factor complex//nucleus	KOG1778	CREB binding protein/P300 and related TAZ Zn-finger proteins
c141783_g1	MYB	NYSR_vs_NYCR	2343.48	1172.9	1	0.0254	590583972	XP_007015044.1	Myb domain protein 46, putative [Theobroma cacao]>gi|508785407|gb|EOY32663.1| Myb domain protein 46, putative [Theobroma cacao]	590583971	XM_007014982.1	Theobroma cacao Myb domain protein 46, putative (TCM_040694) mRNA, complete cds	K09422	MYBP	myb proto-oncogene protein, plant	Q9LXV2	Transcription factor MYB46 OS=Arabidopsis thaliana GN=MYB46 PE=2 SV=1	PF04061	ORMDL family	--	--	--	--	GO:0016021//GO:0005789	integral component of membrane//endoplasmic reticulum membrane	KOG3319	Predicted membrane protein
c141848_g5	AP2-EREBP	NYSR_vs_NYCR	285.52	79.02	1.85	1.38e-05	823247561	XP_012456446.1	PREDICTED: ethylene-responsive transcription factor WRI1-like [Gossypium raimondii]>gi|763806342|gb|KJB73280.1| hypothetical protein B456_011G225700 [Gossypium raimondii]	590567946	XM_007010594.1	Theobroma cacao Integrase-type DNA-binding superfamily protein, putative (TCM_044588) mRNA, complete cds	--	--	--	Q6X5Y6	Ethylene-responsive transcription factor WRI1 OS=Arabidopsis thaliana GN=WRI1 PE=2 SV=1	PF00290//PF00847	Tryptophan synthase alpha chain//AP2 domain	GO:0006568//GO:0009094//GO:0006571//GO:0000162//GO:0006355	tryptophan metabolic process//L-phenylalanine biosynthetic process//tyrosine biosynthetic process//tryptophan biosynthetic process//regulation of transcription, DNA-templated	GO:0004834//GO:0003700	tryptophan synthase activity//transcription factor activity, sequence-specific DNA binding	GO:0005667	transcription factor complex	--	--
c141895_g1	AP2-EREBP	NYSR_vs_NYCR	331.41	919.98	-1.47	3.87e-05	590573465	XP_007012129.1	Integrase-type DNA-binding superfamily protein [Theobroma cacao]>gi|508782492|gb|EOY29748.1| Integrase-type DNA-binding superfamily protein [Theobroma cacao]	590573464	XM_007012067.1	Theobroma cacao Integrase-type DNA-binding superfamily protein (TCM_037194) mRNA, complete cds	K09286	EREBP	EREBP-like factor	Q9LYD3	Dehydration-responsive element-binding protein 3 OS=Arabidopsis thaliana GN=DREB3 PE=2 SV=1	PF02226//PF00847	Picornavirus coat protein (VP4)//AP2 domain	GO:0006355	regulation of transcription, DNA-templated	GO:0003700//GO:0005198	transcription factor activity, sequence-specific DNA binding//structural molecule activity	GO:0005667//GO:0019028	transcription factor complex//viral capsid	--	--
c141895_g1	AP2-EREBP	TCSR_vs_TCCR	207.74	745.33	-1.84	0.00971	590573465	XP_007012129.1	Integrase-type DNA-binding superfamily protein [Theobroma cacao]>gi|508782492|gb|EOY29748.1| Integrase-type DNA-binding superfamily protein [Theobroma cacao]	590573464	XM_007012067.1	Theobroma cacao Integrase-type DNA-binding superfamily protein (TCM_037194) mRNA, complete cds	K09286	EREBP	EREBP-like factor	Q9LYD3	Dehydration-responsive element-binding protein 3 OS=Arabidopsis thaliana GN=DREB3 PE=2 SV=1	PF02226//PF00847	Picornavirus coat protein (VP4)//AP2 domain	GO:0006355	regulation of transcription, DNA-templated	GO:0003700//GO:0005198	transcription factor activity, sequence-specific DNA binding//structural molecule activity	GO:0005667//GO:0019028	transcription factor complex//viral capsid	--	--
c141926_g2	bHLH	NYSR_vs_NYCR	302.52	661.97	-1.13	0.00518	590595674	XP_007018123.1	DNA binding protein, putative [Theobroma cacao]>gi|508723451|gb|EOY15348.1| DNA binding protein, putative [Theobroma cacao]	590595673	XM_007018061.1	Theobroma cacao DNA binding protein, putative (TCM_034439) mRNA, complete cds	--	--	--	Q9C7T4	Transcription factor bHLH96 OS=Arabidopsis thaliana GN=BHLH96 PE=2 SV=1	PF00010	Helix-loop-helix DNA-binding domain	--	--	GO:0046983	protein dimerization activity	--	--	--	--
c142134_g1	HB	NYSR_vs_NYCR	2580.82	1502.02	0.78	0.043	590586315	XP_007015671.1	BEL1 homeodomain 1, putative [Theobroma cacao]>gi|508786034|gb|EOY33290.1| BEL1 homeodomain 1, putative [Theobroma cacao]	590586314	XM_007015609.1	Theobroma cacao BEL1 homeodomain 1, putative (TCM_041235) mRNA, complete cds	--	--	--	Q9SJ56	BEL1-like homeodomain protein 1 OS=Arabidopsis thaliana GN=BLH1 PE=1 SV=1	PF00046//PF05920	Homeobox domain//Homeobox KN domain	GO:0006355	regulation of transcription, DNA-templated	GO:0003677	DNA binding	--	--	KOG0773	Transcription factor MEIS1 and related HOX domain proteins
c142183_g2	TIG	NYSR_vs_NYCR	1	212.83	-7.73	1.32e-10	159464339	XP_001690399.1	fibrocystin-L-like protein [Chlamydomonas reinhardtii]>gi|158279899|gb|EDP05658.1| fibrocystin-L-like protein [Chlamydomonas reinhardtii]	--	--	--	--	--	--	Q86WI1	Fibrocystin-L OS=Homo sapiens GN=PKHD1L1 PE=2 SV=2	PF00556//PF05428//PF01299	Antenna complex alpha/beta subunit//Corticotropin-releasing factor binding protein (CRF-BP)//Lysosome-associated membrane glycoprotein (Lamp)	GO:0006118//GO:0019684	obsolete electron transport//photosynthesis, light reaction	GO:0045156//GO:0051424	electron transporter, transferring electrons within the cyclic electron transport pathway of photosynthesis activity//corticotropin-releasing hormone binding	GO:0016021//GO:0030077//GO:0016020	integral component of membrane//plasma membrane light-harvesting complex//membrane	--	--
c142183_g2	TIG	TCSR_vs_TCCR	1.26	133.46	-6.72	4.58e-13	159464339	XP_001690399.1	fibrocystin-L-like protein [Chlamydomonas reinhardtii]>gi|158279899|gb|EDP05658.1| fibrocystin-L-like protein [Chlamydomonas reinhardtii]	--	--	--	--	--	--	Q86WI1	Fibrocystin-L OS=Homo sapiens GN=PKHD1L1 PE=2 SV=2	PF00556//PF05428//PF01299	Antenna complex alpha/beta subunit//Corticotropin-releasing factor binding protein (CRF-BP)//Lysosome-associated membrane glycoprotein (Lamp)	GO:0006118//GO:0019684	obsolete electron transport//photosynthesis, light reaction	GO:0045156//GO:0051424	electron transporter, transferring electrons within the cyclic electron transport pathway of photosynthesis activity//corticotropin-releasing hormone binding	GO:0016021//GO:0030077//GO:0016020	integral component of membrane//plasma membrane light-harvesting complex//membrane	--	--
c142256_g2	HB	NYSL_vs_NYCL	2942.45	6879.83	-1.23	0.0148	590618969	XP_007024189.1	HD-ZIP IV family of homeobox-leucine zipper protein with lipid-binding START domain isoform 1 [Theobroma cacao]>gi|508779555|gb|EOY26811.1| HD-ZIP IV family of homeobox-leucine zipper protein with lipid-binding START domain isoform 1 [Theobroma cacao]	590618972	XM_007024128.1	Theobroma cacao HD-ZIP IV family of homeobox-leucine zipper protein with lipid-binding START domain isoform 2 (TCM_028767) mRNA, partial cds	K09338	HD-ZIP	homeobox-leucine zipper protein	P46607	Homeobox-leucine zipper protein GLABRA 2 OS=Arabidopsis thaliana GN=GL2 PE=2 SV=3	PF04977//PF07989//PF02634//PF00046//PF00366//PF05920//PF07941//PF01852	Septum formation initiator//Centrosomin N-terminal motif 1//FdhD/NarQ family//Homeobox domain//Ribosomal protein S17//Homeobox KN domain//Potassium channel Kv1.4 tandem inactivation domain//START domain	GO:0042254//GO:0006813//GO:0006355//GO:0006412//GO:0007049	ribosome biogenesis//potassium ion transport//regulation of transcription, DNA-templated//translation//cell cycle	GO:0003677//GO:0003735//GO:0030955//GO:0005249//GO:0016783//GO:0008289	DNA binding//structural constituent of ribosome//potassium ion binding//voltage-gated potassium channel activity//sulfurtransferase activity//lipid binding	GO:0005840//GO:0005622//GO:0005815//GO:0016021//GO:0008076	ribosome//intracellular//microtubule organizing center//integral component of membrane//voltage-gated potassium channel complex	KOG0483	Transcription factor HEX, contains HOX and HALZ domains
c142351_g2	CSD	NYSR_vs_NYCR	1	24.24	-4.6	0.00155	--	--	--	--	--	--	--	--	--	--	--	--	--	--	--	--	--	--	--	--	--
c142351_g2	CSD	TCSR_vs_TCCR	1	17.23	-4.11	0.0126	--	--	--	--	--	--	--	--	--	--	--	--	--	--	--	--	--	--	--	--	--
c142570_g2	Orphans	NYSR_vs_NYCR	1354.92	3027.03	-1.16	0.00128	590697584	XP_007045481.1	CHASE domain containing histidine kinase protein isoform 1 [Theobroma cacao]>gi|508709416|gb|EOY01313.1| CHASE domain containing histidine kinase protein isoform 1 [Theobroma cacao]	590697583	XM_007045419.1	Theobroma cacao CHASE domain containing histidine kinase protein isoform 1 (TCM_011246) mRNA, complete cds	K14489	AHK2_3_4	arabidopsis histidine kinase 2/3/4 (cytokinin receptor)	Q9C5U0	Histidine kinase 4 OS=Arabidopsis thaliana GN=AHK4 PE=1 SV=1	PF00072//PF01151//PF00512//PF15281	Response regulator receiver domain//GNS1/SUR4 family//His Kinase A (phospho-acceptor) domain//Consortin C-terminus	GO:0016310//GO:0007165//GO:0042998//GO:0000160	phosphorylation//signal transduction//positive regulation of Golgi to plasma membrane protein transport//phosphorelay signal transduction system	GO:0000155//GO:0071253	phosphorelay sensor kinase activity//connexin binding	GO:0005802//GO:0009365//GO:0016021	trans-Golgi network//protein histidine kinase complex//integral component of membrane	KOG0519	Sensory transduction histidine kinase
c142646_g1	ARR-B	NYSR_vs_NYCR	253.98	476.99	-0.91	0.0456	590722604	XP_007051942.1	5'-3' exonuclease family protein, putative isoform 1 [Theobroma cacao]>gi|508704203|gb|EOX96099.1| 5'-3' exonuclease family protein, putative isoform 1 [Theobroma cacao]	590722603	XM_007051880.1	Theobroma cacao 5'-3' exonuclease family protein, putative isoform 1 (TCM_005432) mRNA, complete cds	K15338	GEN1, GEN	flap endonuclease GEN	Q9LPD2	Flap endonuclease GEN-like 1 OS=Arabidopsis thaliana GN=GEN1 PE=2 SV=3	PF00788//PF07425//PF00072//PF09446//PF00867//PF00752//PF00433	Ras association (RalGDS/AF-6) domain//Pardaxin//Response regulator receiver domain//VMA21-like domain//XPG I-region//XPG N-terminal domain//Protein kinase C terminal domain	GO:0006468//GO:0007165//GO:0009069//GO:0016310//GO:0070072//GO:0000160//GO:0006281	protein phosphorylation//signal transduction//serine family amino acid metabolic process//phosphorylation//vacuolar proton-transporting V-type ATPase complex assembly//phosphorelay signal transduction system//DNA repair	GO:0004674//GO:0005524//GO:0004518	protein serine/threonine kinase activity//ATP binding//nuclease activity	GO:0005576	extracellular region	KOG2519	5'-3' exonuclease
c142811_g2	bZIP	NYSR_vs_NYCR	802.74	268.4	1.58	0.0481	590651617	XP_007032940.1	Basic leucine-zipper 42 [Theobroma cacao]>gi|508711969|gb|EOY03866.1| Basic leucine-zipper 42 [Theobroma cacao]	590651616	XM_007032878.1	Theobroma cacao Basic leucine-zipper 42 (TCM_019070) mRNA, complete cds	--	--	--	Q9FMC2	Basic leucine zipper 43 OS=Arabidopsis thaliana GN=BZIP43 PE=1 SV=1	PF06005//PF03131//PF00170//PF06156//PF07716//PF07989//PF02183	Protein of unknown function (DUF904)//bZIP Maf transcription factor//bZIP transcription factor//Protein of unknown function (DUF972)//Basic region leucine zipper//Centrosomin N-terminal motif 1//Homeobox associated leucine zipper	GO:0006260//GO:0043093//GO:0000917//GO:0006355	DNA replication//FtsZ-dependent cytokinesis//barrier septum assembly//regulation of transcription, DNA-templated	GO:0003677//GO:0043565//GO:0003700	DNA binding//sequence-specific DNA binding//transcription factor activity, sequence-specific DNA binding	GO:0005667//GO:0005634//GO:0005737//GO:0005815	transcription factor complex//nucleus//cytoplasm//microtubule organizing center	--	--
c143141_g1	TRAF	NYSR_vs_NYCR	4020.12	1974.48	1.03	0.0493	590591186	XP_007016944.1	Tetratricopeptide repeat (TPR)-containing protein [Theobroma cacao]>gi|508787307|gb|EOY34563.1| Tetratricopeptide repeat (TPR)-containing protein [Theobroma cacao]	590591185	XM_007016882.1	Theobroma cacao Tetratricopeptide repeat (TPR)-containing protein (TCM_042191) mRNA, complete cds	--	--	--	O65020	Ethylene-overproduction protein 1 OS=Arabidopsis thaliana GN=ETO1 PE=1 SV=2	PF13374//PF00651//PF13371//PF13181//PF13414//PF13176//PF00515	Tetratricopeptide repeat//BTB/POZ domain//Tetratricopeptide repeat//Tetratricopeptide repeat//TPR repeat//Tetratricopeptide repeat//Tetratricopeptide repeat	--	--	GO:0005515	protein binding	--	--	--	--
c143232_g1	bHLH	NYSR_vs_NYCR	2211.2	3943.44	-0.83	0.0372	590583992	XP_007015050.1	Basic helix-loop-helix (bHLH) DNA-binding superfamily protein [Theobroma cacao]>gi|508785413|gb|EOY32669.1| Basic helix-loop-helix (bHLH) DNA-binding superfamily protein [Theobroma cacao]	590583991	XM_007014988.1	Theobroma cacao Basic helix-loop-helix (bHLH) DNA-binding superfamily protein (TCM_040699) mRNA, complete cds	--	--	--	Q9ZVB5	Transcription factor bHLH100 OS=Arabidopsis thaliana GN=BHLH100 PE=2 SV=1	PF00010	Helix-loop-helix DNA-binding domain	--	--	GO:0046983	protein dimerization activity	--	--	--	--
c143250_g7	TRAF	NYSL_vs_NYCL	241.01	599.21	-1.31	0.0206	590669589	XP_007037818.1	BTB and TAZ domain protein 2 isoform 1 [Theobroma cacao]>gi|508775063|gb|EOY22319.1| BTB and TAZ domain protein 2 isoform 1 [Theobroma cacao]	590669595	XM_007037758.1	Theobroma cacao BTB and TAZ domain protein 2 isoform 3 (TCM_014531) mRNA, partial cds	--	--	--	Q94BN0	BTB/POZ and TAZ domain-containing protein 2 OS=Arabidopsis thaliana GN=BT2 PE=1 SV=1	PF02135//PF00651	TAZ zinc finger//BTB/POZ domain	GO:0006355//GO:0042967	regulation of transcription, DNA-templated//acyl-carrier-protein biosynthetic process	GO:0004402//GO:0005515//GO:0008270//GO:0003712	histone acetyltransferase activity//protein binding//zinc ion binding//transcription cofactor activity	GO:0000123//GO:0005667//GO:0005634	histone acetyltransferase complex//transcription factor complex//nucleus	KOG1778	CREB binding protein/P300 and related TAZ Zn-finger proteins
c143250_g7	TRAF	NYSR_vs_NYCR	892.93	5740.2	-2.68	2.69e-14	590669589	XP_007037818.1	BTB and TAZ domain protein 2 isoform 1 [Theobroma cacao]>gi|508775063|gb|EOY22319.1| BTB and TAZ domain protein 2 isoform 1 [Theobroma cacao]	590669595	XM_007037758.1	Theobroma cacao BTB and TAZ domain protein 2 isoform 3 (TCM_014531) mRNA, partial cds	--	--	--	Q94BN0	BTB/POZ and TAZ domain-containing protein 2 OS=Arabidopsis thaliana GN=BT2 PE=1 SV=1	PF02135//PF00651	TAZ zinc finger//BTB/POZ domain	GO:0006355//GO:0042967	regulation of transcription, DNA-templated//acyl-carrier-protein biosynthetic process	GO:0004402//GO:0005515//GO:0008270//GO:0003712	histone acetyltransferase activity//protein binding//zinc ion binding//transcription cofactor activity	GO:0000123//GO:0005667//GO:0005634	histone acetyltransferase complex//transcription factor complex//nucleus	KOG1778	CREB binding protein/P300 and related TAZ Zn-finger proteins
c143250_g7	TRAF	TCSR_vs_TCCR	1297.88	8863.18	-2.77	0.00282	590669589	XP_007037818.1	BTB and TAZ domain protein 2 isoform 1 [Theobroma cacao]>gi|508775063|gb|EOY22319.1| BTB and TAZ domain protein 2 isoform 1 [Theobroma cacao]	590669595	XM_007037758.1	Theobroma cacao BTB and TAZ domain protein 2 isoform 3 (TCM_014531) mRNA, partial cds	--	--	--	Q94BN0	BTB/POZ and TAZ domain-containing protein 2 OS=Arabidopsis thaliana GN=BT2 PE=1 SV=1	PF02135//PF00651	TAZ zinc finger//BTB/POZ domain	GO:0006355//GO:0042967	regulation of transcription, DNA-templated//acyl-carrier-protein biosynthetic process	GO:0004402//GO:0005515//GO:0008270//GO:0003712	histone acetyltransferase activity//protein binding//zinc ion binding//transcription cofactor activity	GO:0000123//GO:0005667//GO:0005634	histone acetyltransferase complex//transcription factor complex//nucleus	KOG1778	CREB binding protein/P300 and related TAZ Zn-finger proteins
c143250_g7	TAZ	NYSL_vs_NYCL	241.01	599.21	-1.31	0.0206	590669589	XP_007037818.1	BTB and TAZ domain protein 2 isoform 1 [Theobroma cacao]>gi|508775063|gb|EOY22319.1| BTB and TAZ domain protein 2 isoform 1 [Theobroma cacao]	590669595	XM_007037758.1	Theobroma cacao BTB and TAZ domain protein 2 isoform 3 (TCM_014531) mRNA, partial cds	--	--	--	Q94BN0	BTB/POZ and TAZ domain-containing protein 2 OS=Arabidopsis thaliana GN=BT2 PE=1 SV=1	PF02135//PF00651	TAZ zinc finger//BTB/POZ domain	GO:0006355//GO:0042967	regulation of transcription, DNA-templated//acyl-carrier-protein biosynthetic process	GO:0004402//GO:0005515//GO:0008270//GO:0003712	histone acetyltransferase activity//protein binding//zinc ion binding//transcription cofactor activity	GO:0000123//GO:0005667//GO:0005634	histone acetyltransferase complex//transcription factor complex//nucleus	KOG1778	CREB binding protein/P300 and related TAZ Zn-finger proteins
c143250_g7	TAZ	NYSR_vs_NYCR	892.93	5740.2	-2.68	2.69e-14	590669589	XP_007037818.1	BTB and TAZ domain protein 2 isoform 1 [Theobroma cacao]>gi|508775063|gb|EOY22319.1| BTB and TAZ domain protein 2 isoform 1 [Theobroma cacao]	590669595	XM_007037758.1	Theobroma cacao BTB and TAZ domain protein 2 isoform 3 (TCM_014531) mRNA, partial cds	--	--	--	Q94BN0	BTB/POZ and TAZ domain-containing protein 2 OS=Arabidopsis thaliana GN=BT2 PE=1 SV=1	PF02135//PF00651	TAZ zinc finger//BTB/POZ domain	GO:0006355//GO:0042967	regulation of transcription, DNA-templated//acyl-carrier-protein biosynthetic process	GO:0004402//GO:0005515//GO:0008270//GO:0003712	histone acetyltransferase activity//protein binding//zinc ion binding//transcription cofactor activity	GO:0000123//GO:0005667//GO:0005634	histone acetyltransferase complex//transcription factor complex//nucleus	KOG1778	CREB binding protein/P300 and related TAZ Zn-finger proteins
c143250_g7	TAZ	TCSR_vs_TCCR	1297.88	8863.18	-2.77	0.00282	590669589	XP_007037818.1	BTB and TAZ domain protein 2 isoform 1 [Theobroma cacao]>gi|508775063|gb|EOY22319.1| BTB and TAZ domain protein 2 isoform 1 [Theobroma cacao]	590669595	XM_007037758.1	Theobroma cacao BTB and TAZ domain protein 2 isoform 3 (TCM_014531) mRNA, partial cds	--	--	--	Q94BN0	BTB/POZ and TAZ domain-containing protein 2 OS=Arabidopsis thaliana GN=BT2 PE=1 SV=1	PF02135//PF00651	TAZ zinc finger//BTB/POZ domain	GO:0006355//GO:0042967	regulation of transcription, DNA-templated//acyl-carrier-protein biosynthetic process	GO:0004402//GO:0005515//GO:0008270//GO:0003712	histone acetyltransferase activity//protein binding//zinc ion binding//transcription cofactor activity	GO:0000123//GO:0005667//GO:0005634	histone acetyltransferase complex//transcription factor complex//nucleus	KOG1778	CREB binding protein/P300 and related TAZ Zn-finger proteins
c143396_g1	RWP-RK	NYSR_vs_NYCR	1559.61	2773.41	-0.83	0.0409	590595364	XP_007018035.1	Plant regulator RWP-RK family protein, putative [Theobroma cacao]>gi|508723363|gb|EOY15260.1| Plant regulator RWP-RK family protein, putative [Theobroma cacao]	590595363	XM_007017973.1	Theobroma cacao Plant regulator RWP-RK family protein, putative (TCM_034391) mRNA, complete cds	--	--	--	Q9LE38	Protein NLP4 OS=Arabidopsis thaliana GN=NLP4 PE=2 SV=1	PF04218//PF00564	CENP-B N-terminal DNA-binding domain//PB1 domain	--	--	GO:0005515//GO:0003677	protein binding//DNA binding	--	--	--	--
c143479_g1	C2C2-Dof	NYSR_vs_NYCR	329.23	603.29	-0.87	0.0468	590624358	XP_007025580.1	F-box family protein, putative [Theobroma cacao]>gi|508780946|gb|EOY28202.1| F-box family protein, putative [Theobroma cacao]	590624357	XM_007025518.1	Theobroma cacao F-box family protein, putative (TCM_029834) mRNA, complete cds	--	--	--	Q9FZA4	Dof zinc finger protein DOF1.4 OS=Arabidopsis thaliana GN=DOF1.4 PE=2 SV=1	PF02701	Dof domain, zinc finger	GO:0006355	regulation of transcription, DNA-templated	GO:0003677	DNA binding	--	--	--	--
c143496_g1	mTERF	NYSL_vs_NYCL	616.21	180.55	1.77	0.00131	590676345	XP_007039709.1	Major facilitator superfamily protein isoform 1 [Theobroma cacao]>gi|508776954|gb|EOY24210.1| Major facilitator superfamily protein isoform 1 [Theobroma cacao]	590676344	XM_007039647.1	Theobroma cacao Major facilitator superfamily protein isoform 1 (TCM_015879) mRNA, complete cds	K13783	SLC37A1_2	MFS transporter, OPA family, solute carrier family 37 (glycerol-3-phosphate transporter), member 1/2	O23596	Putative glycerol-3-phosphate transporter 4 OS=Arabidopsis thaliana GN=At4g17550 PE=3 SV=2	PF04147//PF03137//PF02536//PF00083//PF07690	Nop14-like family//Organic Anion Transporter Polypeptide (OATP) family//mTERF//Sugar (and other) transporter//Major Facilitator Superfamily	GO:0055085//GO:0006355//GO:0006810	transmembrane transport//regulation of transcription, DNA-templated//transport	GO:0005215//GO:0003690//GO:0022857	transporter activity//double-stranded DNA binding//transmembrane transporter activity	GO:0016020//GO:0016021//GO:0032040//GO:0005739	membrane//integral component of membrane//small-subunit processome//mitochondrion	KOG2533	Permease of the major facilitator superfamily
c143512_g1	BSD	NYSR_vs_NYCR	2262.47	1217.33	0.89	0.0321	590660283	XP_007035359.1	BSD domain-containing protein, putative [Theobroma cacao]>gi|508714388|gb|EOY06285.1| BSD domain-containing protein, putative [Theobroma cacao]	590660282	XM_007035297.1	Theobroma cacao BSD domain-containing protein, putative (TCM_021069) mRNA, complete cds	--	--	--	Q5ZIK6	BSD domain-containing protein 1 OS=Gallus gallus GN=BSDC1 PE=2 SV=1	--	--	--	--	--	--	--	--	KOG2690	Uncharacterized conserved protein, contains BSD domain
c143652_g1	FHA	NYSR_vs_NYCR	201.28	418.3	-1.06	0.0204	763754791	KJB22122.1	hypothetical protein B456_004G030700 [Gossypium raimondii]	590585806	XM_007015469.1	Theobroma cacao NADH:cytochrome B5 reductase 1 (TCM_041133) mRNA, complete cds	K08235	E2.4.1.207	xyloglucan:xyloglucosyl transferase	Q41542	Probable xyloglucan endotransglucosylase/hydrolase OS=Triticum aestivum GN=XTH PE=2 SV=1	PF06955//PF00444//PF00498//PF05125//PF00722	Xyloglucan endo-transglycosylase (XET) C-terminus//Ribosomal protein L36//FHA domain//Phage major capsid protein, P2 family//Glycosyl hydrolases family 16	GO:0042254//GO:0006412//GO:0006073//GO:0005975	ribosome biogenesis//translation//cellular glucan metabolic process//carbohydrate metabolic process	GO:0016762//GO:0004553//GO:0005515//GO:0003735	xyloglucan:xyloglucosyl transferase activity//hydrolase activity, hydrolyzing O-glycosyl compounds//protein binding//structural constituent of ribosome	GO:0005840//GO:0048046//GO:0005618//GO:0005622//GO:0019028	ribosome//apoplast//cell wall//intracellular//viral capsid	--	--
c143670_g1	GNAT	NYSL_vs_NYCL	263.08	43.52	2.6	6.85e-07	590616197	XP_007023438.1	Acyl-CoA N-acyltransferases superfamily protein [Theobroma cacao]>gi|508778804|gb|EOY26060.1| Acyl-CoA N-acyltransferases superfamily protein [Theobroma cacao]	823215968	XM_012585263.1	PREDICTED: Gossypium raimondii probable N-acetyltransferase HLS1 (LOC105765976), mRNA	--	--	--	Q42381	Probable N-acetyltransferase HLS1 OS=Arabidopsis thaliana GN=HLS1 PE=1 SV=1	PF10261//PF00583//PF13673	Inositol phospholipid synthesis and fat-storage-inducing TM//Acetyltransferase (GNAT) family//Acetyltransferase (GNAT) domain	GO:0019915//GO:0042967	lipid storage//acyl-carrier-protein biosynthetic process	GO:0008080	N-acetyltransferase activity	GO:0005789	endoplasmic reticulum membrane	--	--
c143777_g1	AP2-EREBP	NYSR_vs_NYCR	409.06	761	-0.9	0.0413	590564569	XP_007009698.1	Ethylene-responsive transcription factor RAP2-7, putative isoform 1 [Theobroma cacao]>gi|508726611|gb|EOY18508.1| Ethylene-responsive transcription factor RAP2-7, putative isoform 1 [Theobroma cacao]	590564571	XM_007009637.1	Theobroma cacao AP2 domain-containing transcription factor, putative isoform 2 (TCM_043051) mRNA, complete cds	K09284	AP2	AP2-like factor, euAP2 lineage	Q9SK03	Ethylene-responsive transcription factor RAP2-7 OS=Arabidopsis thaliana GN=RAP2-7 PE=2 SV=2	PF00847//PF04805	AP2 domain//E10-like protein conserved region	GO:0006355//GO:0055114	regulation of transcription, DNA-templated//oxidation-reduction process	GO:0003700//GO:0016972	transcription factor activity, sequence-specific DNA binding//thiol oxidase activity	GO:0005667	transcription factor complex	--	--
c143875_g2	WRKY	NYSR_vs_NYCR	446.48	1024.97	-1.2	0.000943	590667552	XP_007037253.1	WRKY DNA-binding protein 72, putative [Theobroma cacao]>gi|508774498|gb|EOY21754.1| WRKY DNA-binding protein 72, putative [Theobroma cacao]	590667551	XM_007037191.1	Theobroma cacao WRKY DNA-binding protein 72, putative (TCM_013860) mRNA, complete cds	--	--	--	Q8VWV6	Probable WRKY transcription factor 61 OS=Arabidopsis thaliana GN=WRKY61 PE=2 SV=1	PF00269//PF03106	Small, acid-soluble spore proteins, alpha/beta type//WRKY DNA -binding domain	GO:0006265//GO:0006355	DNA topological change//regulation of transcription, DNA-templated	GO:0003690//GO:0043565//GO:0003700	double-stranded DNA binding//sequence-specific DNA binding//transcription factor activity, sequence-specific DNA binding	GO:0005667	transcription factor complex	--	--
c144047_g2	bHLH	NYSR_vs_NYCR	5368.15	2946.69	0.87	0.019	590572852	XP_007011960.1	LJRHL1-like 1 [Theobroma cacao]>gi|508782323|gb|EOY29579.1| LJRHL1-like 1 [Theobroma cacao]	590572851	XM_007011898.1	Theobroma cacao LJRHL1-like 1 (TCM_037077) mRNA, complete cds	--	--	--	Q9ZUG9	Transcription factor bHLH66 OS=Arabidopsis thaliana GN=BHLH66 PE=2 SV=1	PF03343//PF00010	SART-1 family//Helix-loop-helix DNA-binding domain	GO:0000398	mRNA splicing, via spliceosome	GO:0046983	protein dimerization activity	--	--	--	--
c144173_g1	CCAAT	NYSL_vs_NYCL	1752.12	792.71	1.14	0.0384	590584040	XP_007015064.1	Nuclear transcription factor Y subunit A-9, putative [Theobroma cacao]>gi|508785427|gb|EOY32683.1| Nuclear transcription factor Y subunit A-9, putative [Theobroma cacao]	590584039	XM_007015002.1	Theobroma cacao Nuclear transcription factor Y subunit A-9, putative (TCM_040712) mRNA, complete cds	K08064	NFYA	nuclear transcription factor Y, alpha	Q945M9	Nuclear transcription factor Y subunit A-9 OS=Arabidopsis thaliana GN=NFYA9 PE=2 SV=1	PF02045//PF15208//PF06467	CCAAT-binding transcription factor (CBF-B/NF-YA) subunit B//Rab15 effector//MYM-type Zinc finger with FCS sequence motif	GO:0006355//GO:0001881	regulation of transcription, DNA-templated//receptor recycling	GO:0008270//GO:0003700	zinc ion binding//transcription factor activity, sequence-specific DNA binding	GO:0005667	transcription factor complex	KOG1561	CCAAT-binding factor, subunit B (HAP2)
c144173_g1	CCAAT	NYSR_vs_NYCR	1748.11	1027.76	0.77	0.0432	590584040	XP_007015064.1	Nuclear transcription factor Y subunit A-9, putative [Theobroma cacao]>gi|508785427|gb|EOY32683.1| Nuclear transcription factor Y subunit A-9, putative [Theobroma cacao]	590584039	XM_007015002.1	Theobroma cacao Nuclear transcription factor Y subunit A-9, putative (TCM_040712) mRNA, complete cds	K08064	NFYA	nuclear transcription factor Y, alpha	Q945M9	Nuclear transcription factor Y subunit A-9 OS=Arabidopsis thaliana GN=NFYA9 PE=2 SV=1	PF02045//PF15208//PF06467	CCAAT-binding transcription factor (CBF-B/NF-YA) subunit B//Rab15 effector//MYM-type Zinc finger with FCS sequence motif	GO:0006355//GO:0001881	regulation of transcription, DNA-templated//receptor recycling	GO:0008270//GO:0003700	zinc ion binding//transcription factor activity, sequence-specific DNA binding	GO:0005667	transcription factor complex	KOG1561	CCAAT-binding factor, subunit B (HAP2)
c144215_g1	HB	NYSR_vs_NYCR	719.69	1343.55	-0.9	0.0201	590676529	XP_007039762.1	Homeobox-leucine zipper protein 4 / HD-ZIP protein [Theobroma cacao]>gi|508777007|gb|EOY24263.1| Homeobox-leucine zipper protein 4 / HD-ZIP protein [Theobroma cacao]	590676528	XM_007039700.1	Theobroma cacao Homeobox-leucine zipper protein 4 / HD-ZIP protein (TCM_015919) mRNA, complete cds	K09338	HD-ZIP	homeobox-leucine zipper protein	Q05466	Homeobox-leucine zipper protein HAT4 OS=Arabidopsis thaliana GN=HAT4 PE=1 SV=1	PF04618//PF00046	HD-ZIP protein N terminus//Homeobox domain	--	--	GO:0003677	DNA binding	GO:0005634	nucleus	--	--
c144260_g1	LOB	NYSR_vs_NYCR	3055.73	5250.36	-0.78	0.0269	590687279	XP_007042619.1	LOB domain-containing protein 38, putative [Theobroma cacao]>gi|508706554|gb|EOX98450.1| LOB domain-containing protein 38, putative [Theobroma cacao]	590687278	XM_007042557.1	Theobroma cacao LOB domain-containing protein 38, putative (TCM_007211) mRNA, complete cds	--	--	--	Q9SN23	LOB domain-containing protein 38 OS=Arabidopsis thaliana GN=LBD38 PE=2 SV=1	--	--	--	--	--	--	--	--	--	--
c144411_g1	ARF	NYSL_vs_NYCL	4270.9	1904.37	1.17	0.0268	590721131	XP_007051522.1	Auxin response factor 11 isoform 1 [Theobroma cacao]>gi|508703783|gb|EOX95679.1| Auxin response factor 11 isoform 1 [Theobroma cacao]	590721130	XM_007051460.1	Theobroma cacao Auxin response factor 11 isoform 1 (TCM_005126) mRNA, complete cds	K14486	K14486, ARF	auxin response factor	Q9XED8	Auxin response factor 9 OS=Arabidopsis thaliana GN=ARF9 PE=1 SV=1	PF02309//PF02362//PF06507	AUX/IAA family//B3 DNA binding domain//Auxin response factor	GO:0006355//GO:0009725	regulation of transcription, DNA-templated//response to hormone	GO:0003677	DNA binding	GO:0005634	nucleus	--	--
c144411_g1	ARF	NYSR_vs_NYCR	3587.85	6463.85	-0.85	0.021	590721131	XP_007051522.1	Auxin response factor 11 isoform 1 [Theobroma cacao]>gi|508703783|gb|EOX95679.1| Auxin response factor 11 isoform 1 [Theobroma cacao]	590721130	XM_007051460.1	Theobroma cacao Auxin response factor 11 isoform 1 (TCM_005126) mRNA, complete cds	K14486	K14486, ARF	auxin response factor	Q9XED8	Auxin response factor 9 OS=Arabidopsis thaliana GN=ARF9 PE=1 SV=1	PF02309//PF02362//PF06507	AUX/IAA family//B3 DNA binding domain//Auxin response factor	GO:0006355//GO:0009725	regulation of transcription, DNA-templated//response to hormone	GO:0003677	DNA binding	GO:0005634	nucleus	--	--
c144538_g2	CCAAT	NYSL_vs_NYCL	1384.38	82.92	4.06	5.26e-05	590724873	XP_007052591.1	Cohesin subunit rad21, putative isoform 1 [Theobroma cacao]>gi|508704852|gb|EOX96748.1| Cohesin subunit rad21, putative isoform 1 [Theobroma cacao]	590636231	XM_007028748.1	Theobroma cacao Nuclear factor Y, putative (TCM_024732) mRNA, complete cds	K06670	SCC1, MCD1, RAD21	cohesin complex subunit SCC1	Q9FQ19	Sister chromatid cohesion 1 protein 3 OS=Arabidopsis thaliana GN=SYN3 PE=2 SV=2	PF04825//PF04824//PF02045	N terminus of Rad21 / Rec8 like protein//Conserved region of Rad21 / Rec8 like protein//CCAAT-binding transcription factor (CBF-B/NF-YA) subunit B	GO:0006355	regulation of transcription, DNA-templated	GO:0005515//GO:0003700	protein binding//transcription factor activity, sequence-specific DNA binding	GO:0005667//GO:0000228	transcription factor complex//nuclear chromosome	KOG1213	Sister chromatid cohesion complex Cohesin, subunit RAD21/SCC1
c144538_g2	CCAAT	NYSR_vs_NYCR	1343.06	80.38	4.06	1.72e-09	590724873	XP_007052591.1	Cohesin subunit rad21, putative isoform 1 [Theobroma cacao]>gi|508704852|gb|EOX96748.1| Cohesin subunit rad21, putative isoform 1 [Theobroma cacao]	590636231	XM_007028748.1	Theobroma cacao Nuclear factor Y, putative (TCM_024732) mRNA, complete cds	K06670	SCC1, MCD1, RAD21	cohesin complex subunit SCC1	Q9FQ19	Sister chromatid cohesion 1 protein 3 OS=Arabidopsis thaliana GN=SYN3 PE=2 SV=2	PF04825//PF04824//PF02045	N terminus of Rad21 / Rec8 like protein//Conserved region of Rad21 / Rec8 like protein//CCAAT-binding transcription factor (CBF-B/NF-YA) subunit B	GO:0006355	regulation of transcription, DNA-templated	GO:0005515//GO:0003700	protein binding//transcription factor activity, sequence-specific DNA binding	GO:0005667//GO:0000228	transcription factor complex//nuclear chromosome	KOG1213	Sister chromatid cohesion complex Cohesin, subunit RAD21/SCC1
c144538_g2	CCAAT	TCSL_vs_TCCL	1053.3	50.1	4.39	1.06e-11	590724873	XP_007052591.1	Cohesin subunit rad21, putative isoform 1 [Theobroma cacao]>gi|508704852|gb|EOX96748.1| Cohesin subunit rad21, putative isoform 1 [Theobroma cacao]	590636231	XM_007028748.1	Theobroma cacao Nuclear factor Y, putative (TCM_024732) mRNA, complete cds	K06670	SCC1, MCD1, RAD21	cohesin complex subunit SCC1	Q9FQ19	Sister chromatid cohesion 1 protein 3 OS=Arabidopsis thaliana GN=SYN3 PE=2 SV=2	PF04825//PF04824//PF02045	N terminus of Rad21 / Rec8 like protein//Conserved region of Rad21 / Rec8 like protein//CCAAT-binding transcription factor (CBF-B/NF-YA) subunit B	GO:0006355	regulation of transcription, DNA-templated	GO:0005515//GO:0003700	protein binding//transcription factor activity, sequence-specific DNA binding	GO:0005667//GO:0000228	transcription factor complex//nuclear chromosome	KOG1213	Sister chromatid cohesion complex Cohesin, subunit RAD21/SCC1
c144623_g2	GNAT	NYSR_vs_NYCR	2049.08	236.48	3.12	3.1e-21	590591118	XP_007016925.1	Acyl-CoA N-acyltransferases superfamily protein [Theobroma cacao]>gi|508787288|gb|EOY34544.1| Acyl-CoA N-acyltransferases superfamily protein [Theobroma cacao]	823153244	XM_012621007.1	PREDICTED: Gossypium raimondii probable N-acetyltransferase HLS1 (LOC105792428), mRNA	--	--	--	O64815	Probable N-acetyltransferase HLS1-like OS=Arabidopsis thaliana GN=At2g23060 PE=2 SV=1	PF03175	DNA polymerase type B, organellar and viral	GO:0006260	DNA replication	GO:0003887//GO:0008408//GO:0000166//GO:0003677	DNA-directed DNA polymerase activity//3'-5' exonuclease activity//nucleotide binding//DNA binding	GO:0042575	DNA polymerase complex	--	--
c144623_g2	GNAT	TCSR_vs_TCCR	281.33	73.66	1.93	0.00979	590591118	XP_007016925.1	Acyl-CoA N-acyltransferases superfamily protein [Theobroma cacao]>gi|508787288|gb|EOY34544.1| Acyl-CoA N-acyltransferases superfamily protein [Theobroma cacao]	823153244	XM_012621007.1	PREDICTED: Gossypium raimondii probable N-acetyltransferase HLS1 (LOC105792428), mRNA	--	--	--	O64815	Probable N-acetyltransferase HLS1-like OS=Arabidopsis thaliana GN=At2g23060 PE=2 SV=1	PF03175	DNA polymerase type B, organellar and viral	GO:0006260	DNA replication	GO:0003887//GO:0008408//GO:0000166//GO:0003677	DNA-directed DNA polymerase activity//3'-5' exonuclease activity//nucleotide binding//DNA binding	GO:0042575	DNA polymerase complex	--	--
c144625_g2	HSF	NYSR_vs_NYCR	54.66	6.97	2.97	0.000299	590658473	XP_007034864.1	Heat stress transcription factor A-6b, putative [Theobroma cacao]>gi|508713893|gb|EOY05790.1| Heat stress transcription factor A-6b, putative [Theobroma cacao]	590658472	XM_007034802.1	Theobroma cacao Heat stress transcription factor A-6b, putative (TCM_020700) mRNA, complete cds	K09419	HSFF	heat shock transcription factor, other eukaryote	Q9LUH8	Heat stress transcription factor A-6b OS=Arabidopsis thaliana GN=HSFA6b PE=2 SV=1	PF06422//PF00472//PF00178//PF00447//PF02098	CDR ABC transporter//RF-1 domain//Ets-domain//HSF-type DNA-binding//Tick histamine binding protein	GO:0006810//GO:0006415//GO:0030682//GO:0006355//GO:0006449	transport//translational termination//evasion or tolerance of host defense response//regulation of transcription, DNA-templated//regulation of translational termination	GO:0042626//GO:0003747//GO:0043176//GO:0043565//GO:0003700//GO:0005524	ATPase activity, coupled to transmembrane movement of substances//translation release factor activity//amine binding//sequence-specific DNA binding//transcription factor activity, sequence-specific DNA binding//ATP binding	GO:0005840//GO:0018444//GO:0016021//GO:0005634//GO:0005667	ribosome//translation release factor complex//integral component of membrane//nucleus//transcription factor complex	KOG0627	Heat shock transcription factor
c144625_g2	HSF	TCSR_vs_TCCR	47.6	7.07	2.75	0.0317	590658473	XP_007034864.1	Heat stress transcription factor A-6b, putative [Theobroma cacao]>gi|508713893|gb|EOY05790.1| Heat stress transcription factor A-6b, putative [Theobroma cacao]	590658472	XM_007034802.1	Theobroma cacao Heat stress transcription factor A-6b, putative (TCM_020700) mRNA, complete cds	K09419	HSFF	heat shock transcription factor, other eukaryote	Q9LUH8	Heat stress transcription factor A-6b OS=Arabidopsis thaliana GN=HSFA6b PE=2 SV=1	PF06422//PF00472//PF00178//PF00447//PF02098	CDR ABC transporter//RF-1 domain//Ets-domain//HSF-type DNA-binding//Tick histamine binding protein	GO:0006810//GO:0006415//GO:0030682//GO:0006355//GO:0006449	transport//translational termination//evasion or tolerance of host defense response//regulation of transcription, DNA-templated//regulation of translational termination	GO:0042626//GO:0003747//GO:0043176//GO:0043565//GO:0003700//GO:0005524	ATPase activity, coupled to transmembrane movement of substances//translation release factor activity//amine binding//sequence-specific DNA binding//transcription factor activity, sequence-specific DNA binding//ATP binding	GO:0005840//GO:0018444//GO:0016021//GO:0005634//GO:0005667	ribosome//translation release factor complex//integral component of membrane//nucleus//transcription factor complex	KOG0627	Heat shock transcription factor
c144639_g2	AUX/IAA	NYSR_vs_NYCR	461.96	165.07	1.48	0.000113	590577605	XP_007013279.1	Indoleacetic acid-induced protein 16, putative [Theobroma cacao]>gi|508783642|gb|EOY30898.1| Indoleacetic acid-induced protein 16, putative [Theobroma cacao]	590577604	XM_007013217.1	Theobroma cacao Indoleacetic acid-induced protein 16, putative (TCM_037947) mRNA, complete cds	K14484	IAA	auxin-responsive protein IAA	Q75GK0	Auxin-responsive protein IAA11 OS=Oryza sativa subsp. japonica GN=IAA11 PE=2 SV=1	PF02309	AUX/IAA family	GO:0006355	regulation of transcription, DNA-templated	--	--	GO:0005634	nucleus	--	--
c144715_g2	GNAT	NYSR_vs_NYCR	4810.55	2728.25	0.82	0.0447	590599202	XP_007019116.1	Aldehyde dehydrogenase 3H1 isoform 1 [Theobroma cacao]>gi|508724444|gb|EOY16341.1| Aldehyde dehydrogenase 3H1 isoform 1 [Theobroma cacao]	590599201	XM_007019054.1	Theobroma cacao Aldehyde dehydrogenase 3H1 isoform 1 (TCM_035151) mRNA, complete cds	K00128	E1.2.1.3	aldehyde dehydrogenase (NAD+)	Q70DU8	Aldehyde dehydrogenase family 3 member H1 OS=Arabidopsis thaliana GN=ALDH3H1 PE=1 SV=2	PF00171//PF13673//PF13508//PF00583//PF13302	Aldehyde dehydrogenase family//Acetyltransferase (GNAT) domain//Acetyltransferase (GNAT) domain//Acetyltransferase (GNAT) family//Acetyltransferase (GNAT) domain	GO:0055114//GO:0042967//GO:0008152	oxidation-reduction process//acyl-carrier-protein biosynthetic process//metabolic process	GO:0008080//GO:0016491	N-acetyltransferase activity//oxidoreductase activity	--	--	KOG2456	Aldehyde dehydrogenase
c144849_g1	bHLH	NYSR_vs_NYCR	7830.43	17385.2	-1.15	0.000489	590623729	XP_007025402.1	Basic helix-loop-helix DNA-binding superfamily protein, putative isoform 2 [Theobroma cacao]>gi|508780768|gb|EOY28024.1| Basic helix-loop-helix DNA-binding superfamily protein, putative isoform 2 [Theobroma cacao]	590623728	XM_007025340.1	Theobroma cacao Basic helix-loop-helix DNA-binding superfamily protein, putative isoform 2 (TCM_029711) mRNA, complete cds	--	--	--	Q9S7Y1	Transcription factor bHLH30 OS=Arabidopsis thaliana GN=BHLH30 PE=1 SV=1	PF00010	Helix-loop-helix DNA-binding domain	--	--	GO:0046983	protein dimerization activity	--	--	--	--
c144849_g1	bHLH	TCSR_vs_TCCR	3581.79	15488.1	-2.11	0.00133	590623729	XP_007025402.1	Basic helix-loop-helix DNA-binding superfamily protein, putative isoform 2 [Theobroma cacao]>gi|508780768|gb|EOY28024.1| Basic helix-loop-helix DNA-binding superfamily protein, putative isoform 2 [Theobroma cacao]	590623728	XM_007025340.1	Theobroma cacao Basic helix-loop-helix DNA-binding superfamily protein, putative isoform 2 (TCM_029711) mRNA, complete cds	--	--	--	Q9S7Y1	Transcription factor bHLH30 OS=Arabidopsis thaliana GN=BHLH30 PE=1 SV=1	PF00010	Helix-loop-helix DNA-binding domain	--	--	GO:0046983	protein dimerization activity	--	--	--	--
c144879_g7	HB	NYSL_vs_NYCL	113.57	299.08	-1.4	0.0171	590579625	XP_007013839.1	Overexpressor of cationic peroxidase 3, putative [Theobroma cacao]>gi|508784202|gb|EOY31458.1| Overexpressor of cationic peroxidase 3, putative [Theobroma cacao]	590579624	XM_007013777.1	Theobroma cacao Overexpressor of cationic peroxidase 3, putative (TCM_038389) mRNA, complete cds	--	--	--	Q8H0V5	Protein OVEREXPRESSOR OF CATIONIC PEROXIDASE 3 OS=Arabidopsis thaliana GN=OCP3 PE=1 SV=1	PF00072//PF05830//PF00046	Response regulator receiver domain//Nodulation protein Z (NodZ)//Homeobox domain	GO:0009877//GO:0000160//GO:0009312	nodulation//phosphorelay signal transduction system//oligosaccharide biosynthetic process	GO:0016758//GO:0003677	transferase activity, transferring hexosyl groups//DNA binding	--	--	--	--
c144882_g4	MYB	NYSR_vs_NYCR	5.76	36.73	-2.67	0.0134	590575409	XP_007012678.1	GHMYB10, putative [Theobroma cacao]>gi|508783041|gb|EOY30297.1| GHMYB10, putative [Theobroma cacao]	590575408	XM_007012616.1	Theobroma cacao GHMYB10, putative (TCM_037555) mRNA, complete cds	K09422	MYBP	myb proto-oncogene protein, plant	Q9FJA2	Transcription factor TT2 OS=Arabidopsis thaliana GN=TT2 PE=1 SV=1	--	--	--	--	--	--	--	--	KOG0048	Transcription factor, Myb superfamily
c144900_g1	bZIP	TCSR_vs_TCCR	1	24.33	-4.6	0.0431	--	--	--	--	--	--	--	--	--	--	--	PF07716//PF04135//PF00512//PF03131//PF00170	Basic region leucine zipper//Nucleolar RNA-binding protein, Nop10p family//His Kinase A (phospho-acceptor) domain//bZIP Maf transcription factor//bZIP transcription factor	GO:0042254//GO:0000160//GO:0006355//GO:0016310//GO:0001522//GO:0007165	ribosome biogenesis//phosphorelay signal transduction system//regulation of transcription, DNA-templated//phosphorylation//pseudouridine synthesis//signal transduction	GO:0043565//GO:0003677//GO:0030515//GO:0003700//GO:0000155	sequence-specific DNA binding//DNA binding//snoRNA binding//transcription factor activity, sequence-specific DNA binding//phosphorelay sensor kinase activity	GO:0005634//GO:0072588//GO:0005667//GO:0009365	nucleus//box H/ACA RNP complex//transcription factor complex//protein histidine kinase complex	--	--
c145060_g1	NAC	NYSL_vs_NYCL	395.17	160.95	1.3	0.016	823123720	XP_012477074.1	PREDICTED: NAC domain-containing protein 90-like [Gossypium raimondii]>gi|763741596|gb|KJB09095.1| hypothetical protein B456_001G122800 [Gossypium raimondii]	590586679	XM_007015709.1	Theobroma cacao NAC domain protein, IPR003441 (TCM_041364) mRNA, complete cds	--	--	--	Q9M290	Putative NAC domain-containing protein 61 OS=Arabidopsis thaliana GN=NAC061 PE=2 SV=1	PF12124//PF02365	Coronavirus polyprotein cleavage domain//No apical meristem (NAM) protein	GO:0006508//GO:0006355	proteolysis//regulation of transcription, DNA-templated	GO:0008242//GO:0003677//GO:0016740//GO:0016817//GO:0016788//GO:0004197	omega peptidase activity//DNA binding//transferase activity//hydrolase activity, acting on acid anhydrides//hydrolase activity, acting on ester bonds//cysteine-type endopeptidase activity	--	--	--	--
c145213_g2	MYB	NYSR_vs_NYCR	6985.55	2476.66	1.5	0.000142	590666823	XP_007037069.1	Homeodomain-like superfamily protein, putative isoform 1 [Theobroma cacao]>gi|508774314|gb|EOY21570.1| Homeodomain-like superfamily protein, putative isoform 1 [Theobroma cacao]	590666822	XM_007037007.1	Theobroma cacao Homeodomain-like superfamily protein, putative isoform 1 (TCM_013400) mRNA, complete cds	--	--	--	B3H5A8	Protein REVEILLE 7 OS=Arabidopsis thaliana GN=RVE7 PE=2 SV=1	PF07291	Methylamine utilisation protein MauE	GO:0030416	methylamine metabolic process	--	--	GO:0016021	integral component of membrane	--	--
c145340_g1	GRAS	NYSR_vs_NYCR	174.19	36.48	2.26	0.00181	590591201	XP_007016948.1	GRAS family transcription factor, putative [Theobroma cacao]>gi|508787311|gb|EOY34567.1| GRAS family transcription factor, putative [Theobroma cacao]	590591200	XM_007016886.1	Theobroma cacao GRAS family transcription factor, putative (TCM_042194) mRNA, complete cds	--	--	--	Q5NE24	Nodulation-signaling pathway 2 protein OS=Medicago truncatula GN=NSP2 PE=1 SV=1	--	--	--	--	--	--	--	--	--	--
c145423_g1	GRAS	NYSR_vs_NYCR	355.22	652.99	-0.88	0.0389	590703716	XP_007046954.1	Chitin-inducible gibberellin-responsive protein, putative isoform 1 [Theobroma cacao]>gi|590703720|ref|XP_007046955.1| Chitin-inducible gibberellin-responsive protein, putative isoform 1 [Theobroma cacao]>gi|590703724|ref|XP_007046956.1| PPPDE thiol peptidase family protein, putative isoform 1 [Theobroma cacao]>gi|508699215|gb|EOX91111.1| Chitin-inducible gibberellin-responsive protein, putative …	590703719	XM_007046893.1	Theobroma cacao Chitin-inducible gibberellin-responsive protein, putative isoform 1 (TCM_000399) mRNA, complete cds	--	--	--	Q9FL03	Scarecrow-like protein 4 OS=Arabidopsis thaliana GN=SCL4 PE=2 SV=1	--	--	--	--	--	--	--	--	--	--
c145442_g5	Orphans	NYSR_vs_NYCR	777.29	1550.5	-1	0.00763	590712100	XP_007049295.1	CHASE domain containing histidine kinase protein, putative isoform 2 [Theobroma cacao]>gi|508701556|gb|EOX93452.1| CHASE domain containing histidine kinase protein, putative isoform 2 [Theobroma cacao]	590712099	XM_007049233.1	Theobroma cacao CHASE domain containing histidine kinase protein, putative isoform 2 (TCM_002326) mRNA, complete cds	K14489	AHK2_3_4	arabidopsis histidine kinase 2/3/4 (cytokinin receptor)	Q9C5U2	Histidine kinase 2 OS=Arabidopsis thaliana GN=AHK2 PE=1 SV=1	PF00512//PF00072	His Kinase A (phospho-acceptor) domain//Response regulator receiver domain	GO:0007165//GO:0000160//GO:0016310	signal transduction//phosphorelay signal transduction system//phosphorylation	GO:0000155	phosphorelay sensor kinase activity	GO:0009365	protein histidine kinase complex	KOG0519	Sensory transduction histidine kinase
c145524_g1	bHLH	NYSR_vs_NYCR	1646.61	649.19	1.34	9.51e-05	590709858	XP_007048669.1	White-brown-complex ABC transporter family [Theobroma cacao]>gi|508700930|gb|EOX92826.1| White-brown-complex ABC transporter family [Theobroma cacao]	590709857	XM_007048607.1	Theobroma cacao White-brown-complex ABC transporter family (TCM_001689) mRNA, complete cds	--	--	--	Q9MAH4	ABC transporter G family member 10 OS=Arabidopsis thaliana GN=ABCG10 PE=3 SV=1	PF06422//PF01061//PF00010	CDR ABC transporter//ABC-2 type transporter//Helix-loop-helix DNA-binding domain	GO:0006810	transport	GO:0046983//GO:0042626//GO:0005524	protein dimerization activity//ATPase activity, coupled to transmembrane movement of substances//ATP binding	GO:0016021//GO:0016020	integral component of membrane//membrane	KOG0061	Transporter, ABC superfamily (Breast cancer resistance protein)
c145540_g2	Orphans	NYSR_vs_NYCR	1	24.42	-4.61	0.00993	326497323	BAK02246.1	predicted protein [Hordeum vulgare subsp. vulgare]	--	--	--	--	--	--	Q8I7C3	LIM and SH3 domain protein Lasp OS=Drosophila melanogaster GN=Lasp PE=1 SV=2	PF00412//PF01080	LIM domain//Presenilin	--	--	GO:0008270//GO:0004190	zinc ion binding//aspartic-type endopeptidase activity	GO:0016021	integral component of membrane	KOG1700	Regulatory protein MLP and related LIM proteins
c145578_g6	WRKY	NYSR_vs_NYCR	975.82	322.39	1.6	8.23e-06	590719776	XP_007051149.1	WRKY DNA-binding protein 23, putative [Theobroma cacao]>gi|508703410|gb|EOX95306.1| WRKY DNA-binding protein 23, putative [Theobroma cacao]	590719775	XM_007051087.1	Theobroma cacao WRKY DNA-binding protein 23, putative (TCM_004843) mRNA, complete cds	--	--	--	O22900	Probable WRKY transcription factor 23 OS=Arabidopsis thaliana GN=WRKY23 PE=2 SV=1	PF03106	WRKY DNA -binding domain	GO:0006355	regulation of transcription, DNA-templated	GO:0043565//GO:0003700	sequence-specific DNA binding//transcription factor activity, sequence-specific DNA binding	GO:0005667	transcription factor complex	--	--
c145653_g2	bZIP	NYSL_vs_NYCL	939.74	283.59	1.73	0.000401	823150568	XP_012475105.1	PREDICTED: common plant regulatory factor 1-like isoform X2 [Gossypium raimondii]>gi|763757260|gb|KJB24591.1| hypothetical protein B456_004G153100 [Gossypium raimondii]>gi|763757261|gb|KJB24592.1| hypothetical protein B456_004G153100 [Gossypium raimondii]	823150567	XM_012619651.1	PREDICTED: Gossypium raimondii common plant regulatory factor 1-like (LOC105791547), transcript variant X4, mRNA	K09060	GBF	plant G-box-binding factor	P42776	G-box-binding factor 3 OS=Arabidopsis thaliana GN=GBF3 PE=1 SV=2	--	--	--	--	--	--	--	--	--	--
c145653_g2	bZIP	NYSR_vs_NYCR	1555.48	849.63	0.87	0.0193	823150568	XP_012475105.1	PREDICTED: common plant regulatory factor 1-like isoform X2 [Gossypium raimondii]>gi|763757260|gb|KJB24591.1| hypothetical protein B456_004G153100 [Gossypium raimondii]>gi|763757261|gb|KJB24592.1| hypothetical protein B456_004G153100 [Gossypium raimondii]	823150567	XM_012619651.1	PREDICTED: Gossypium raimondii common plant regulatory factor 1-like (LOC105791547), transcript variant X4, mRNA	K09060	GBF	plant G-box-binding factor	P42776	G-box-binding factor 3 OS=Arabidopsis thaliana GN=GBF3 PE=1 SV=2	--	--	--	--	--	--	--	--	--	--
c145653_g2	bZIP	TCSL_vs_TCCL	1341.74	392.65	1.77	0.0297	823150568	XP_012475105.1	PREDICTED: common plant regulatory factor 1-like isoform X2 [Gossypium raimondii]>gi|763757260|gb|KJB24591.1| hypothetical protein B456_004G153100 [Gossypium raimondii]>gi|763757261|gb|KJB24592.1| hypothetical protein B456_004G153100 [Gossypium raimondii]	823150567	XM_012619651.1	PREDICTED: Gossypium raimondii common plant regulatory factor 1-like (LOC105791547), transcript variant X4, mRNA	K09060	GBF	plant G-box-binding factor	P42776	G-box-binding factor 3 OS=Arabidopsis thaliana GN=GBF3 PE=1 SV=2	--	--	--	--	--	--	--	--	--	--
c145883_g11	C3H	NYSL_vs_NYCL	2887.03	473.43	2.61	3.98e-09	590576405	XP_007012951.1	Zinc finger C-x8-C-x5-C-x3-H type family protein, putative [Theobroma cacao]>gi|508783314|gb|EOY30570.1| Zinc finger C-x8-C-x5-C-x3-H type family protein, putative [Theobroma cacao]	590576404	XM_007012889.1	Theobroma cacao Zinc finger C-x8-C-x5-C-x3-H type family protein, putative (TCM_037730) mRNA, complete cds	--	--	--	Q9M0G2	Zinc finger CCCH domain-containing protein 49 OS=Arabidopsis thaliana GN=At4g29190 PE=2 SV=1	PF00642	Zinc finger C-x8-C-x5-C-x3-H type (and similar)	--	--	GO:0046872	metal ion binding	--	--	KOG1595	CCCH-type Zn-finger protein
c145883_g11	C3H	TCSL_vs_TCCL	3268.63	695.01	2.23	0.00098	590576405	XP_007012951.1	Zinc finger C-x8-C-x5-C-x3-H type family protein, putative [Theobroma cacao]>gi|508783314|gb|EOY30570.1| Zinc finger C-x8-C-x5-C-x3-H type family protein, putative [Theobroma cacao]	590576404	XM_007012889.1	Theobroma cacao Zinc finger C-x8-C-x5-C-x3-H type family protein, putative (TCM_037730) mRNA, complete cds	--	--	--	Q9M0G2	Zinc finger CCCH domain-containing protein 49 OS=Arabidopsis thaliana GN=At4g29190 PE=2 SV=1	PF00642	Zinc finger C-x8-C-x5-C-x3-H type (and similar)	--	--	GO:0046872	metal ion binding	--	--	KOG1595	CCCH-type Zn-finger protein
c145954_g2	GRAS	NYSR_vs_NYCR	5044.43	2275.24	1.15	0.000779	590673046	XP_007038779.1	Scarecrow-like protein 8, putative [Theobroma cacao]>gi|508776024|gb|EOY23280.1| Scarecrow-like protein 8, putative [Theobroma cacao]	590673045	XM_007038717.1	Theobroma cacao Scarecrow-like protein 8, putative (TCM_015228) mRNA, complete cds	--	--	--	Q9FYR7	Scarecrow-like protein 8 OS=Arabidopsis thaliana GN=SCL8 PE=2 SV=1	PF04614//PF00444//PF05793	Pex19 protein family//Ribosomal protein L36//Transcription initiation factor IIF, alpha subunit (TFIIF-alpha)	GO:0006367//GO:0006412//GO:0032968//GO:0042254	transcription initiation from RNA polymerase II promoter//translation//positive regulation of transcription elongation from RNA polymerase II promoter//ribosome biogenesis	GO:0003735//GO:0003677	structural constituent of ribosome//DNA binding	GO:0005622//GO:0005777//GO:0005634//GO:0005840	intracellular//peroxisome//nucleus//ribosome	--	--
c145958_g1	MADS	NYSR_vs_NYCR	209.22	95.04	1.14	0.0331	590672193	XP_007038540.1	AGAMOUS-like 20 [Theobroma cacao]>gi|508775785|gb|EOY23041.1| AGAMOUS-like 20 [Theobroma cacao]	590672192	XM_007038478.1	Theobroma cacao AGAMOUS-like 20 (TCM_015049) mRNA, complete cds	--	--	--	O64645	MADS-box protein SOC1 OS=Arabidopsis thaliana GN=SOC1 PE=1 SV=1	PF03461//PF00319//PF03938//PF06156//PF09432//PF04977//PF02601//PF04111//PF01486	TRCF domain//SRF-type transcription factor (DNA-binding and dimerisation domain)//Outer membrane protein (OmpH-like)//Protein of unknown function (DUF972)//Tho complex subunit THP2//Septum formation initiator//Exonuclease VII, large subunit//Autophagy protein Apg6//K-box region	GO:0006914//GO:0006355//GO:0006368//GO:0007049//GO:0006406//GO:0006260//GO:0006281//GO:0006308	autophagy//regulation of transcription, DNA-templated//transcription elongation from RNA polymerase II promoter//cell cycle//mRNA export from nucleus//DNA replication//DNA repair//DNA catabolic process	GO:0003677//GO:0008855//GO:0051082//GO:0003700//GO:0046983	DNA binding//exodeoxyribonuclease VII activity//unfolded protein binding//transcription factor activity, sequence-specific DNA binding//protein dimerization activity	GO:0000446//GO:0009318//GO:0005667//GO:0005634	nucleoplasmic THO complex//exodeoxyribonuclease VII complex//transcription factor complex//nucleus	KOG0014	MADS box transcription factor
c146180_g3	MYB	NYSR_vs_NYCR	946.08	20.7	5.51	3.95e-11	590666767	XP_007037054.1	Myb domain protein 52 isoform 2, partial [Theobroma cacao]>gi|508774299|gb|EOY21555.1| Myb domain protein 52 isoform 2, partial [Theobroma cacao]	590666766	XM_007036992.1	Theobroma cacao Myb domain protein 52 isoform 2 (TCM_013357) mRNA, partial cds	K09422	MYBP	myb proto-oncogene protein, plant	Q9FDW1	Transcription factor MYB44 OS=Arabidopsis thaliana GN=MYB44 PE=2 SV=1	--	--	--	--	--	--	--	--	KOG0048	Transcription factor, Myb superfamily
c146194_g6	ARID	NYSR_vs_NYCR	78.2	17.75	2.14	0.00213	590656754	XP_007034361.1	HMG box protein with ARID/BRIGHT DNA-binding domain isoform 2 [Theobroma cacao]>gi|508713390|gb|EOY05287.1| HMG box protein with ARID/BRIGHT DNA-binding domain isoform 2 [Theobroma cacao]	590656750	XM_007034298.1	Theobroma cacao HMG box protein with ARID/BRIGHT DNA-binding domain isoform 1 (TCM_020322) mRNA, complete cds	--	--	--	Q9MAT6	High mobility group B protein 15 OS=Arabidopsis thaliana GN=HMGB15 PE=2 SV=1	PF01388	ARID/BRIGHT DNA binding domain	--	--	GO:0003677	DNA binding	--	--	KOG0381	HMG box-containing protein
c146194_g6	HMG	NYSR_vs_NYCR	78.2	17.75	2.14	0.00213	590656754	XP_007034361.1	HMG box protein with ARID/BRIGHT DNA-binding domain isoform 2 [Theobroma cacao]>gi|508713390|gb|EOY05287.1| HMG box protein with ARID/BRIGHT DNA-binding domain isoform 2 [Theobroma cacao]	590656750	XM_007034298.1	Theobroma cacao HMG box protein with ARID/BRIGHT DNA-binding domain isoform 1 (TCM_020322) mRNA, complete cds	--	--	--	Q9MAT6	High mobility group B protein 15 OS=Arabidopsis thaliana GN=HMGB15 PE=2 SV=1	PF01388	ARID/BRIGHT DNA binding domain	--	--	GO:0003677	DNA binding	--	--	KOG0381	HMG box-containing protein
c146339_g1	C2C2-Dof	NYSR_vs_NYCR	4432.45	2424.96	0.87	0.0204	823212024	XP_012438765.1	PREDICTED: cyclic dof factor 3 [Gossypium raimondii]>gi|763783864|gb|KJB50935.1| hypothetical protein B456_008G193700 [Gossypium raimondii]	823212023	XM_012583311.1	PREDICTED: Gossypium raimondii cyclic dof factor 3 (LOC105764653), mRNA	--	--	--	Q8LFV3	Cyclic dof factor 3 OS=Arabidopsis thaliana GN=CDF3 PE=1 SV=2	PF02701//PF04758//PF01552	Dof domain, zinc finger//Ribosomal protein S30//Picornavirus 2B protein	GO:0018144//GO:0006508//GO:0006412//GO:0042254//GO:0006355//GO:0006144	RNA-protein covalent cross-linking//proteolysis//translation//ribosome biogenesis//regulation of transcription, DNA-templated//purine nucleobase metabolic process	GO:0000166//GO:0016787//GO:0008233//GO:0016779//GO:0003677//GO:0005198//GO:0016740//GO:0003735//GO:0008234//GO:0003968	nucleotide binding//hydrolase activity//peptidase activity//nucleotidyltransferase activity//DNA binding//structural molecule activity//transferase activity//structural constituent of ribosome//cysteine-type peptidase activity//RNA-directed RNA polymerase activity	GO:0019012//GO:0005840//GO:0031379//GO:0005622	virion//ribosome//RNA-directed RNA polymerase complex//intracellular	--	--
c146360_g3	Orphans	NYSR_vs_NYCR	4326.56	1800.5	1.26	0.000152	728847872	KHG27315.1	putative fructose-bisphosphate aldolase 1, chloroplastic -like protein [Gossypium arboreum]	590685163	XM_007041965.1	Theobroma cacao B-box type zinc finger family protein (TCM_006783) mRNA, complete cds	K01623	ALDO	fructose-bisphosphate aldolase, class I	Q944G9	Probable fructose-bisphosphate aldolase 2, chloroplastic OS=Arabidopsis thaliana GN=FBA2 PE=1 SV=2	PF04989//PF00643//PF00274	Cephalosporin hydroxylase//B-box zinc finger//Fructose-bisphosphate aldolase class-I	GO:0006020//GO:0006096//GO:0006094//GO:0015976//GO:0006013//GO:0006000//GO:0006098//GO:0008610	inositol metabolic process//glycolytic process//gluconeogenesis//carbon utilization//mannose metabolic process//fructose metabolic process//pentose-phosphate shunt//lipid biosynthetic process	GO:0008168//GO:0008270//GO:0004332	methyltransferase activity//zinc ion binding//fructose-bisphosphate aldolase activity	GO:0005622	intracellular	KOG1557	Fructose-biphosphate aldolase
c146412_g3	C2C2-Dof	NYSR_vs_NYCR	306.32	151.55	1.02	0.0397	823149589	XP_012474646.1	PREDICTED: dof zinc finger protein DOF4.6-like isoform X3 [Gossypium raimondii]>gi|823149591|ref|XP_012474647.1| PREDICTED: dof zinc finger protein DOF4.6-like isoform X3 [Gossypium raimondii]	823214135	XM_012584364.1	PREDICTED: Gossypium raimondii dof zinc finger protein DOF4.6 (LOC105765332), transcript variant X4, mRNA	--	--	--	Q9ZPY0	Dof zinc finger protein DOF2.5 OS=Arabidopsis thaliana GN=DOF2.5 PE=2 SV=3	PF02701	Dof domain, zinc finger	GO:0006355	regulation of transcription, DNA-templated	GO:0003677	DNA binding	--	--	--	--
c146442_g1	GNAT	NYSR_vs_NYCR	140.24	365.85	-1.38	0.00165	590705850	XP_007047556.1	N-acetyl-l-glutamate synthase 1 [Theobroma cacao]>gi|508699817|gb|EOX91713.1| N-acetyl-l-glutamate synthase 1 [Theobroma cacao]	590705849	XM_007047494.1	Theobroma cacao N-acetyl-l-glutamate synthase 1 (TCM_000809) mRNA, complete cds	K14682	argAB	amino-acid N-acetyltransferase	B5X4Z4	Probable amino-acid acetyltransferase NAGS2, chloroplastic OS=Arabidopsis thaliana GN=NAGS2 PE=2 SV=1	PF00583//PF08445//PF13508	Acetyltransferase (GNAT) family//FR47-like protein//Acetyltransferase (GNAT) domain	GO:0042967	acyl-carrier-protein biosynthetic process	GO:0016747//GO:0008080	transferase activity, transferring acyl groups other than amino-acyl groups//N-acetyltransferase activity	--	--	KOG2436	Acetylglutamate kinase/acetylglutamate synthase
c146529_g1	HSF	NYSR_vs_NYCR	559.5	2780.46	-2.31	3.64e-08	590716873	XP_007050485.1	DNA binding protein, putative isoform 3 [Theobroma cacao]>gi|590716876|ref|XP_007050486.1| DNA binding protein, putative isoform 3 [Theobroma cacao]>gi|590716883|ref|XP_007050488.1| DNA binding protein, putative isoform 3 [Theobroma cacao]>gi|508702746|gb|EOX94642.1| DNA binding protein, putative isoform 3 [Theobroma cacao]>gi|508702747|gb|EOX94643.1| DNA binding protein, putative isoform 3 [Theo…	590716886	XM_007050427.1	Theobroma cacao DNA binding protein, putative isoform 1 (TCM_004275) mRNA, complete cds	K09419	HSFF	heat shock transcription factor, other eukaryote	Q9LUH8	Heat stress transcription factor A-6b OS=Arabidopsis thaliana GN=HSFA6b PE=2 SV=1	PF00447//PF03310	HSF-type DNA-binding//Caulimovirus DNA-binding protein	GO:0006355	regulation of transcription, DNA-templated	GO:0003677//GO:0043565//GO:0003700	DNA binding//sequence-specific DNA binding//transcription factor activity, sequence-specific DNA binding	GO:0005667//GO:0005634	transcription factor complex//nucleus	KOG0627	Heat shock transcription factor
c146529_g1	HSF	TCSR_vs_TCCR	250	1349.42	-2.43	0.0046	590716873	XP_007050485.1	DNA binding protein, putative isoform 3 [Theobroma cacao]>gi|590716876|ref|XP_007050486.1| DNA binding protein, putative isoform 3 [Theobroma cacao]>gi|590716883|ref|XP_007050488.1| DNA binding protein, putative isoform 3 [Theobroma cacao]>gi|508702746|gb|EOX94642.1| DNA binding protein, putative isoform 3 [Theobroma cacao]>gi|508702747|gb|EOX94643.1| DNA binding protein, putative isoform 3 [Theo…	590716886	XM_007050427.1	Theobroma cacao DNA binding protein, putative isoform 1 (TCM_004275) mRNA, complete cds	K09419	HSFF	heat shock transcription factor, other eukaryote	Q9LUH8	Heat stress transcription factor A-6b OS=Arabidopsis thaliana GN=HSFA6b PE=2 SV=1	PF00447//PF03310	HSF-type DNA-binding//Caulimovirus DNA-binding protein	GO:0006355	regulation of transcription, DNA-templated	GO:0003677//GO:0043565//GO:0003700	DNA binding//sequence-specific DNA binding//transcription factor activity, sequence-specific DNA binding	GO:0005667//GO:0005634	transcription factor complex//nucleus	KOG0627	Heat shock transcription factor
c146537_g6	MYB	NYSL_vs_NYCL	20.94	1.36	3.94	0.00219	590719487	XP_007051069.1	MYB-like DNA-binding domain protein [Theobroma cacao]>gi|508703330|gb|EOX95226.1| MYB-like DNA-binding domain protein [Theobroma cacao]	590719486	XM_007051007.1	Theobroma cacao MYB-like DNA-binding domain protein (TCM_004777) mRNA, complete cds	K09422	MYBP	myb proto-oncogene protein, plant	O22264	Transcription factor MYB12 OS=Arabidopsis thaliana GN=MYB12 PE=2 SV=1	--	--	--	--	--	--	--	--	KOG0048	Transcription factor, Myb superfamily
c146537_g6	MYB	TCSR_vs_TCCR	46.88	5.66	3.05	0.0125	590719487	XP_007051069.1	MYB-like DNA-binding domain protein [Theobroma cacao]>gi|508703330|gb|EOX95226.1| MYB-like DNA-binding domain protein [Theobroma cacao]	590719486	XM_007051007.1	Theobroma cacao MYB-like DNA-binding domain protein (TCM_004777) mRNA, complete cds	K09422	MYBP	myb proto-oncogene protein, plant	O22264	Transcription factor MYB12 OS=Arabidopsis thaliana GN=MYB12 PE=2 SV=1	--	--	--	--	--	--	--	--	KOG0048	Transcription factor, Myb superfamily
c146595_g1	C2C2-Dof	NYSR_vs_NYCR	7460.62	3378.94	1.14	0.0007	590570049	XP_007011240.1	CBL-interacting protein kinase 10 [Theobroma cacao]>gi|508728153|gb|EOY20050.1| CBL-interacting protein kinase 10 [Theobroma cacao]	590570048	XM_007011178.1	Theobroma cacao CBL-interacting protein kinase 10 (TCM_045446) mRNA, complete cds	--	--	--	Q5W736	CBL-interacting protein kinase 18 OS=Oryza sativa subsp. japonica GN=CIPK18 PE=2 SV=1	PF01155//PF00069//PF06293//PF07714//PF02701//PF03822	Hydrogenase/urease nickel incorporation, metallochaperone, hypA//Protein kinase domain//Lipopolysaccharide kinase (Kdo/WaaP) family//Protein tyrosine kinase//Dof domain, zinc finger//NAF domain	GO:0006464//GO:0006468//GO:0007165//GO:0006355	cellular protein modification process//protein phosphorylation//signal transduction//regulation of transcription, DNA-templated	GO:0003677//GO:0016773//GO:0004672//GO:0016151//GO:0005524	DNA binding//phosphotransferase activity, alcohol group as acceptor//protein kinase activity//nickel cation binding//ATP binding	GO:0016020	membrane	KOG0583	Serine/threonine protein kinase
c146668_g1	RWP-RK	NYSR_vs_NYCR	981.2	4167.03	-2.09	6.44e-11	590683492	XP_007041614.1	Plant regulator RWP-RK family protein, putative isoform 2 [Theobroma cacao]>gi|508705549|gb|EOX97445.1| Plant regulator RWP-RK family protein, putative isoform 2 [Theobroma cacao]	590683491	XM_007041552.1	Theobroma cacao Plant regulator RWP-RK family protein, putative isoform 2 (TCM_006453) mRNA, complete cds	--	--	--	Q7X9B9	Protein NLP2 OS=Arabidopsis thaliana GN=NLP2 PE=2 SV=3	PF00564	PB1 domain	--	--	GO:0005515	protein binding	--	--	--	--
c146668_g1	RWP-RK	TCSR_vs_TCCR	791.53	2607.61	-1.72	0.0145	590683492	XP_007041614.1	Plant regulator RWP-RK family protein, putative isoform 2 [Theobroma cacao]>gi|508705549|gb|EOX97445.1| Plant regulator RWP-RK family protein, putative isoform 2 [Theobroma cacao]	590683491	XM_007041552.1	Theobroma cacao Plant regulator RWP-RK family protein, putative isoform 2 (TCM_006453) mRNA, complete cds	--	--	--	Q7X9B9	Protein NLP2 OS=Arabidopsis thaliana GN=NLP2 PE=2 SV=3	PF00564	PB1 domain	--	--	GO:0005515	protein binding	--	--	--	--
c146674_g6	MYB	NYSR_vs_NYCR	109.77	274.58	-1.32	0.00489	590628661	XP_007026779.1	Duplicated homeodomain-like superfamily protein [Theobroma cacao]>gi|508715384|gb|EOY07281.1| Duplicated homeodomain-like superfamily protein [Theobroma cacao]	590628660	XM_007026717.1	Theobroma cacao Duplicated homeodomain-like superfamily protein (TCM_021750) mRNA, complete cds	--	--	--	Q8S9H7	Transcription factor DIVARICATA OS=Antirrhinum majus GN=DIVARICATA PE=2 SV=1	PF04769//PF09111	Mating-type protein MAT alpha 1 HMG-box//SLIDE	GO:0045895//GO:0006338//GO:0007531	positive regulation of mating-type specific transcription, DNA-templated//chromatin remodeling//mating type determination	GO:0003676//GO:0008301//GO:0005524//GO:0016818	nucleic acid binding//DNA binding, bending//ATP binding//hydrolase activity, acting on acid anhydrides, in phosphorus-containing anhydrides	GO:0005634	nucleus	KOG0724	Zuotin and related molecular chaperones (DnaJ superfamily), contains DNA-binding domains
c146731_g3	TIG	NYSR_vs_NYCR	1	15.04	-3.91	0.0132	--	--	--	--	--	--	--	--	--	--	--	PF01833	IPT/TIG domain	--	--	GO:0005515	protein binding	--	--	--	--
c146926_g3	SBP	NYSR_vs_NYCR	857.08	1633.41	-0.93	0.0137	590692010	XP_007043941.1	Squamosa promoter-binding protein transcription factor family protein, putative isoform 2 [Theobroma cacao]>gi|508707876|gb|EOX99772.1| Squamosa promoter-binding protein transcription factor family protein, putative isoform 2 [Theobroma cacao]	590692009	XM_007043879.1	Theobroma cacao Squamosa promoter-binding protein transcription factor family protein, putative isoform 2 (TCM_008671) mRNA, complete cds	--	--	--	P0DI11	Squamosa promoter-binding-like protein 13B OS=Arabidopsis thaliana GN=SPL13B PE=3 SV=1	PF03110//PF03324	SBP domain//Herpesvirus DNA helicase/primase complex associated protein	GO:0019079	viral genome replication	GO:0003677	DNA binding	GO:0005634	nucleus	--	--
c146940_g4	WRKY	NYSR_vs_NYCR	775.49	312.12	1.31	0.026	590642513	XP_007030538.1	WRKY DNA-binding protein 21 isoform 1 [Theobroma cacao]>gi|508719143|gb|EOY11040.1| WRKY DNA-binding protein 21 isoform 1 [Theobroma cacao]	590642516	XM_007030477.1	Theobroma cacao WRKY DNA-binding protein 21 isoform 2 (TCM_026314) mRNA, complete cds	--	--	--	Q93WU6	Probable WRKY transcription factor 74 OS=Arabidopsis thaliana GN=WRKY74 PE=2 SV=2	PF09803//PF03106	Uncharacterized conserved protein (DUF2346)//WRKY DNA -binding domain	GO:0006355//GO:0033617	regulation of transcription, DNA-templated//mitochondrial respiratory chain complex IV assembly	GO:0003700//GO:0043565	transcription factor activity, sequence-specific DNA binding//sequence-specific DNA binding	GO:0005667//GO:0005739	transcription factor complex//mitochondrion	--	--
c146946_g1	LOB	NYSR_vs_NYCR	192.17	1502.92	-2.97	0.000287	728830652	KHG10095.1	LOB domain-containing 4 -like protein [Gossypium arboreum]	823245167	XM_012599799.1	PREDICTED: Gossypium raimondii LOB domain-containing protein 4-like (LOC105776860), mRNA	--	--	--	Q9SHE9	LOB domain-containing protein 4 OS=Arabidopsis thaliana GN=LBD4 PE=2 SV=1	PF00631	GGL domain	GO:0007186//GO:0007165	G-protein coupled receptor signaling pathway//signal transduction	GO:0004871	signal transducer activity	GO:0005834	heterotrimeric G-protein complex	--	--
c146946_g1	LOB	TCSR_vs_TCCR	226.38	1133.67	-2.32	0.000413	728830652	KHG10095.1	LOB domain-containing 4 -like protein [Gossypium arboreum]	823245167	XM_012599799.1	PREDICTED: Gossypium raimondii LOB domain-containing protein 4-like (LOC105776860), mRNA	--	--	--	Q9SHE9	LOB domain-containing protein 4 OS=Arabidopsis thaliana GN=LBD4 PE=2 SV=1	PF00631	GGL domain	GO:0007186//GO:0007165	G-protein coupled receptor signaling pathway//signal transduction	GO:0004871	signal transducer activity	GO:0005834	heterotrimeric G-protein complex	--	--
c147046_g10	Orphans	NYSL_vs_NYCL	2357.45	700.71	1.75	0.0129	590693890	XP_007044457.1	WRKY domain class transcription factor [Theobroma cacao]>gi|508708392|gb|EOY00289.1| WRKY domain class transcription factor [Theobroma cacao]	590693889	XM_007044395.1	Theobroma cacao WRKY domain class transcription factor (TCM_010128) mRNA, complete cds	K11644	SIN3A	paired amphipathic helix protein Sin3a	O04539	Paired amphipathic helix protein Sin3-like 4 OS=Arabidopsis thaliana GN=SNL4 PE=3 SV=3	PF01263//PF02671	Aldose 1-epimerase//Paired amphipathic helix repeat	GO:0005975//GO:0006355	carbohydrate metabolic process//regulation of transcription, DNA-templated	GO:0016853	isomerase activity	--	--	KOG4204	Histone deacetylase complex, SIN3 component
c147046_g10	Orphans	TCSL_vs_TCCL	2505.2	631.4	1.99	0.0192	590693890	XP_007044457.1	WRKY domain class transcription factor [Theobroma cacao]>gi|508708392|gb|EOY00289.1| WRKY domain class transcription factor [Theobroma cacao]	590693889	XM_007044395.1	Theobroma cacao WRKY domain class transcription factor (TCM_010128) mRNA, complete cds	K11644	SIN3A	paired amphipathic helix protein Sin3a	O04539	Paired amphipathic helix protein Sin3-like 4 OS=Arabidopsis thaliana GN=SNL4 PE=3 SV=3	PF01263//PF02671	Aldose 1-epimerase//Paired amphipathic helix repeat	GO:0005975//GO:0006355	carbohydrate metabolic process//regulation of transcription, DNA-templated	GO:0016853	isomerase activity	--	--	KOG4204	Histone deacetylase complex, SIN3 component
c147060_g4	MYB	NYSR_vs_NYCR	2175.89	690.57	1.66	5.37e-05	590603537	XP_007020033.1	Myb domain protein 3, putative [Theobroma cacao]>gi|508725361|gb|EOY17258.1| Myb domain protein 3, putative [Theobroma cacao]	590603536	XM_007019971.1	Theobroma cacao Myb domain protein 3, putative (TCM_036404) mRNA, complete cds	K09422	MYBP	myb proto-oncogene protein, plant	P81395	Myb-related protein 330 OS=Antirrhinum majus GN=MYB330 PE=2 SV=1	PF09111	SLIDE	GO:0006338	chromatin remodeling	GO:0003676//GO:0016818//GO:0005524	nucleic acid binding//hydrolase activity, acting on acid anhydrides, in phosphorus-containing anhydrides//ATP binding	GO:0005634	nucleus	KOG0048	Transcription factor, Myb superfamily
c147061_g6	Trihelix	NYSR_vs_NYCR	1836.03	675.5	1.44	0.000808	590680701	XP_007040933.1	Solute:sodium symporters,urea transmembrane transporters [Theobroma cacao]>gi|508778178|gb|EOY25434.1| Solute:sodium symporters,urea transmembrane transporters [Theobroma cacao]	590680700	XM_007040871.1	Theobroma cacao Solute:sodium symporters,urea transmembrane transporters (TCM_016744) mRNA, complete cds	--	--	--	F4KD71	Urea-proton symporter DUR3 OS=Arabidopsis thaliana GN=DUR3 PE=1 SV=1	PF17096//PF15785//PF00474//PF09026	Altered inheritance of mitochondria protein 3//Serine/threonine-protein kinase smg-1//Sodium:solute symporter family//Centromere protein B dimerisation domain	GO:0009069//GO:0006355//GO:0016310//GO:0051016//GO:0006810//GO:0000184//GO:0055085	serine family amino acid metabolic process//regulation of transcription, DNA-templated//phosphorylation//barbed-end actin filament capping//transport//nuclear-transcribed mRNA catabolic process, nonsense-mediated decay//transmembrane transport	GO:0005215//GO:0003677//GO:0003682//GO:0004674	transporter activity//DNA binding//chromatin binding//protein serine/threonine kinase activity	GO:0016020//GO:0000785//GO:0000775//GO:0030479//GO:0005634	membrane//chromatin//chromosome, centromeric region//actin cortical patch//nucleus	KOG2348	Urea transporter
c147085_g9	PLATZ	NYSR_vs_NYCR	6030.4	2485.96	1.28	0.00581	823140419	XP_012470056.1	PREDICTED: uncharacterized protein LOC105787970 isoform X1 [Gossypium raimondii]>gi|763753862|gb|KJB21250.1| hypothetical protein B456_003G056500 [Gossypium raimondii]	590639459	XM_007029614.1	Theobroma cacao PLATZ transcription factor family protein isoform 1 (TCM_025548) mRNA, complete cds	--	--	--	--	--	--	--	--	--	--	--	--	--	--	--
c147117_g1	MBF1	NYSR_vs_NYCR	1023.81	442.73	1.21	0.0383	590577367	XP_007013215.1	Aldehyde dehydrogenase 2C4 [Theobroma cacao]>gi|508783578|gb|EOY30834.1| Aldehyde dehydrogenase 2C4 [Theobroma cacao]	590577366	XM_007013153.1	Theobroma cacao Aldehyde dehydrogenase 2C4 (TCM_037908) mRNA, complete cds	K12355	REF1	coniferyl-aldehyde dehydrogenase	Q56YU0	Aldehyde dehydrogenase family 2 member C4 OS=Arabidopsis thaliana GN=ALDH2C4 PE=1 SV=2	PF13443//PF13413//PF00171//PF03586//PF01381//PF05893//PF12844	Cro/C1-type HTH DNA-binding domain//Helix-turn-helix domain//Aldehyde dehydrogenase family//Herpesvirus UL36 tegument protein//Helix-turn-helix//Acyl-CoA reductase (LuxC)//Helix-turn-helix domain	GO:0006118//GO:0008152//GO:0006508//GO:0055114//GO:0039693//GO:0008218	obsolete electron transport//metabolic process//proteolysis//oxidation-reduction process//viral DNA genome replication//bioluminescence	GO:0016491//GO:0043565//GO:0003995//GO:0019784//GO:0003677	oxidoreductase activity//sequence-specific DNA binding//acyl-CoA dehydrogenase activity//NEDD8-specific protease activity//DNA binding	--	--	KOG2450	Aldehyde dehydrogenase
c147215_g1	Tify	NYSL_vs_NYCL	1210.54	437.24	1.47	0.00269	590575110	XP_007012594.1	Jasmonate-zim-domain protein 1, putative [Theobroma cacao]>gi|508782957|gb|EOY30213.1| Jasmonate-zim-domain protein 1, putative [Theobroma cacao]	590575109	XM_007012532.1	Theobroma cacao Jasmonate-zim-domain protein 1, putative (TCM_037495) mRNA, complete cds	--	--	--	Q9LMA8	Protein TIFY 10A OS=Arabidopsis thaliana GN=TIFY10A PE=1 SV=1	--	--	--	--	--	--	--	--	--	--
c147215_g1	Tify	NYSR_vs_NYCR	2032.21	827.96	1.3	0.000105	590575110	XP_007012594.1	Jasmonate-zim-domain protein 1, putative [Theobroma cacao]>gi|508782957|gb|EOY30213.1| Jasmonate-zim-domain protein 1, putative [Theobroma cacao]	590575109	XM_007012532.1	Theobroma cacao Jasmonate-zim-domain protein 1, putative (TCM_037495) mRNA, complete cds	--	--	--	Q9LMA8	Protein TIFY 10A OS=Arabidopsis thaliana GN=TIFY10A PE=1 SV=1	--	--	--	--	--	--	--	--	--	--
c147229_g1	HMG	NYSL_vs_NYCL	798.35	1656.71	-1.05	0.0437	590622701	XP_007025120.1	Cation proton exchanger, putative [Theobroma cacao]>gi|508780486|gb|EOY27742.1| Cation proton exchanger, putative [Theobroma cacao]	590622696	XM_007025057.1	Theobroma cacao Uncharacterized protein isoform 1 (TCM_029515) mRNA, complete cds	--	--	--	Q9SIT5	Cation/H(+) antiporter 15 OS=Arabidopsis thaliana GN=CHX15 PE=2 SV=1	PF02581//PF05434//PF00999//PF04690	Thiamine monophosphate synthase/TENI//TMEM9//Sodium/hydrogen exchanger family//YABBY protein	GO:0007275//GO:0055085//GO:0006885//GO:0006812//GO:0009228	multicellular organismal development//transmembrane transport//regulation of pH//cation transport//thiamine biosynthetic process	GO:0004789//GO:0015299	thiamine-phosphate diphosphorylase activity//solute:proton antiporter activity	GO:0016021	integral component of membrane	KOG1650	Predicted K+/H+-antiporter
c147231_g3	bZIP	NYSL_vs_NYCL	3.36	29.43	-3.13	0.00646	590586905	XP_007015829.1	BZIP transcription factor family protein isoform 1 [Theobroma cacao]>gi|590586908|ref|XP_007015830.1| BZIP transcription factor family protein isoform 1 [Theobroma cacao]>gi|508786192|gb|EOY33448.1| BZIP transcription factor family protein isoform 1 [Theobroma cacao]>gi|508786193|gb|EOY33449.1| BZIP transcription factor family protein isoform 1 [Theobroma cacao]	590586907	XM_007015768.1	Theobroma cacao BZIP transcription factor family protein isoform 1 (TCM_041421) mRNA, complete cds	K14431	TGA	transcription factor TGA	O24160	TGACG-sequence-specific DNA-binding protein TGA-2.1 OS=Nicotiana tabacum GN=TGA21 PE=1 SV=1	PF03153//PF02601//PF02724//PF07716//PF00170//PF14144	Transcription factor IIA, alpha/beta subunit//Exonuclease VII, large subunit//CDC45-like protein//Basic region leucine zipper//bZIP transcription factor//Seed dormancy control	GO:0006351//GO:0006308//GO:0006270//GO:0006367//GO:0006355	transcription, DNA-templated//DNA catabolic process//DNA replication initiation//transcription initiation from RNA polymerase II promoter//regulation of transcription, DNA-templated	GO:0043565//GO:0008855//GO:0003700	sequence-specific DNA binding//exodeoxyribonuclease VII activity//transcription factor activity, sequence-specific DNA binding	GO:0005667//GO:0009318//GO:0005672	transcription factor complex//exodeoxyribonuclease VII complex//transcription factor TFIIA complex	--	--
c147231_g6	TCP	NYSR_vs_NYCR	1028.94	2437.66	-1.24	0.000256	590578613	XP_007013559.1	TRAF-like family protein, putative [Theobroma cacao]>gi|508783922|gb|EOY31178.1| TRAF-like family protein, putative [Theobroma cacao]	590578612	XM_007013497.1	Theobroma cacao TRAF-like family protein, putative (TCM_038159) mRNA, complete cds	--	--	--	Q93V43	Transcription factor TCP2 OS=Arabidopsis thaliana GN=TCP2 PE=2 SV=1	PF01080//PF00917	Presenilin//MATH domain	--	--	GO:0005515//GO:0004190	protein binding//aspartic-type endopeptidase activity	GO:0016021	integral component of membrane	--	--
c147316_g2	G2-like	NYSL_vs_NYCL	730.43	1602.19	-1.13	0.0442	590616707	XP_007023582.1	Transcription factor, putative isoform 2 [Theobroma cacao]>gi|508778948|gb|EOY26204.1| Transcription factor, putative isoform 2 [Theobroma cacao]	590616706	XM_007023520.1	Theobroma cacao Transcription factor, putative isoform 2 (TCM_027630) mRNA, complete cds	--	--	--	Q8GUN5	Protein PHR1-LIKE 1 OS=Arabidopsis thaliana GN=PHL1 PE=1 SV=1	--	--	--	--	--	--	--	--	--	--
c147316_g2	G2-like	NYSR_vs_NYCR	220.45	1416.81	-2.68	5.23e-15	590616707	XP_007023582.1	Transcription factor, putative isoform 2 [Theobroma cacao]>gi|508778948|gb|EOY26204.1| Transcription factor, putative isoform 2 [Theobroma cacao]	590616706	XM_007023520.1	Theobroma cacao Transcription factor, putative isoform 2 (TCM_027630) mRNA, complete cds	--	--	--	Q8GUN5	Protein PHR1-LIKE 1 OS=Arabidopsis thaliana GN=PHL1 PE=1 SV=1	--	--	--	--	--	--	--	--	--	--
c147316_g2	G2-like	TCSR_vs_TCCR	337.37	1236.68	-1.87	0.00857	590616707	XP_007023582.1	Transcription factor, putative isoform 2 [Theobroma cacao]>gi|508778948|gb|EOY26204.1| Transcription factor, putative isoform 2 [Theobroma cacao]	590616706	XM_007023520.1	Theobroma cacao Transcription factor, putative isoform 2 (TCM_027630) mRNA, complete cds	--	--	--	Q8GUN5	Protein PHR1-LIKE 1 OS=Arabidopsis thaliana GN=PHL1 PE=1 SV=1	--	--	--	--	--	--	--	--	--	--
c147406_g1	HMG	NYSR_vs_NYCR	1	43.06	-5.43	1.77e-07	--	--	--	--	--	--	--	--	--	--	--	--	--	--	--	--	--	--	--	--	--
c147411_g9	MYB	NYSR_vs_NYCR	11806.5	6275.24	0.91	0.00748	590679199	XP_007040513.1	AMP-dependent synthetase and ligase family protein isoform 1 [Theobroma cacao]>gi|590679203|ref|XP_007040514.1| AMP-dependent synthetase and ligase family protein isoform 1 [Theobroma cacao]>gi|508777758|gb|EOY25014.1| AMP-dependent synthetase and ligase family protein isoform 1 [Theobroma cacao]>gi|508777759|gb|EOY25015.1| AMP-dependent synthetase and ligase family protein isoform 1 [Theobroma c…	590679202	XM_007040452.1	Theobroma cacao AMP-dependent synthetase and ligase family protein isoform 1 (TCM_016459) mRNA, complete cds	K01897	ACSL, fadD	long-chain acyl-CoA synthetase	Q9T0A0	Long chain acyl-CoA synthetase 4 OS=Arabidopsis thaliana GN=LACS4 PE=2 SV=1	PF00501	AMP-binding enzyme	GO:0008152	metabolic process	GO:0003824	catalytic activity	--	--	KOG1256	Long-chain acyl-CoA synthetases (AMP-forming)
c147458_g1	GNAT	NYSR_vs_NYCR	1750.14	790.87	1.15	0.00691	590575311	XP_007012651.1	Acyl-CoA N-acyltransferases (NAT) superfamily protein, putative [Theobroma cacao]>gi|508783014|gb|EOY30270.1| Acyl-CoA N-acyltransferases (NAT) superfamily protein, putative [Theobroma cacao]	590575310	XM_007012589.1	Theobroma cacao Acyl-CoA N-acyltransferases (NAT) superfamily protein, putative (TCM_037538) mRNA, complete cds	--	--	--	--	--	--	--	--	--	--	--	--	--	--	--
c147476_g1	bHLH	NYSL_vs_NYCL	201.54	592.39	-1.56	0.00226	590703552	XP_007046905.1	Basic helix-loop-helix DNA-binding superfamily protein, putative isoform 1 [Theobroma cacao]>gi|508699166|gb|EOX91062.1| Basic helix-loop-helix DNA-binding superfamily protein, putative isoform 1 [Theobroma cacao]	590703565	XM_007046847.1	Theobroma cacao Basic helix-loop-helix DNA-binding superfamily protein, putative isoform 5 (TCM_000362) mRNA, complete cds	--	--	--	Q9ZPW3	Transcription factor HBI1 OS=Arabidopsis thaliana GN=HBI1 PE=1 SV=3	PF00010	Helix-loop-helix DNA-binding domain	--	--	GO:0046983	protein dimerization activity	--	--	--	--
c147517_g1	AP2-EREBP	NYSR_vs_NYCR	1132.18	117.71	3.27	0.00215	590600942	XP_007019566.1	Integrase-type DNA-binding superfamily protein, putative [Theobroma cacao]>gi|508724894|gb|EOY16791.1| Integrase-type DNA-binding superfamily protein, putative [Theobroma cacao]	590600941	XM_007019504.1	Theobroma cacao Integrase-type DNA-binding superfamily protein, putative (TCM_035671) mRNA, complete cds	--	--	--	Q9FGF8	Ethylene-responsive transcription factor ABR1 OS=Arabidopsis thaliana GN=ABR1 PE=2 SV=1	PF03153//PF00847	Transcription factor IIA, alpha/beta subunit//AP2 domain	GO:0006355//GO:0006367	regulation of transcription, DNA-templated//transcription initiation from RNA polymerase II promoter	GO:0003700	transcription factor activity, sequence-specific DNA binding	GO:0005667//GO:0005672	transcription factor complex//transcription factor TFIIA complex	--	--
c147675_g1	OFP	NYSL_vs_NYCL	53.35	172.58	-1.69	0.0073	590674685	XP_007039237.1	Nodulin MtN21 /EamA-like transporter family protein, putative [Theobroma cacao]>gi|508776482|gb|EOY23738.1| Nodulin MtN21 /EamA-like transporter family protein, putative [Theobroma cacao]	590674684	XM_007039175.1	Theobroma cacao Nodulin MtN21 /EamA-like transporter family protein, putative (TCM_015539) mRNA, complete cds	--	--	--	Q9FGG3	WAT1-related protein At5g64700 OS=Arabidopsis thaliana GN=At5g64700 PE=2 SV=1	PF00270//PF00892	DEAD/DEAH box helicase//EamA-like transporter family	--	--	GO:0003676//GO:0005524	nucleic acid binding//ATP binding	GO:0016021//GO:0016020	integral component of membrane//membrane	--	--
c147841_g5	MADS	NYSR_vs_NYCR	2171.93	1140	0.93	0.0109	590722729	XP_007051978.1	MIKC mads-box transcription factor SOC1 isoform 1 [Theobroma cacao]>gi|508704239|gb|EOX96135.1| MIKC mads-box transcription factor SOC1 isoform 1 [Theobroma cacao]	590722731	XM_007051917.1	Theobroma cacao AGAMOUS-like 20 isoform 2 (TCM_005456) mRNA, complete cds	--	--	--	O64645	MADS-box protein SOC1 OS=Arabidopsis thaliana GN=SOC1 PE=1 SV=1	PF01166//PF00319//PF06005//PF06156//PF01486//PF06608//PF04828	TSC-22/dip/bun family//SRF-type transcription factor (DNA-binding and dimerisation domain)//Protein of unknown function (DUF904)//Protein of unknown function (DUF972)//K-box region//Protein of unknown function (DUF1143)//Glutathione-dependent formaldehyde-activating enzyme	GO:0006260//GO:0008152//GO:0043093//GO:0000917//GO:0006355	DNA replication//metabolic process//FtsZ-dependent cytokinesis//barrier septum assembly//regulation of transcription, DNA-templated	GO:0003677//GO:0016846//GO:0046983//GO:0003700	DNA binding//carbon-sulfur lyase activity//protein dimerization activity//transcription factor activity, sequence-specific DNA binding	GO:0005667//GO:0005634//GO:0005737	transcription factor complex//nucleus//cytoplasm	KOG0014	MADS box transcription factor
c147847_g2	CCAAT	NYSR_vs_NYCR	61.58	1.31	5.55	0.036	397636964	EJK72475.1	hypothetical protein THAOC_05990 [Thalassiosira oceanica]	1763309	U75430.1	Euplotes crassus macronuclear linear DNA, complete sequence, with histone H4 gene, complete cds	K11254	H4	histone H4	P80739	Histone H4 OS=Euplotes crassus PE=1 SV=3	PF02969//PF00125//PF03847//PF02291	TATA box binding protein associated factor (TAF)//Core histone H2A/H2B/H3/H4//Transcription initiation factor TFIID subunit A//Transcription initiation factor IID, 31kD subunit	GO:0006352	DNA-templated transcription, initiation	GO:0003677	DNA binding	GO:0005634//GO:0005669	nucleus//transcription factor TFIID complex	KOG3467	Histone H4
c147878_g5	ABI3VP1	NYSR_vs_NYCR	41.54	6.71	2.63	0.00596	590704261	XP_007047110.1	Thioredoxin superfamily protein isoform 2 [Theobroma cacao]>gi|508699371|gb|EOX91267.1| Thioredoxin superfamily protein isoform 2 [Theobroma cacao]	590704260	XM_007047048.1	Theobroma cacao Thioredoxin superfamily protein isoform 2 (TCM_000513) mRNA, complete cds	--	--	--	Q8L3W1	B3 domain-containing transcription factor VRN1 OS=Arabidopsis thaliana GN=VRN1 PE=1 SV=1	--	--	--	--	--	--	--	--	--	--
c147959_g1	CCAAT	TCSL_vs_TCCL	103.04	1.58	6.03	6.49e-10	573966005	XP_006665103.1	PREDICTED: histone H2B-like [Oryza brachyantha]>gi|14269422|gb|AAK58064.1|AF378198_4 histone H2B [Rhynchosciara americana]>gi|674228935|gb|KFK22720.1| hypothetical protein AALP_AAs74787U000100 [Arabis alpina]	545823310	XM_003481468.2	PREDICTED: Sus scrofa histone H2B type 2-E-like (LOC100738744), mRNA	K11252	H2B	histone H2B	Q5RCP8	Histone H2B type 2-E OS=Pongo abelii GN=HIST2H2BE PE=2 SV=3	PF03847//PF00125	Transcription initiation factor TFIID subunit A//Core histone H2A/H2B/H3/H4	GO:0006334//GO:0006352	nucleosome assembly//DNA-templated transcription, initiation	GO:0003677//GO:0046982	DNA binding//protein heterodimerization activity	GO:0005669//GO:0005634//GO:0000786	transcription factor TFIID complex//nucleus//nucleosome	KOG1744	Histone H2B
c147959_g4	CCAAT	NYSR_vs_NYCR	1.44	18.67	-3.7	0.00954	573966005	XP_006665103.1	PREDICTED: histone H2B-like [Oryza brachyantha]>gi|14269422|gb|AAK58064.1|AF378198_4 histone H2B [Rhynchosciara americana]>gi|674228935|gb|KFK22720.1| hypothetical protein AALP_AAs74787U000100 [Arabis alpina]	617412773	XM_007555894.1	PREDICTED: Poecilia formosa histone H2B 1/2 (LOC103140648), mRNA	K11252	H2B	histone H2B	P83863	Histone H2B (Fragments) OS=Litopenaeus vannamei PE=1 SV=2	PF03847//PF00125	Transcription initiation factor TFIID subunit A//Core histone H2A/H2B/H3/H4	GO:0006352//GO:0006334	DNA-templated transcription, initiation//nucleosome assembly	GO:0046982//GO:0003677	protein heterodimerization activity//DNA binding	GO:0000786//GO:0005669//GO:0005634	nucleosome//transcription factor TFIID complex//nucleus	KOG1744	Histone H2B
c147997_g6	WRKY	NYSR_vs_NYCR	3653.83	1532.04	1.25	0.000183	590605942	XP_007020620.1	WRKY family transcription factor family protein [Theobroma cacao]>gi|508720248|gb|EOY12145.1| WRKY family transcription factor family protein [Theobroma cacao]	590605941	XM_007020558.1	Theobroma cacao WRKY family transcription factor family protein (TCM_030735) mRNA, complete cds	K17506	PPM1L, PP2CE	protein phosphatase 1L	Q9LDA7	Probable protein phosphatase 2C 39 OS=Arabidopsis thaliana GN=At3g15260 PE=2 SV=1	PF04226//PF03106//PF07228//PF00481	Transglycosylase associated protein//WRKY DNA -binding domain//Stage II sporulation protein E (SpoIIE)//Protein phosphatase 2C	GO:0006355	regulation of transcription, DNA-templated	GO:0003824//GO:0043565//GO:0003700	catalytic activity//sequence-specific DNA binding//transcription factor activity, sequence-specific DNA binding	GO:0005667//GO:0016021	transcription factor complex//integral component of membrane	KOG0698	Serine/threonine protein phosphatase
c148017_g1	WRKY	NYSR_vs_NYCR	140.86	353.88	-1.33	0.00166	590700591	XP_007046204.1	Cystathionine beta-synthase protein isoform 1 [Theobroma cacao]>gi|508710139|gb|EOY02036.1| Cystathionine beta-synthase protein isoform 1 [Theobroma cacao]	590700590	XM_007046142.1	Theobroma cacao Cystathionine beta-synthase protein isoform 1 (TCM_011791) mRNA, complete cds	--	--	--	Q9CAR3	SNF1-related protein kinase regulatory subunit gamma-1-like OS=Arabidopsis thaliana GN=CBSCBS2 PE=1 SV=1	PF03106//PF15666	WRKY DNA -binding domain//Germinal center-associated lymphoma	GO:2000401//GO:0006355//GO:0050855	regulation of lymphocyte migration//regulation of transcription, DNA-templated//regulation of B cell receptor signaling pathway	GO:0043565//GO:0003700	sequence-specific DNA binding//transcription factor activity, sequence-specific DNA binding	GO:0005667	transcription factor complex	KOG1764	5'-AMP-activated protein kinase, gamma subunit
c148034_g4	PLATZ	NYSR_vs_NYCR	715.44	167.65	2.09	0.0195	590597531	XP_007018637.1	PLATZ transcription factor family protein isoform 5, partial [Theobroma cacao]>gi|508723965|gb|EOY15862.1| PLATZ transcription factor family protein isoform 5, partial [Theobroma cacao]	590597530	XM_007018575.1	Theobroma cacao PLATZ transcription factor family protein isoform 5 (TCM_034802) mRNA, partial cds	--	--	--	--	--	--	--	--	--	--	--	--	--	--	--
c148159_g1	HB	NYSR_vs_NYCR	4508.43	1763.67	1.35	3.72e-05	590632914	XP_007027982.1	BEL1-like homeodomain protein 1 isoform 1 [Theobroma cacao]>gi|590632917|ref|XP_007027983.1| BEL1-like homeodomain protein 1 isoform 1 [Theobroma cacao]>gi|590632920|ref|XP_007027984.1| BEL1-like homeodomain protein 1 isoform 1 [Theobroma cacao]>gi|508716587|gb|EOY08484.1| BEL1-like homeodomain protein 1 isoform 1 [Theobroma cacao]>gi|508716588|gb|EOY08485.1| BEL1-like homeodomain protein 1 isofo…	590632919	XM_007027922.1	Theobroma cacao BEL1-like homeodomain protein 1 isoform 1 (TCM_022950) mRNA, complete cds	--	--	--	Q9SJ56	BEL1-like homeodomain protein 1 OS=Arabidopsis thaliana GN=BLH1 PE=1 SV=1	PF05920//PF00046	Homeobox KN domain//Homeobox domain	GO:0006355	regulation of transcription, DNA-templated	GO:0003677	DNA binding	--	--	KOG0773	Transcription factor MEIS1 and related HOX domain proteins
c148171_g1	ABI3VP1	NYSL_vs_NYCL	70.24	192.76	-1.46	0.0272	590632532	XP_007027866.1	AP2/B3-like transcriptional factor family protein, putative [Theobroma cacao]>gi|508716471|gb|EOY08368.1| AP2/B3-like transcriptional factor family protein, putative [Theobroma cacao]	590632531	XM_007027804.1	Theobroma cacao AP2/B3-like transcriptional factor family protein, putative (TCM_022729) mRNA, complete cds	--	--	--	Q8GYJ2	B3 domain-containing protein At2g36080 OS=Arabidopsis thaliana GN=ARF31 PE=2 SV=1	PF02362//PF07941	B3 DNA binding domain//Potassium channel Kv1.4 tandem inactivation domain	GO:0006813	potassium ion transport	GO:0005249//GO:0003677//GO:0030955	voltage-gated potassium channel activity//DNA binding//potassium ion binding	GO:0016021//GO:0008076	integral component of membrane//voltage-gated potassium channel complex	--	--
c148176_g7	WRKY	NYSR_vs_NYCR	367	839.74	-1.19	0.00139	590699396	XP_007045916.1	WRKY DNA-binding protein 57 isoform 1 [Theobroma cacao]>gi|590699399|ref|XP_007045917.1| WRKY DNA-binding protein 57 isoform 1 [Theobroma cacao]>gi|508709851|gb|EOY01748.1| WRKY DNA-binding protein 57 isoform 1 [Theobroma cacao]>gi|508709852|gb|EOY01749.1| WRKY DNA-binding protein 57 isoform 1 [Theobroma cacao]	590699398	XM_007045855.1	Theobroma cacao WRKY DNA-binding protein 57 isoform 1 (TCM_011578) mRNA, complete cds	--	--	--	Q9C983	Probable WRKY transcription factor 57 OS=Arabidopsis thaliana GN=WRKY57 PE=2 SV=1	PF13718//PF01842//PF03106	GNAT acetyltransferase 2//ACT domain//WRKY DNA -binding domain	GO:0006355//GO:0042967//GO:0008152	regulation of transcription, DNA-templated//acyl-carrier-protein biosynthetic process//metabolic process	GO:0008080//GO:0003700//GO:0016597//GO:0043565	N-acetyltransferase activity//transcription factor activity, sequence-specific DNA binding//amino acid binding//sequence-specific DNA binding	GO:0005667	transcription factor complex	--	--
c148210_g2	Orphans	NYSR_vs_NYCR	1.44	18.93	-3.72	0.00897	728848343	KHG27786.1	Histidine kinase 3 -like protein [Gossypium arboreum]	242786806	XM_002480833.1	Talaromyces stipitatus ATCC 10500 two-component osmosensing histidine kinase (Bos1), putative, mRNA	--	--	--	Q54YZ9	Hybrid signal transduction histidine kinase J OS=Dictyostelium discoideum GN=dhkJ PE=3 SV=2	PF00512//PF00072	His Kinase A (phospho-acceptor) domain//Response regulator receiver domain	GO:0016310//GO:0007165//GO:0000160	phosphorylation//signal transduction//phosphorelay signal transduction system	GO:0000155	phosphorelay sensor kinase activity	GO:0009365	protein histidine kinase complex	KOG0519	Sensory transduction histidine kinase
c148282_g6	SBP	NYSR_vs_NYCR	556.41	1089.54	-0.97	0.00675	590698892	XP_007045804.1	Squamosa promoter-binding protein-like transcription factor family protein, putative [Theobroma cacao]>gi|508709739|gb|EOY01636.1| Squamosa promoter-binding protein-like transcription factor family protein, putative [Theobroma cacao]	590698891	XM_007045742.1	Theobroma cacao Squamosa promoter-binding protein-like transcription factor family protein, putative (TCM_011483) mRNA, complete cds	--	--	--	Q94JW8	Squamosa promoter-binding-like protein 6 OS=Arabidopsis thaliana GN=SPL6 PE=2 SV=2	PF03110	SBP domain	--	--	GO:0003677	DNA binding	GO:0005634	nucleus	--	--
c148282_g6	SBP	TCSR_vs_TCCR	221.93	940.05	-2.08	0.00446	590698892	XP_007045804.1	Squamosa promoter-binding protein-like transcription factor family protein, putative [Theobroma cacao]>gi|508709739|gb|EOY01636.1| Squamosa promoter-binding protein-like transcription factor family protein, putative [Theobroma cacao]	590698891	XM_007045742.1	Theobroma cacao Squamosa promoter-binding protein-like transcription factor family protein, putative (TCM_011483) mRNA, complete cds	--	--	--	Q94JW8	Squamosa promoter-binding-like protein 6 OS=Arabidopsis thaliana GN=SPL6 PE=2 SV=2	PF03110	SBP domain	--	--	GO:0003677	DNA binding	GO:0005634	nucleus	--	--
c148342_g1	MYB	NYSR_vs_NYCR	675.81	1327.37	-0.97	0.0139	590631055	XP_007027459.1	Myb domain protein 27, putative [Theobroma cacao]>gi|508716064|gb|EOY07961.1| Myb domain protein 27, putative [Theobroma cacao]	590631054	XM_007027397.1	Theobroma cacao Myb domain protein 27, putative (TCM_022293) mRNA, complete cds	K09422	MYBP	myb proto-oncogene protein, plant	Q53NK6	Myb-related protein MYBAS1 OS=Oryza sativa subsp. japonica GN=MYBAS1 PE=2 SV=1	--	--	--	--	--	--	--	--	KOG0048	Transcription factor, Myb superfamily
c148342_g2	MYB	NYSR_vs_NYCR	1437.4	27.72	5.7	2.07e-17	590660109	XP_007035311.1	Myb domain protein 79 isoform 1 [Theobroma cacao]>gi|508714340|gb|EOY06237.1| Myb domain protein 79 isoform 1 [Theobroma cacao]	590660108	XM_007035249.1	Theobroma cacao Myb domain protein 79 isoform 1 (TCM_021037) mRNA, complete cds	K09422	MYBP	myb proto-oncogene protein, plant	Q4JL76	Myb-related protein MYBAS2 OS=Oryza sativa subsp. japonica GN=MYBAS2 PE=2 SV=1	PF03938//PF02601//PF05602//PF09111//PF03102	Outer membrane protein (OmpH-like)//Exonuclease VII, large subunit//Cleft lip and palate transmembrane protein 1 (CLPTM1)//SLIDE//NeuB family	GO:0016051//GO:0006308//GO:0006338	carbohydrate biosynthetic process//DNA catabolic process//chromatin remodeling	GO:0005524//GO:0016818//GO:0003676//GO:0051082//GO:0008855	ATP binding//hydrolase activity, acting on acid anhydrides, in phosphorus-containing anhydrides//nucleic acid binding//unfolded protein binding//exodeoxyribonuclease VII activity	GO:0009318//GO:0005634//GO:0016021	exodeoxyribonuclease VII complex//nucleus//integral component of membrane	KOG0048	Transcription factor, Myb superfamily
c148342_g2	MYB	TCSR_vs_TCCR	434.53	20.44	4.41	1.71e-10	590660109	XP_007035311.1	Myb domain protein 79 isoform 1 [Theobroma cacao]>gi|508714340|gb|EOY06237.1| Myb domain protein 79 isoform 1 [Theobroma cacao]	590660108	XM_007035249.1	Theobroma cacao Myb domain protein 79 isoform 1 (TCM_021037) mRNA, complete cds	K09422	MYBP	myb proto-oncogene protein, plant	Q4JL76	Myb-related protein MYBAS2 OS=Oryza sativa subsp. japonica GN=MYBAS2 PE=2 SV=1	PF03938//PF02601//PF05602//PF09111//PF03102	Outer membrane protein (OmpH-like)//Exonuclease VII, large subunit//Cleft lip and palate transmembrane protein 1 (CLPTM1)//SLIDE//NeuB family	GO:0016051//GO:0006308//GO:0006338	carbohydrate biosynthetic process//DNA catabolic process//chromatin remodeling	GO:0005524//GO:0016818//GO:0003676//GO:0051082//GO:0008855	ATP binding//hydrolase activity, acting on acid anhydrides, in phosphorus-containing anhydrides//nucleic acid binding//unfolded protein binding//exodeoxyribonuclease VII activity	GO:0009318//GO:0005634//GO:0016021	exodeoxyribonuclease VII complex//nucleus//integral component of membrane	KOG0048	Transcription factor, Myb superfamily
c148342_g3	MYB	TCSR_vs_TCCR	417.99	119.5	1.81	0.0117	590590206	XP_007016668.1	Myb domain protein 36, putative [Theobroma cacao]>gi|508787031|gb|EOY34287.1| Myb domain protein 36, putative [Theobroma cacao]	590590205	XM_007016606.1	Theobroma cacao Myb domain protein 36, putative (TCM_042012) mRNA, complete cds	K09422	MYBP	myb proto-oncogene protein, plant	Q9SJL7	Transcription factor RAX2 OS=Arabidopsis thaliana GN=RAX2 PE=1 SV=1	PF07966	A1 Propeptide	GO:0006508	proteolysis	GO:0004190	aspartic-type endopeptidase activity	--	--	KOG0048	Transcription factor, Myb superfamily
c148412_g2	FHA	NYSR_vs_NYCR	382.77	143.37	1.42	0.000503	590704805	XP_007047261.1	Zeaxanthin epoxidase (ZEP) (ABA1) isoform 2 [Theobroma cacao]>gi|508699522|gb|EOX91418.1| Zeaxanthin epoxidase (ZEP) (ABA1) isoform 2 [Theobroma cacao]	590704804	XM_007047199.1	Theobroma cacao Zeaxanthin epoxidase (ZEP) (ABA1) isoform 2 (TCM_000621) mRNA, complete cds	K09838	ZEP, ABA1	zeaxanthin epoxidase	O81360	Zeaxanthin epoxidase, chloroplastic OS=Prunus armeniaca PE=2 SV=1	PF00498	FHA domain	--	--	GO:0005515	protein binding	--	--	--	--
c148435_g1	MYB	NYSR_vs_NYCR	80.8	477.22	-2.56	4.12e-11	590573796	XP_007012221.1	Myb domain protein 84, putative [Theobroma cacao]>gi|508782584|gb|EOY29840.1| Myb domain protein 84, putative [Theobroma cacao]	823120659	XM_012637234.1	PREDICTED: Gossypium raimondii transcription factor MYB3-like (LOC105804536), mRNA	K09422	MYBP	myb proto-oncogene protein, plant	Q9M2Y9	Transcription factor RAX3 OS=Arabidopsis thaliana GN=RAX3 PE=2 SV=1	--	--	--	--	--	--	--	--	KOG0048	Transcription factor, Myb superfamily
c148435_g1	MYB	TCSR_vs_TCCR	74.93	425.68	-2.51	0.000286	590573796	XP_007012221.1	Myb domain protein 84, putative [Theobroma cacao]>gi|508782584|gb|EOY29840.1| Myb domain protein 84, putative [Theobroma cacao]	823120659	XM_012637234.1	PREDICTED: Gossypium raimondii transcription factor MYB3-like (LOC105804536), mRNA	K09422	MYBP	myb proto-oncogene protein, plant	Q9M2Y9	Transcription factor RAX3 OS=Arabidopsis thaliana GN=RAX3 PE=2 SV=1	--	--	--	--	--	--	--	--	KOG0048	Transcription factor, Myb superfamily
c148439_g7	NAC	NYSR_vs_NYCR	257.73	112.44	1.2	0.0334	763798095	KJB65050.1	hypothetical protein B456_010G078900 [Gossypium raimondii]	590576497	XM_007012913.1	Theobroma cacao NAC domain containing protein 75 isoform 4 (TCM_037747) mRNA, complete cds	--	--	--	O49459	NAC domain-containing protein 73 OS=Arabidopsis thaliana GN=NAC073 PE=2 SV=1	PF02365//PF03967	No apical meristem (NAM) protein//Photosynthetic reaction centre, H-chain N-terminal region	GO:0006355//GO:0019684//GO:0006118	regulation of transcription, DNA-templated//photosynthesis, light reaction//obsolete electron transport	GO:0003677//GO:0045156	DNA binding//electron transporter, transferring electrons within the cyclic electron transport pathway of photosynthesis activity	GO:0030077	plasma membrane light-harvesting complex	--	--
c148460_g1	bZIP	NYSR_vs_NYCR	4861.28	1983.56	1.29	0.00765	590661807	XP_007035775.1	Heme oxygenase-like, multi-helical [Theobroma cacao]>gi|508714804|gb|EOY06701.1| Heme oxygenase-like, multi-helical [Theobroma cacao]	590661806	XM_007035713.1	Theobroma cacao Heme oxygenase-like, multi-helical (TCM_021348) mRNA, complete cds	--	--	--	Q9SWB6	Probable bifunctional TENA-E protein OS=Glycine max GN=TENA_E PE=2 SV=1	PF04977//PF00170//PF07716//PF06156	Septum formation initiator//bZIP transcription factor//Basic region leucine zipper//Protein of unknown function (DUF972)	GO:0006355//GO:0006260//GO:0007049	regulation of transcription, DNA-templated//DNA replication//cell cycle	GO:0043565//GO:0003700	sequence-specific DNA binding//transcription factor activity, sequence-specific DNA binding	GO:0005667	transcription factor complex	--	--
c148553_g3	AUX/IAA	NYSR_vs_NYCR	5158.14	12222.1	-1.24	9.13e-05	590679421	XP_007040576.1	Auxin response factor 9 isoform 1 [Theobroma cacao]>gi|508777821|gb|EOY25077.1| Auxin response factor 9 isoform 1 [Theobroma cacao]	590679423	XM_007040515.1	Theobroma cacao Auxin response factor 9 isoform 2 (TCM_016500) mRNA, complete cds	K14486	K14486, ARF	auxin response factor	Q9XED8	Auxin response factor 9 OS=Arabidopsis thaliana GN=ARF9 PE=1 SV=1	PF02362//PF06507//PF02309	B3 DNA binding domain//Auxin response factor//AUX/IAA family	GO:0009725//GO:0006355	response to hormone//regulation of transcription, DNA-templated	GO:0003677	DNA binding	GO:0005634	nucleus	--	--
c148553_g3	ARF	NYSR_vs_NYCR	5158.14	12222.1	-1.24	9.13e-05	590679421	XP_007040576.1	Auxin response factor 9 isoform 1 [Theobroma cacao]>gi|508777821|gb|EOY25077.1| Auxin response factor 9 isoform 1 [Theobroma cacao]	590679423	XM_007040515.1	Theobroma cacao Auxin response factor 9 isoform 2 (TCM_016500) mRNA, complete cds	K14486	K14486, ARF	auxin response factor	Q9XED8	Auxin response factor 9 OS=Arabidopsis thaliana GN=ARF9 PE=1 SV=1	PF02362//PF06507//PF02309	B3 DNA binding domain//Auxin response factor//AUX/IAA family	GO:0009725//GO:0006355	response to hormone//regulation of transcription, DNA-templated	GO:0003677	DNA binding	GO:0005634	nucleus	--	--
c148703_g3	G2-like	NYSR_vs_NYCR	2.2	40.69	-4.21	0.0484	147765741	CAN73375.1	hypothetical protein VITISV_019100 [Vitis vinifera]	--	--	--	K14491	ARR-B	two-component response regulator ARR-B family	Q940D0	Two-component response regulator ARR1 OS=Arabidopsis thaliana GN=ARR1 PE=1 SV=2	PF11716	Mycothiol maleylpyruvate isomerase N-terminal domain	--	--	GO:0046872	metal ion binding	--	--	--	--
c148703_g3	G2-like	TCSR_vs_TCCR	1	124.17	-6.96	0.04	147765741	CAN73375.1	hypothetical protein VITISV_019100 [Vitis vinifera]	--	--	--	K14491	ARR-B	two-component response regulator ARR-B family	Q940D0	Two-component response regulator ARR1 OS=Arabidopsis thaliana GN=ARR1 PE=1 SV=2	PF11716	Mycothiol maleylpyruvate isomerase N-terminal domain	--	--	GO:0046872	metal ion binding	--	--	--	--
c148797_g2	FAR1	NYSR_vs_NYCR	495.88	996.09	-1.01	0.0128	720009060	XP_010258820.1	PREDICTED: protein FAR1-RELATED SEQUENCE 5-like isoform X2 [Nelumbo nucifera]>gi|720009064|ref|XP_010258821.1| PREDICTED: protein FAR1-RELATED SEQUENCE 5-like isoform X2 [Nelumbo nucifera]>gi|720009068|ref|XP_010258822.1| PREDICTED: protein FAR1-RELATED SEQUENCE 5-like isoform X2 [Nelumbo nucifera]>gi|720009071|ref|XP_010258823.1| PREDICTED: protein FAR1-RELATED SEQUENCE 5-like isoform X2 [Nelumb…	--	--	--	--	--	--	Q9SZL8	Protein FAR1-RELATED SEQUENCE 5 OS=Arabidopsis thaliana GN=FRS5 PE=2 SV=1	PF04434//PF03650	SWIM zinc finger//Uncharacterised protein family (UPF0041)	GO:0006850	mitochondrial pyruvate transport	GO:0008270	zinc ion binding	GO:0005743	mitochondrial inner membrane	--	--
c148817_g1	AP2-EREBP	NYSR_vs_NYCR	661.08	123.58	2.42	1.13e-08	590616529	XP_007023531.1	AP2 domain-containing transcription factor, putative [Theobroma cacao]>gi|508778897|gb|EOY26153.1| AP2 domain-containing transcription factor, putative [Theobroma cacao]	590616528	XM_007023469.1	Theobroma cacao AP2 domain-containing transcription factor, putative (TCM_027569) mRNA, complete cds	K09285	OVM, ANT	AP2-like factor, ANT lineage	Q94AN4	AP2-like ethylene-responsive transcription factor At1g16060 OS=Arabidopsis thaliana GN=At1g16060 PE=2 SV=1	PF00847	AP2 domain	GO:0006355	regulation of transcription, DNA-templated	GO:0003700	transcription factor activity, sequence-specific DNA binding	GO:0005667	transcription factor complex	--	--
c148874_g1	CCAAT	NYSR_vs_NYCR	6833.44	181.89	5.23	1.79e-10	590718520	XP_007050837.1	Nuclear transcription factor Y subunit B-5 [Theobroma cacao]>gi|508703098|gb|EOX94994.1| Nuclear transcription factor Y subunit B-5 [Theobroma cacao]	590718519	XM_007050775.1	Theobroma cacao Nuclear transcription factor Y subunit B-5 (TCM_004576) mRNA, complete cds	--	--	--	O82248	Nuclear transcription factor Y subunit B-5 OS=Arabidopsis thaliana GN=NFYB5 PE=2 SV=1	PF03847//PF00125	Transcription initiation factor TFIID subunit A//Core histone H2A/H2B/H3/H4	GO:0006352	DNA-templated transcription, initiation	GO:0003677	DNA binding	GO:0005669	transcription factor TFIID complex	KOG0869	CCAAT-binding factor, subunit A (HAP3)
c148874_g1	CCAAT	TCSR_vs_TCCR	1209.56	149.53	3.02	3.16e-05	590718520	XP_007050837.1	Nuclear transcription factor Y subunit B-5 [Theobroma cacao]>gi|508703098|gb|EOX94994.1| Nuclear transcription factor Y subunit B-5 [Theobroma cacao]	590718519	XM_007050775.1	Theobroma cacao Nuclear transcription factor Y subunit B-5 (TCM_004576) mRNA, complete cds	--	--	--	O82248	Nuclear transcription factor Y subunit B-5 OS=Arabidopsis thaliana GN=NFYB5 PE=2 SV=1	PF03847//PF00125	Transcription initiation factor TFIID subunit A//Core histone H2A/H2B/H3/H4	GO:0006352	DNA-templated transcription, initiation	GO:0003677	DNA binding	GO:0005669	transcription factor TFIID complex	KOG0869	CCAAT-binding factor, subunit A (HAP3)
c148987_g3	TCP	NYSR_vs_NYCR	332.79	922.23	-1.47	3.23e-05	590660769	XP_007035487.1	NAD(P)-binding Rossmann-fold superfamily protein isoform 1 [Theobroma cacao]>gi|508714516|gb|EOY06413.1| NAD(P)-binding Rossmann-fold superfamily protein isoform 1 [Theobroma cacao]	590660768	XM_007035425.1	Theobroma cacao NAD(P)-binding Rossmann-fold superfamily protein isoform 1 (TCM_021140) mRNA, complete cds	K19073	DVR	divinyl chlorophyllide a 8-vinyl-reductase	J9RYI6	Divinyl chlorophyllide a 8-vinyl-reductase, chloroplastic OS=Cucumis sativus GN=DVR PE=1 SV=1	PF00424//PF00106//PF01073//PF03721//PF14532//PF09726//PF01113//PF10717//PF01370//PF01118	REV protein (anti-repression trans-activator protein)//short chain dehydrogenase//3-beta hydroxysteroid dehydrogenase/isomerase family//UDP-glucose/GDP-mannose dehydrogenase family, NAD binding domain//Sigma-54 interaction domain//Transmembrane protein//Dihydrodipicolinate reductase, N-terminus//Occlusion-derived virus envelope protein ODV-E18//NAD dependent epimerase/dehydratase family//Semialde…	GO:0009089//GO:0006355//GO:0008210//GO:0008207//GO:0009085//GO:0008152//GO:0008209//GO:0006694//GO:0055114	lysine biosynthetic process via diaminopimelate//regulation of transcription, DNA-templated//estrogen metabolic process//C21-steroid hormone metabolic process//lysine biosynthetic process//metabolic process//androgen metabolic process//steroid biosynthetic process//oxidation-reduction process	GO:0050662//GO:0016616//GO:0051287//GO:0008839//GO:0003824//GO:0005524//GO:0003854//GO:0008134//GO:0003700//GO:0016491//GO:0016620	coenzyme binding//oxidoreductase activity, acting on the CH-OH group of donors, NAD or NADP as acceptor//NAD binding//4-hydroxy-tetrahydrodipicolinate reductase//catalytic activity//ATP binding//3-beta-hydroxy-delta5-steroid dehydrogenase activity//transcription factor binding//transcription factor activity, sequence-specific DNA binding//oxidoreductase activity//oxidoreductase activity, acting o…	GO:0042025//GO:0019031//GO:0005667//GO:0016021	host cell nucleus//viral envelope//transcription factor complex//integral component of membrane	--	--
c149095_g8	CCAAT	TCSL_vs_TCCL	73.54	9.27	2.99	0.0061	27311795	AAO00863.1	Unknown protein [Arabidopsis thaliana]	589269235	NM_001177544.2	Mus musculus histone cluster 1, H2ao (Hist1h2ao), mRNA	K11251	H2A	histone H2A	Q64523	Histone H2A type 2-C OS=Mus musculus GN=Hist2h2ac PE=1 SV=3	PF00125	Core histone H2A/H2B/H3/H4	--	--	GO:0003677	DNA binding	--	--	KOG1756	Histone 2A
c149115_g2	FAR1	NYSR_vs_NYCR	80.5	203.56	-1.34	0.0119	658031676	XP_008351321.1	PREDICTED: protein FAR1-RELATED SEQUENCE 5-like [Malus domestica]	--	--	--	K17604	ZSWIM3	zinc finger SWIM domain-containing protein 3	Q9SZL8	Protein FAR1-RELATED SEQUENCE 5 OS=Arabidopsis thaliana GN=FRS5 PE=2 SV=1	--	--	--	--	--	--	--	--	--	--
c149298_g5	MADS	NYSR_vs_NYCR	150.74	328.72	-1.12	0.0137	547220709	BAN89455.1	short vegetative phase [Shorea beccariana]	590596020	XM_007018157.1	Theobroma cacao K-box region and MADS-box transcription factor family protein (TCM_034501) mRNA, complete cds	--	--	--	O82794	MADS-box protein AGL24 OS=Arabidopsis thaliana GN=AGL24 PE=1 SV=1	PF00319	SRF-type transcription factor (DNA-binding and dimerisation domain)	--	--	GO:0003677//GO:0046983	DNA binding//protein dimerization activity	--	--	KOG0014	MADS box transcription factor
c149312_g1	MYB	NYSR_vs_NYCR	3287.74	24.82	7.05	1.2e-20	590690223	XP_007043450.1	MYB-like 102, putative [Theobroma cacao]>gi|508707385|gb|EOX99281.1| MYB-like 102, putative [Theobroma cacao]	590690222	XM_007043388.1	Theobroma cacao MYB-like 102, putative (TCM_007904) mRNA, complete cds	K09422	MYBP	myb proto-oncogene protein, plant	Q8GWP0	Transcription factor MYB39 OS=Arabidopsis thaliana GN=MYB39 PE=2 SV=1	PF05247	Flagellar transcriptional activator (FlhD)	GO:0044780//GO:0045893	bacterial-type flagellum assembly//positive regulation of transcription, DNA-templated	--	--	--	--	KOG0048	Transcription factor, Myb superfamily
c149312_g1	MYB	TCSR_vs_TCCR	565.86	35.88	3.98	6.59e-06	590690223	XP_007043450.1	MYB-like 102, putative [Theobroma cacao]>gi|508707385|gb|EOX99281.1| MYB-like 102, putative [Theobroma cacao]	590690222	XM_007043388.1	Theobroma cacao MYB-like 102, putative (TCM_007904) mRNA, complete cds	K09422	MYBP	myb proto-oncogene protein, plant	Q8GWP0	Transcription factor MYB39 OS=Arabidopsis thaliana GN=MYB39 PE=2 SV=1	PF05247	Flagellar transcriptional activator (FlhD)	GO:0044780//GO:0045893	bacterial-type flagellum assembly//positive regulation of transcription, DNA-templated	--	--	--	--	KOG0048	Transcription factor, Myb superfamily
c149364_g2	HSF	NYSL_vs_NYCL	49.29	7.3	2.76	0.048	590574097	XP_007012306.1	Heat shock transcription factor A2 isoform 1 [Theobroma cacao]>gi|590574103|ref|XP_007012308.1| Heat shock transcription factor A2 isoform 1 [Theobroma cacao]>gi|508782669|gb|EOY29925.1| Heat shock transcription factor A2 isoform 1 [Theobroma cacao]>gi|508782671|gb|EOY29927.1| Heat shock transcription factor A2 isoform 1 [Theobroma cacao]	590574105	XM_007012247.1	Theobroma cacao Heat shock transcription factor A2 isoform 4 (TCM_037308) mRNA, complete cds	K09419	HSFF	heat shock transcription factor, other eukaryote	O80982	Heat stress transcription factor A-2 OS=Arabidopsis thaliana GN=HSFA2 PE=1 SV=1	PF00447	HSF-type DNA-binding	GO:0006355	regulation of transcription, DNA-templated	GO:0043565//GO:0003700	sequence-specific DNA binding//transcription factor activity, sequence-specific DNA binding	GO:0005667//GO:0005634	transcription factor complex//nucleus	KOG0627	Heat shock transcription factor
c149364_g2	HSF	TCSL_vs_TCCL	141.13	26.72	2.4	0.0122	590574097	XP_007012306.1	Heat shock transcription factor A2 isoform 1 [Theobroma cacao]>gi|590574103|ref|XP_007012308.1| Heat shock transcription factor A2 isoform 1 [Theobroma cacao]>gi|508782669|gb|EOY29925.1| Heat shock transcription factor A2 isoform 1 [Theobroma cacao]>gi|508782671|gb|EOY29927.1| Heat shock transcription factor A2 isoform 1 [Theobroma cacao]	590574105	XM_007012247.1	Theobroma cacao Heat shock transcription factor A2 isoform 4 (TCM_037308) mRNA, complete cds	K09419	HSFF	heat shock transcription factor, other eukaryote	O80982	Heat stress transcription factor A-2 OS=Arabidopsis thaliana GN=HSFA2 PE=1 SV=1	PF00447	HSF-type DNA-binding	GO:0006355	regulation of transcription, DNA-templated	GO:0043565//GO:0003700	sequence-specific DNA binding//transcription factor activity, sequence-specific DNA binding	GO:0005667//GO:0005634	transcription factor complex//nucleus	KOG0627	Heat shock transcription factor
c149376_g4	C2C2-Dof	NYSR_vs_NYCR	409.05	1002.33	-1.29	0.000185	590700077	XP_007046067.1	F-box family protein, putative [Theobroma cacao]>gi|508710002|gb|EOY01899.1| F-box family protein, putative [Theobroma cacao]	590700076	XM_007046005.1	Theobroma cacao F-box family protein, putative (TCM_011692) mRNA, complete cds	--	--	--	Q93ZL5	Cyclic dof factor 2 OS=Arabidopsis thaliana GN=CDF2 PE=1 SV=2	--	--	--	--	--	--	--	--	--	--
c149397_g4	AP2-EREBP	NYSR_vs_NYCR	32.46	7.03	2.21	0.043	590721146	XP_007051526.1	Integrase-type DNA-binding superfamily protein [Theobroma cacao]>gi|508703787|gb|EOX95683.1| Integrase-type DNA-binding superfamily protein [Theobroma cacao]	590721145	XM_007051464.1	Theobroma cacao Integrase-type DNA-binding superfamily protein (TCM_005130) mRNA, complete cds	K09286	EREBP	EREBP-like factor	Q1ECI2	Ethylene-responsive transcription factor ERF023 OS=Arabidopsis thaliana GN=ERF023 PE=2 SV=1	--	--	--	--	--	--	--	--	--	--
c149403_g1	CSD	NYSL_vs_NYCL	26.62	3.94	2.76	0.0275	551649467	XP_005827518.1	hypothetical protein GUITHDRAFT_164624 [Guillardia theta CCMP2712]>gi|428171623|gb|EKX40538.1| hypothetical protein GUITHDRAFT_164624 [Guillardia theta CCMP2712]	893559362	NM_144901.4	Mus musculus cold shock domain containing E1, RNA binding (Csde1), transcript variant 1, mRNA	--	--	--	Q91W50	Cold shock domain-containing protein E1 OS=Mus musculus GN=Csde1 PE=2 SV=1	PF13180//PF00313//PF04014	PDZ domain//'Cold-shock' DNA-binding domain//Antidote-toxin recognition MazE, bacterial antitoxin	GO:0006355	regulation of transcription, DNA-templated	GO:0005515//GO:0003677	protein binding//DNA binding	--	--	--	--
c149419_g3	AUX/IAA	NYSR_vs_NYCR	626.88	1894.07	-1.6	4.74e-06	590576980	XP_007013107.1	Phytochrome-associated protein 2 isoform 2 [Theobroma cacao]>gi|508783470|gb|EOY30726.1| Phytochrome-associated protein 2 isoform 2 [Theobroma cacao]	590576979	XM_007013045.1	Theobroma cacao Phytochrome-associated protein 2 isoform 2 (TCM_037837) mRNA, complete cds	K14484	IAA	auxin-responsive protein IAA	Q9ZSY8	Auxin-responsive protein IAA27 OS=Arabidopsis thaliana GN=IAA27 PE=1 SV=1	PF08112//PF02309	ATP synthase epsilon subunit//AUX/IAA family	GO:0006810//GO:0006355//GO:0015986	transport//regulation of transcription, DNA-templated//ATP synthesis coupled proton transport	GO:0042626	ATPase activity, coupled to transmembrane movement of substances	GO:0005634//GO:0033178	nucleus//proton-transporting two-sector ATPase complex, catalytic domain	--	--
c149479_g2	bHLH	NYSR_vs_NYCR	798.76	42.03	4.25	1.01e-06	823124441	XP_012480181.1	PREDICTED: pentatricopeptide repeat-containing protein At2g03380, mitochondrial-like [Gossypium raimondii]	823124440	XM_012624727.1	PREDICTED: Gossypium raimondii pentatricopeptide repeat-containing protein At2g03380, mitochondrial-like (LOC105795203), mRNA	--	--	--	Q9ZQ74	Pentatricopeptide repeat-containing protein At2g03380, mitochondrial OS=Arabidopsis thaliana GN=PCMP-E47 PE=3 SV=1	PF00010	Helix-loop-helix DNA-binding domain	--	--	GO:0046983	protein dimerization activity	--	--	--	--
c149574_g5	MYB	NYSR_vs_NYCR	1650.62	610.93	1.43	3.01e-05	590684472	XP_007041863.1	MYB domain class transcription factor [Theobroma cacao]>gi|508705798|gb|EOX97694.1| MYB domain class transcription factor [Theobroma cacao]	590684471	XM_007041801.1	Theobroma cacao MYB domain class transcription factor (TCM_006638) mRNA, complete cds	K09422	MYBP	myb proto-oncogene protein, plant	P81393	Myb-related protein 308 OS=Antirrhinum majus GN=MYB308 PE=2 SV=1	PF05722//PF09111	Ustilago B locus mating-type protein//SLIDE	GO:0006338	chromatin remodeling	GO:0003676//GO:0003677//GO:0005524//GO:0016818	nucleic acid binding//DNA binding//ATP binding//hydrolase activity, acting on acid anhydrides, in phosphorus-containing anhydrides	GO:0005634	nucleus	KOG0048	Transcription factor, Myb superfamily
c149965_g3	C2C2-CO-like	NYSR_vs_NYCR	11.61	44.87	-1.95	0.046	590693490	XP_007044348.1	B-box type zinc finger protein with CCT domain, putative [Theobroma cacao]>gi|508708283|gb|EOY00180.1| B-box type zinc finger protein with CCT domain, putative [Theobroma cacao]	590693489	XM_007044286.1	Theobroma cacao B-box type zinc finger protein with CCT domain, putative (TCM_009901) mRNA, complete cds	--	--	--	Q8RWD0	Zinc finger protein CONSTANS-LIKE 16 OS=Arabidopsis thaliana GN=COL16 PE=2 SV=2	PF06203//PF00643//PF01412	CCT motif//B-box zinc finger//Putative GTPase activating protein for Arf	--	--	GO:0005515//GO:0005096//GO:0008270	protein binding//GTPase activator activity//zinc ion binding	GO:0005622	intracellular	--	--
c154730_g1	FHA	NYSR_vs_NYCR	1	13.4	-3.74	0.0268	675179351	XP_008898560.1	hypothetical protein PPTG_06396 [Phytophthora parasitica INRA-310]>gi|566008427|gb|ETI31338.1| hypothetical protein F443_21675 [Phytophthora parasitica P1569]>gi|567945912|gb|ETK71723.1| hypothetical protein L915_21079 [Phytophthora parasitica]>gi|567974568|gb|ETL25158.1| hypothetical protein L916_20954 [Phytophthora parasitica]>gi|568004034|gb|ETL78369.1| hypothetical protein L917_20815 [Phytoph…	--	--	--	--	--	--	--	--	PF13639//PF12906	Ring finger domain//RING-variant domain	--	--	GO:0008270//GO:0005515	zinc ion binding//protein binding	--	--	KOG1609	Protein involved in mRNA turnover and stability
c154730_g1	FHA	TCSR_vs_TCCR	1	16.02	-4	0.0189	675179351	XP_008898560.1	hypothetical protein PPTG_06396 [Phytophthora parasitica INRA-310]>gi|566008427|gb|ETI31338.1| hypothetical protein F443_21675 [Phytophthora parasitica P1569]>gi|567945912|gb|ETK71723.1| hypothetical protein L915_21079 [Phytophthora parasitica]>gi|567974568|gb|ETL25158.1| hypothetical protein L916_20954 [Phytophthora parasitica]>gi|568004034|gb|ETL78369.1| hypothetical protein L917_20815 [Phytoph…	--	--	--	--	--	--	--	--	PF13639//PF12906	Ring finger domain//RING-variant domain	--	--	GO:0008270//GO:0005515	zinc ion binding//protein binding	--	--	KOG1609	Protein involved in mRNA turnover and stability
c155310_g1	HSF	NYSR_vs_NYCR	1	13.28	-3.73	0.0276	698805372	XP_009835715.1	hypothetical protein H257_10761 [Aphanomyces astaci]>gi|574109124|gb|ETV74628.1| hypothetical protein H257_10761 [Aphanomyces astaci]	--	--	--	K09419	HSFF	heat shock transcription factor, other eukaryote	P38531	Heat shock factor protein 3 OS=Gallus gallus GN=HSF3 PE=2 SV=1	PF00447	HSF-type DNA-binding	GO:0006355	regulation of transcription, DNA-templated	GO:0043565//GO:0003700	sequence-specific DNA binding//transcription factor activity, sequence-specific DNA binding	GO:0005634//GO:0005667	nucleus//transcription factor complex	KOG0627	Heat shock transcription factor
c156623_g1	AP2-EREBP	NYSR_vs_NYCR	23.31	70.56	-1.6	0.0293	590676594	XP_007039780.1	Integrase-type DNA-binding superfamily protein, putative [Theobroma cacao]>gi|508777025|gb|EOY24281.1| Integrase-type DNA-binding superfamily protein, putative [Theobroma cacao]	590676593	XM_007039718.1	Theobroma cacao Integrase-type DNA-binding superfamily protein, putative (TCM_015930) mRNA, complete cds	--	--	--	Q9ZQP3	Ethylene-responsive transcription factor ERF038 OS=Arabidopsis thaliana GN=ERF038 PE=2 SV=1	PF00847	AP2 domain	GO:0006355	regulation of transcription, DNA-templated	GO:0003700	transcription factor activity, sequence-specific DNA binding	GO:0005667	transcription factor complex	--	--
c158111_g1	AP2-EREBP	NYSR_vs_NYCR	20.84	2.43	3.1	0.0251	590575077	XP_007012585.1	Integrase-type DNA-binding superfamily protein, putative [Theobroma cacao]>gi|508782948|gb|EOY30204.1| Integrase-type DNA-binding superfamily protein, putative [Theobroma cacao]	--	--	--	--	--	--	Q84QC2	Ethylene-responsive transcription factor ERF017 OS=Arabidopsis thaliana GN=ERF017 PE=2 SV=1	PF00847	AP2 domain	GO:0006355	regulation of transcription, DNA-templated	GO:0003700	transcription factor activity, sequence-specific DNA binding	GO:0005667	transcription factor complex	--	--
c158885_g1	MYB	NYSR_vs_NYCR	1	21.17	-4.4	0.00114	813186063	XP_012207203.1	hypothetical protein SPRG_12046 [Saprolegnia parasitica CBS 223.65]>gi|641527794|gb|KDO22059.1| hypothetical protein SPRG_12046 [Saprolegnia parasitica CBS 223.65]	--	--	--	K09422	MYBP	myb proto-oncogene protein, plant	Q9S7L2	Transcription factor MYB98 OS=Arabidopsis thaliana GN=MYB98 PE=2 SV=1	PF03839	Translocation protein Sec62	GO:0015031	protein transport	GO:0008565	protein transporter activity	GO:0016021	integral component of membrane	KOG0048	Transcription factor, Myb superfamily
c200809_g1	MYB	NYSR_vs_NYCR	1	12.44	-3.64	0.0387	676395705	XP_009041130.1	hypothetical protein AURANDRAFT_39143 [Aureococcus anophagefferens]>gi|323448243|gb|EGB04144.1| hypothetical protein AURANDRAFT_39143 [Aureococcus anophagefferens]	--	--	--	K09422	MYBP	myb proto-oncogene protein, plant	Q9S7L2	Transcription factor MYB98 OS=Arabidopsis thaliana GN=MYB98 PE=2 SV=1	--	--	--	--	--	--	--	--	KOG0048	Transcription factor, Myb superfamily
c214607_g1	Rcd1-like	NYSR_vs_NYCR	1	13.05	-3.71	0.0306	551563190	XP_005768296.1	hypothetical protein EMIHUDRAFT_414254 [Emiliania huxleyi CCMP1516]>gi|551616220|ref|XP_005788958.1| hypothetical protein EMIHUDRAFT_455065 [Emiliania huxleyi CCMP1516]>gi|485618974|gb|EOD15867.1| hypothetical protein EMIHUDRAFT_414254 [Emiliania huxleyi CCMP1516]>gi|485642452|gb|EOD36529.1| hypothetical protein EMIHUDRAFT_455065 [Emiliania huxleyi CCMP1516]	--	--	--	K12606	RCD1, CNOT9, CAF40	CCR4-NOT transcription complex subunit 9	Q92368	Cell differentiation protein rcd1 OS=Schizosaccharomyces pombe (strain 972 / ATCC 24843) GN=rcd1 PE=3 SV=1	--	--	--	--	--	--	--	--	KOG3036	Protein involved in cell differentiation/sexual development
c2314_g1	CCAAT	NYSR_vs_NYCR	2.25	113.04	-5.65	4.09e-14	545355682	XP_005643617.1	histone-fold-containing protein, partial [Coccomyxa subellipsoidea C-169]>gi|384245580|gb|EIE19073.1| histone-fold-containing protein, partial [Coccomyxa subellipsoidea C-169]	--	--	--	K11251	H2A	histone H2A	P02274	Histone H2A.1 OS=Tetrahymena pyriformis GN=HTA2 PE=1 SV=2	PF13291//PF00125	ACT domain//Core histone H2A/H2B/H3/H4	GO:0008152//GO:0006334	metabolic process//nucleosome assembly	GO:0016597//GO:0046982//GO:0003677	amino acid binding//protein heterodimerization activity//DNA binding	GO:0005634//GO:0000786	nucleus//nucleosome	KOG1756	Histone 2A
c2314_g1	CCAAT	TCSR_vs_TCCR	1.37	86.51	-5.98	0.0361	545355682	XP_005643617.1	histone-fold-containing protein, partial [Coccomyxa subellipsoidea C-169]>gi|384245580|gb|EIE19073.1| histone-fold-containing protein, partial [Coccomyxa subellipsoidea C-169]	--	--	--	K11251	H2A	histone H2A	P02274	Histone H2A.1 OS=Tetrahymena pyriformis GN=HTA2 PE=1 SV=2	PF13291//PF00125	ACT domain//Core histone H2A/H2B/H3/H4	GO:0008152//GO:0006334	metabolic process//nucleosome assembly	GO:0016597//GO:0046982//GO:0003677	amino acid binding//protein heterodimerization activity//DNA binding	GO:0005634//GO:0000786	nucleus//nucleosome	KOG1756	Histone 2A
c23853_g1	C2H2	NYSR_vs_NYCR	1.44	28.01	-4.28	0.000637	302795225	XP_002979376.1	hypothetical protein SELMODRAFT_110523, partial [Selaginella moellendorffii]>gi|302817342|ref|XP_002990347.1| hypothetical protein SELMODRAFT_131503, partial [Selaginella moellendorffii]>gi|300141909|gb|EFJ08616.1| hypothetical protein SELMODRAFT_131503, partial [Selaginella moellendorffii]>gi|300153144|gb|EFJ19784.1| hypothetical protein SELMODRAFT_110523, partial [Selaginella moellendorffii]	--	--	--	K09506	DNAJA5	DnaJ homolog subfamily A member 5	Q0II91	DnaJ homolog subfamily C member 21 OS=Bos taurus GN=DNAJC21 PE=2 SV=2	PF00096//PF07535	Zinc finger, C2H2 type//DBF zinc finger	--	--	GO:0046872//GO:0003676//GO:0008270	metal ion binding//nucleic acid binding//zinc ion binding	--	--	KOG0717	Molecular chaperone (DnaJ superfamily)
c23853_g1	C2H2	TCSR_vs_TCCR	1	13.32	-3.74	0.0454	302795225	XP_002979376.1	hypothetical protein SELMODRAFT_110523, partial [Selaginella moellendorffii]>gi|302817342|ref|XP_002990347.1| hypothetical protein SELMODRAFT_131503, partial [Selaginella moellendorffii]>gi|300141909|gb|EFJ08616.1| hypothetical protein SELMODRAFT_131503, partial [Selaginella moellendorffii]>gi|300153144|gb|EFJ19784.1| hypothetical protein SELMODRAFT_110523, partial [Selaginella moellendorffii]	--	--	--	K09506	DNAJA5	DnaJ homolog subfamily A member 5	Q0II91	DnaJ homolog subfamily C member 21 OS=Bos taurus GN=DNAJC21 PE=2 SV=2	PF00096//PF07535	Zinc finger, C2H2 type//DBF zinc finger	--	--	GO:0046872//GO:0003676//GO:0008270	metal ion binding//nucleic acid binding//zinc ion binding	--	--	KOG0717	Molecular chaperone (DnaJ superfamily)
c250167_g1	Jumonji	NYSR_vs_NYCR	1	15.55	-3.96	0.0111	255083144	XP_002504558.1	JmjN/JmjC protein [Micromonas sp. RCC299]>gi|226519826|gb|ACO65816.1| JmjN/JmjC protein [Micromonas sp. RCC299]	--	--	--	K06709	KDM4, JMJD2, JHDM3	jumonji domain-containing protein 2	Q6B0I6	Lysine-specific demethylase 4D OS=Homo sapiens GN=KDM4D PE=1 SV=3	PF00123	Peptide hormone	GO:0007165	signal transduction	GO:0005179	hormone activity	GO:0005576	extracellular region	KOG0958	DNA damage-responsive repressor GIS1/RPH1, jumonji superfamily
c2543_g1	Orphans	TCSL_vs_TCCL	1.77	45.83	-4.7	9.26e-05	303271081	XP_003054902.1	predicted protein [Micromonas pusilla CCMP1545]>gi|226462876|gb|EEH60154.1| predicted protein [Micromonas pusilla CCMP1545]	755499575	XM_011239520.1	PREDICTED: Mus musculus xin actin-binding repeat containing 2 (Xirp2), transcript variant X1, mRNA	K09377	CSRP	cysteine and glycine-rich protein	Q4U4S6	Xin actin-binding repeat-containing protein 2 OS=Mus musculus GN=Xirp2 PE=1 SV=1	PF00412//PF08043//PF01005	LIM domain//Xin repeat//Flavivirus non-structural protein NS2A	GO:0030036	actin cytoskeleton organization	GO:0003779//GO:0003725//GO:0008270//GO:0043169	actin binding//double-stranded RNA binding//zinc ion binding//cation binding	GO:0030054	cell junction	KOG1700	Regulatory protein MLP and related LIM proteins
c26449_g1	SNF2	NYSR_vs_NYCR	1	28.03	-4.81	7.01e-05	669170107	XP_008620402.1	hypothetical protein SDRG_15991 [Saprolegnia diclina VS20]>gi|530727945|gb|EQC26187.1| hypothetical protein SDRG_15991 [Saprolegnia diclina VS20]	--	--	--	K11654	SMARCA5, SNF2H, ISWI	SWI/SNF-related matrix-associated actin-dependent regulator of chromatin subfamily A member 5	Q6PGB8	Probable global transcription activator SNF2L1 OS=Mus musculus GN=Smarca1 PE=1 SV=1	PF09111//PF00176	SLIDE//SNF2 family N-terminal domain	GO:0006338	chromatin remodeling	GO:0003676//GO:0005524//GO:0016818	nucleic acid binding//ATP binding//hydrolase activity, acting on acid anhydrides, in phosphorus-containing anhydrides	GO:0005634	nucleus	KOG0385	Chromatin remodeling complex WSTF-ISWI, small subunit
c26449_g1	SNF2	TCSR_vs_TCCR	1	17.92	-4.16	0.00989	669170107	XP_008620402.1	hypothetical protein SDRG_15991 [Saprolegnia diclina VS20]>gi|530727945|gb|EQC26187.1| hypothetical protein SDRG_15991 [Saprolegnia diclina VS20]	--	--	--	K11654	SMARCA5, SNF2H, ISWI	SWI/SNF-related matrix-associated actin-dependent regulator of chromatin subfamily A member 5	Q6PGB8	Probable global transcription activator SNF2L1 OS=Mus musculus GN=Smarca1 PE=1 SV=1	PF09111//PF00176	SLIDE//SNF2 family N-terminal domain	GO:0006338	chromatin remodeling	GO:0003676//GO:0005524//GO:0016818	nucleic acid binding//ATP binding//hydrolase activity, acting on acid anhydrides, in phosphorus-containing anhydrides	GO:0005634	nucleus	KOG0385	Chromatin remodeling complex WSTF-ISWI, small subunit
c26573_g1	GRAS	NYSR_vs_NYCR	21.37	66.64	-1.64	0.0473	823193005	XP_012491939.1	PREDICTED: scarecrow-like protein 32 isoform X1 [Gossypium raimondii]	590705597	XM_007047421.1	Theobroma cacao SCL domain class transcription factor (TCM_000764) mRNA, complete cds	--	--	--	Q9SN22	Scarecrow-like protein 32 OS=Arabidopsis thaliana GN=SCL32 PE=2 SV=1	PF06180	Cobalt chelatase (CbiK)	GO:0006783//GO:0019251	heme biosynthetic process//anaerobic cobalamin biosynthetic process	GO:0016852	sirohydrochlorin cobaltochelatase activity	--	--	--	--
c27127_g1	FHA	NYSR_vs_NYCR	1	21.3	-4.41	0.0011	325184387	CCA18878.1	conserved hypothetical protein [Albugo laibachii Nc14]	--	--	--	--	--	--	O60103	ERAD-associated E3 ubiquitin-protein ligase doa10 OS=Schizosaccharomyces pombe (strain 972 / ATCC 24843) GN=doa10 PE=1 SV=1	PF00498	FHA domain	--	--	GO:0005515	protein binding	--	--	KOG1609	Protein involved in mRNA turnover and stability
c27127_g1	FHA	TCSR_vs_TCCR	1.26	19.22	-3.93	0.0186	325184387	CCA18878.1	conserved hypothetical protein [Albugo laibachii Nc14]	--	--	--	--	--	--	O60103	ERAD-associated E3 ubiquitin-protein ligase doa10 OS=Schizosaccharomyces pombe (strain 972 / ATCC 24843) GN=doa10 PE=1 SV=1	PF00498	FHA domain	--	--	GO:0005515	protein binding	--	--	KOG1609	Protein involved in mRNA turnover and stability
c27767_g1	C3H	NYSR_vs_NYCR	1	15.35	-3.94	0.0121	552843126	XP_005850753.1	hypothetical protein CHLNCDRAFT_140910 [Chlorella variabilis]>gi|307110415|gb|EFN58651.1| hypothetical protein CHLNCDRAFT_140910 [Chlorella variabilis]	--	--	--	--	--	--	--	--	PF00642	Zinc finger C-x8-C-x5-C-x3-H type (and similar)	--	--	GO:0046872	metal ion binding	--	--	KOG1677	CCCH-type Zn-finger protein
c285750_g1	MYB	NYSR_vs_NYCR	1	23.75	-4.57	0.000395	676395705	XP_009041130.1	hypothetical protein AURANDRAFT_39143 [Aureococcus anophagefferens]>gi|323448243|gb|EGB04144.1| hypothetical protein AURANDRAFT_39143 [Aureococcus anophagefferens]	--	--	--	K09422	MYBP	myb proto-oncogene protein, plant	P52550	Myb-related protein A OS=Gallus gallus GN=MYBL1 PE=2 SV=1	PF09111	SLIDE	GO:0006338	chromatin remodeling	GO:0016818//GO:0005524//GO:0003676	hydrolase activity, acting on acid anhydrides, in phosphorus-containing anhydrides//ATP binding//nucleic acid binding	GO:0005634	nucleus	KOG0048	Transcription factor, Myb superfamily
c285750_g1	MYB	TCSR_vs_TCCR	1	14.48	-3.86	0.0312	676395705	XP_009041130.1	hypothetical protein AURANDRAFT_39143 [Aureococcus anophagefferens]>gi|323448243|gb|EGB04144.1| hypothetical protein AURANDRAFT_39143 [Aureococcus anophagefferens]	--	--	--	K09422	MYBP	myb proto-oncogene protein, plant	P52550	Myb-related protein A OS=Gallus gallus GN=MYBL1 PE=2 SV=1	PF09111	SLIDE	GO:0006338	chromatin remodeling	GO:0016818//GO:0005524//GO:0003676	hydrolase activity, acting on acid anhydrides, in phosphorus-containing anhydrides//ATP binding//nucleic acid binding	GO:0005634	nucleus	KOG0048	Transcription factor, Myb superfamily
c286481_g1	TRAF	NYSR_vs_NYCR	1	20.81	-4.38	0.0152	813109494	XP_012194591.1	hypothetical protein SPRG_00997 [Saprolegnia parasitica CBS 223.65]>gi|641541172|gb|KDO34935.1| hypothetical protein SPRG_00997 [Saprolegnia parasitica CBS 223.65]	--	--	--	--	--	--	Q7M3S9	RING finger protein B OS=Dictyostelium discoideum GN=rngB PE=2 SV=2	PF07646//PF01344	Kelch motif//Kelch motif	--	--	GO:0005515	protein binding	--	--	KOG0379	Kelch repeat-containing proteins
c286871_g1	C2H2	NYSR_vs_NYCR	1	21.28	-4.41	0.0022	695417420	XP_009527103.1	hypothetical protein PHYSODRAFT_560454 [Phytophthora sojae]>gi|348678228|gb|EGZ18045.1| hypothetical protein PHYSODRAFT_560454 [Phytophthora sojae]	--	--	--	--	--	--	Q8NEN0	Armadillo repeat-containing protein 2 OS=Homo sapiens GN=ARMC2 PE=2 SV=4	PF00096//PF08120//PF08064//PF13691//PF08040	Zinc finger, C2H2 type//Tamulustoxin family//UME (NUC010) domain//tRNase Z endonuclease//MNLL subunit	GO:0009069//GO:0008033//GO:0016310//GO:0006118//GO:0009405//GO:0006810	serine family amino acid metabolic process//tRNA processing//phosphorylation//obsolete electron transport//pathogenesis//transport	GO:0019870//GO:0003954//GO:0046872//GO:0004674	potassium channel inhibitor activity//NADH dehydrogenase activity//metal ion binding//protein serine/threonine kinase activity	GO:0005576//GO:0005739	extracellular region//mitochondrion	--	--
c287582_g1	MYB	NYSR_vs_NYCR	1.37	58.75	-5.43	0.000147	676395705	XP_009041130.1	hypothetical protein AURANDRAFT_39143 [Aureococcus anophagefferens]>gi|323448243|gb|EGB04144.1| hypothetical protein AURANDRAFT_39143 [Aureococcus anophagefferens]	--	--	--	K09422	MYBP	myb proto-oncogene protein, plant	Q9S7L2	Transcription factor MYB98 OS=Arabidopsis thaliana GN=MYB98 PE=2 SV=1	PF00605	Interferon regulatory factor transcription factor	--	--	GO:0000975	regulatory region DNA binding	--	--	KOG0048	Transcription factor, Myb superfamily
c287582_g1	MYB	TCSR_vs_TCCR	1.74	23.47	-3.75	0.0109	676395705	XP_009041130.1	hypothetical protein AURANDRAFT_39143 [Aureococcus anophagefferens]>gi|323448243|gb|EGB04144.1| hypothetical protein AURANDRAFT_39143 [Aureococcus anophagefferens]	--	--	--	K09422	MYBP	myb proto-oncogene protein, plant	Q9S7L2	Transcription factor MYB98 OS=Arabidopsis thaliana GN=MYB98 PE=2 SV=1	PF00605	Interferon regulatory factor transcription factor	--	--	GO:0000975	regulatory region DNA binding	--	--	KOG0048	Transcription factor, Myb superfamily
c30288_g1	HMG	NYSR_vs_NYCR	1	45.08	-5.49	6.09e-07	--	--	--	--	--	--	--	--	--	P40625	High mobility group protein OS=Tetrahymena pyriformis GN=HMG PE=1 SV=1	--	--	--	--	--	--	--	--	KOG0381	HMG box-containing protein
c30288_g1	HMG	TCSR_vs_TCCR	1	32.17	-5.01	8.31e-05	--	--	--	--	--	--	--	--	--	P40625	High mobility group protein OS=Tetrahymena pyriformis GN=HMG PE=1 SV=1	--	--	--	--	--	--	--	--	KOG0381	HMG box-containing protein
c3127_g1	HSF	NYSR_vs_NYCR	1	20.13	-4.33	0.0179	567182082	XP_006402285.1	hypothetical protein EUTSA_v10006463mg [Eutrema salsugineum]>gi|557103384|gb|ESQ43738.1| hypothetical protein EUTSA_v10006463mg [Eutrema salsugineum]	--	--	--	K09419	HSFF	heat shock transcription factor, other eukaryote	P38889	Transcription factor SKN7 OS=Saccharomyces cerevisiae (strain ATCC 204508 / S288c) GN=SKN7 PE=1 SV=1	--	--	--	--	--	--	--	--	KOG0627	Heat shock transcription factor
c3127_g1	HSF	TCSR_vs_TCCR	1	15.64	-3.97	0.0228	567182082	XP_006402285.1	hypothetical protein EUTSA_v10006463mg [Eutrema salsugineum]>gi|557103384|gb|ESQ43738.1| hypothetical protein EUTSA_v10006463mg [Eutrema salsugineum]	--	--	--	K09419	HSFF	heat shock transcription factor, other eukaryote	P38889	Transcription factor SKN7 OS=Saccharomyces cerevisiae (strain ATCC 204508 / S288c) GN=SKN7 PE=1 SV=1	--	--	--	--	--	--	--	--	KOG0627	Heat shock transcription factor
c329107_g1	MYB	NYSR_vs_NYCR	1	14.19	-3.83	0.0195	676395705	XP_009041130.1	hypothetical protein AURANDRAFT_39143 [Aureococcus anophagefferens]>gi|323448243|gb|EGB04144.1| hypothetical protein AURANDRAFT_39143 [Aureococcus anophagefferens]	--	--	--	K09422	MYBP	myb proto-oncogene protein, plant	Q9S7L2	Transcription factor MYB98 OS=Arabidopsis thaliana GN=MYB98 PE=2 SV=1	PF00605	Interferon regulatory factor transcription factor	--	--	GO:0000975	regulatory region DNA binding	--	--	KOG0048	Transcription factor, Myb superfamily
c329480_g1	CCAAT	NYSR_vs_NYCR	1	14.41	-3.85	0.0176	299471416	CBN79369.1	histone-like transcription factor [Ectocarpus siliculosus]	670427688	XM_008656354.1	PREDICTED: Zea mays CAAT box binding protein1 (caat1), transcript variant X1, mRNA	--	--	--	Q5QMG3	Nuclear transcription factor Y subunit B-2 OS=Oryza sativa subsp. japonica GN=NFYB2 PE=2 SV=1	PF04805//PF02269//PF00125//PF09415//PF03847	E10-like protein conserved region//Transcription initiation factor IID, 18kD subunit//Core histone H2A/H2B/H3/H4//CENP-S associating Centromere protein X//Transcription initiation factor TFIID subunit A	GO:0051382//GO:0055114//GO:0006366//GO:0006352//GO:0006281	kinetochore assembly//oxidation-reduction process//transcription from RNA polymerase II promoter//DNA-templated transcription, initiation//DNA repair	GO:0016972//GO:0003677	thiol oxidase activity//DNA binding	GO:0005669	transcription factor TFIID complex	KOG0869	CCAAT-binding factor, subunit A (HAP3)
c332753_g1	MYB	NYSR_vs_NYCR	1	27.29	-4.77	9.98e-05	676395705	XP_009041130.1	hypothetical protein AURANDRAFT_39143 [Aureococcus anophagefferens]>gi|323448243|gb|EGB04144.1| hypothetical protein AURANDRAFT_39143 [Aureococcus anophagefferens]	--	--	--	K09420	MYB	myb proto-oncogene protein	Q9S7L2	Transcription factor MYB98 OS=Arabidopsis thaliana GN=MYB98 PE=2 SV=1	--	--	--	--	--	--	--	--	KOG0048	Transcription factor, Myb superfamily
c332753_g1	MYB	TCSR_vs_TCCR	1	19.67	-4.3	0.00514	676395705	XP_009041130.1	hypothetical protein AURANDRAFT_39143 [Aureococcus anophagefferens]>gi|323448243|gb|EGB04144.1| hypothetical protein AURANDRAFT_39143 [Aureococcus anophagefferens]	--	--	--	K09420	MYB	myb proto-oncogene protein	Q9S7L2	Transcription factor MYB98 OS=Arabidopsis thaliana GN=MYB98 PE=2 SV=1	--	--	--	--	--	--	--	--	KOG0048	Transcription factor, Myb superfamily
c335164_g1	FHA	NYSR_vs_NYCR	1	15.76	-3.98	0.0105	--	--	--	--	--	--	--	--	--	--	--	--	--	--	--	--	--	--	--	KOG2294	Transcription factor of the Forkhead/HNF3 family
c339394_g1	FHA	NYSR_vs_NYCR	1	11.93	-3.58	0.0459	325184387	CCA18878.1	conserved hypothetical protein [Albugo laibachii Nc14]	--	--	--	--	--	--	--	--	--	--	--	--	--	--	--	--	KOG1609	Protein involved in mRNA turnover and stability
c341405_g1	MADS	NYSR_vs_NYCR	281.02	83.58	1.75	0.000342	823266372	XP_012465887.1	PREDICTED: agamous-like MADS-box protein AGL12 isoform X2 [Gossypium raimondii]	590604122	XM_007020117.1	Theobroma cacao Agamous-like MADS-box protein A (TCM_036568) mRNA, complete cds	--	--	--	Q38841	Agamous-like MADS-box protein AGL12 OS=Arabidopsis thaliana GN=AGL12 PE=2 SV=2	PF00319//PF01486	SRF-type transcription factor (DNA-binding and dimerisation domain)//K-box region	GO:0006355	regulation of transcription, DNA-templated	GO:0003677//GO:0046983//GO:0003700	DNA binding//protein dimerization activity//transcription factor activity, sequence-specific DNA binding	GO:0005667//GO:0005634	transcription factor complex//nucleus	KOG0014	MADS box transcription factor
c341640_g1	MYB	NYSR_vs_NYCR	1	18.21	-4.19	0.00379	676395705	XP_009041130.1	hypothetical protein AURANDRAFT_39143 [Aureococcus anophagefferens]>gi|323448243|gb|EGB04144.1| hypothetical protein AURANDRAFT_39143 [Aureococcus anophagefferens]	--	--	--	K09422	MYBP	myb proto-oncogene protein, plant	P52551	Myb-related protein B OS=Xenopus laevis GN=mybl2 PE=2 SV=2	PF09111	SLIDE	GO:0006338	chromatin remodeling	GO:0003676//GO:0005524//GO:0016818	nucleic acid binding//ATP binding//hydrolase activity, acting on acid anhydrides, in phosphorus-containing anhydrides	GO:0005634	nucleus	KOG0048	Transcription factor, Myb superfamily
c35356_g1	Orphans	NYSR_vs_NYCR	1	15.28	-3.93	0.0124	635366332	CCI10135.1	unnamed protein product [Albugo candida]	--	--	--	--	--	--	--	--	PF06203	CCT motif	--	--	GO:0005515	protein binding	--	--	--	--
c35356_g1	Orphans	TCSR_vs_TCCR	1	16.16	-4.01	0.0173	635366332	CCI10135.1	unnamed protein product [Albugo candida]	--	--	--	--	--	--	--	--	PF06203	CCT motif	--	--	GO:0005515	protein binding	--	--	--	--
c355799_g1	FHA	NYSR_vs_NYCR	1	11.76	-3.56	0.0497	--	--	--	--	--	--	--	--	--	--	--	PF00498	FHA domain	--	--	GO:0005515	protein binding	--	--	KOG1609	Protein involved in mRNA turnover and stability
c358344_g1	CCAAT	NYSR_vs_NYCR	1	64.69	-6.02	5.17e-08	195618484	ACG31072.1	histone H4 [Zea mays]	401779847	HE580273.2	Naumovozyma dairenensis CBS 421 chromosome 7, complete genome	K11254	H4	histone H4	P62791	Histone H4 OS=Stylonychia lemnae PE=3 SV=2	PF02969//PF00125//PF08369//PF02291	TATA box binding protein associated factor (TAF)//Core histone H2A/H2B/H3/H4//Proto-chlorophyllide reductase 57 kD subunit//Transcription initiation factor IID, 31kD subunit	GO:0055114//GO:0015979//GO:0006352//GO:0015995	oxidation-reduction process//photosynthesis//DNA-templated transcription, initiation//chlorophyll biosynthetic process	GO:0016491//GO:0003677	oxidoreductase activity//DNA binding	GO:0005634	nucleus	KOG3467	Histone H4
c358344_g1	CCAAT	TCSR_vs_TCCR	1.37	48	-5.13	0.00484	195618484	ACG31072.1	histone H4 [Zea mays]	401779847	HE580273.2	Naumovozyma dairenensis CBS 421 chromosome 7, complete genome	K11254	H4	histone H4	P62791	Histone H4 OS=Stylonychia lemnae PE=3 SV=2	PF02969//PF00125//PF08369//PF02291	TATA box binding protein associated factor (TAF)//Core histone H2A/H2B/H3/H4//Proto-chlorophyllide reductase 57 kD subunit//Transcription initiation factor IID, 31kD subunit	GO:0055114//GO:0015979//GO:0006352//GO:0015995	oxidation-reduction process//photosynthesis//DNA-templated transcription, initiation//chlorophyll biosynthetic process	GO:0016491//GO:0003677	oxidoreductase activity//DNA binding	GO:0005634	nucleus	KOG3467	Histone H4
c374415_g1	C2H2	NYSR_vs_NYCR	1	18.98	-4.25	0.00273	--	--	--	--	--	--	--	--	--	--	--	PF16622//PF00839//PF00096	zinc-finger C2H2-type//Cysteine rich repeat//Zinc finger, C2H2 type	--	--	GO:0046872	metal ion binding	GO:0016020	membrane	--	--
c374415_g1	C2H2	TCSR_vs_TCCR	1	13.19	-3.72	0.0493	--	--	--	--	--	--	--	--	--	--	--	PF16622//PF00839//PF00096	zinc-finger C2H2-type//Cysteine rich repeat//Zinc finger, C2H2 type	--	--	GO:0046872	metal ion binding	GO:0016020	membrane	--	--
c378119_g1	HMG	NYSR_vs_NYCR	1	65.89	-6.04	8.29e-09	--	--	--	--	--	--	--	--	--	--	--	PF06841	T4-like virus tail tube protein gp19	--	--	GO:0005198	structural molecule activity	--	--	--	--
c378119_g1	HMG	TCSR_vs_TCCR	1	45.58	-5.51	1.78e-06	--	--	--	--	--	--	--	--	--	--	--	PF06841	T4-like virus tail tube protein gp19	--	--	GO:0005198	structural molecule activity	--	--	--	--
c378294_g1	SWI/SNF-SWI3	NYSR_vs_NYCR	1	12.55	-3.65	0.0362	698794148	XP_009830103.1	hypothetical protein, variant [Aphanomyces astaci]>gi|574114692|gb|ETV80179.1| hypothetical protein, variant [Aphanomyces astaci]	--	--	--	K11649	SMARCC	SWI/SNF related-matrix-associated actin-dependent regulator of chromatin subfamily C	Q6PDG5	SWI/SNF complex subunit SMARCC2 OS=Mus musculus GN=Smarcc2 PE=1 SV=2	--	--	--	--	--	--	--	--	KOG1279	Chromatin remodeling factor subunit and related transcription factors
c38772_g1	C3H	NYSR_vs_NYCR	1	24.38	-4.61	0.000323	673042243	XP_008875082.1	hypothetical protein H310_10460 [Aphanomyces invadans]>gi|574469275|gb|ETV96290.1| hypothetical protein H310_10460 [Aphanomyces invadans]	--	--	--	--	--	--	Q54DA5	Zinc finger CCCH domain-containing protein 15 homolog OS=Dictyostelium discoideum GN=DDB_G0292410 PE=3 SV=1	--	--	--	--	--	--	--	--	KOG1763	Uncharacterized conserved protein, contains CCCH-type Zn-finger
c38772_g1	C3H	TCSR_vs_TCCR	1	14.47	-3.86	0.0313	673042243	XP_008875082.1	hypothetical protein H310_10460 [Aphanomyces invadans]>gi|574469275|gb|ETV96290.1| hypothetical protein H310_10460 [Aphanomyces invadans]	--	--	--	--	--	--	Q54DA5	Zinc finger CCCH domain-containing protein 15 homolog OS=Dictyostelium discoideum GN=DDB_G0292410 PE=3 SV=1	--	--	--	--	--	--	--	--	KOG1763	Uncharacterized conserved protein, contains CCCH-type Zn-finger
c38875_g1	GNAT	NYSR_vs_NYCR	1.44	28.37	-4.3	0.000513	159488018	XP_001702019.1	predicted protein [Chlamydomonas reinhardtii]>gi|158271476|gb|EDO97294.1| predicted protein [Chlamydomonas reinhardtii]	--	--	--	--	--	--	--	--	--	--	--	--	--	--	--	--	--	--
c38875_g1	GNAT	TCSR_vs_TCCR	1	14.21	-3.83	0.0348	159488018	XP_001702019.1	predicted protein [Chlamydomonas reinhardtii]>gi|158271476|gb|EDO97294.1| predicted protein [Chlamydomonas reinhardtii]	--	--	--	--	--	--	--	--	--	--	--	--	--	--	--	--	--	--
c395878_g1	LOB	NYSR_vs_NYCR	31.35	83.22	-1.41	0.0461	15231388	NP_188001.1	LOB domain-containing protein 22 [Arabidopsis thaliana]>gi|29428016|sp|Q9LRW1.1|LBD22_ARATH RecName: Full=LOB domain-containing protein 22; AltName: Full=ASYMMETRIC LEAVES 2-like protein 30; Short=AS2-like protein 30>gi|9294609|dbj|BAB02910.1| unnamed protein product [Arabidopsis thaliana]>gi|219807136|dbj|BAH10574.1| ASYMMETRIC LEAVES2-like 30 protein [Arabidopsis thaliana]>gi|332641904|gb|AEE75…	--	--	--	--	--	--	Q9LRW1	LOB domain-containing protein 22 OS=Arabidopsis thaliana GN=LBD22 PE=2 SV=1	--	--	--	--	--	--	--	--	--	--
c395878_g1	LOB	TCSR_vs_TCCR	2.05	77.4	-5.24	1.36e-05	15231388	NP_188001.1	LOB domain-containing protein 22 [Arabidopsis thaliana]>gi|29428016|sp|Q9LRW1.1|LBD22_ARATH RecName: Full=LOB domain-containing protein 22; AltName: Full=ASYMMETRIC LEAVES 2-like protein 30; Short=AS2-like protein 30>gi|9294609|dbj|BAB02910.1| unnamed protein product [Arabidopsis thaliana]>gi|219807136|dbj|BAH10574.1| ASYMMETRIC LEAVES2-like 30 protein [Arabidopsis thaliana]>gi|332641904|gb|AEE75…	--	--	--	--	--	--	Q9LRW1	LOB domain-containing protein 22 OS=Arabidopsis thaliana GN=LBD22 PE=2 SV=1	--	--	--	--	--	--	--	--	--	--
c397457_g1	C3H	NYSR_vs_NYCR	1	20.41	-4.35	0.0038	673049321	XP_008878621.1	hypothetical protein H310_13042 [Aphanomyces invadans]>gi|574465816|gb|ETV92851.1| hypothetical protein H310_13042 [Aphanomyces invadans]	--	--	--	K18753	ZFP36L	butyrate response factor 1	P47973	Tristetraprolin OS=Rattus norvegicus GN=Zfp36 PE=2 SV=1	PF00642	Zinc finger C-x8-C-x5-C-x3-H type (and similar)	--	--	GO:0046872	metal ion binding	--	--	KOG1677	CCCH-type Zn-finger protein
c408507_g1	C3H	NYSR_vs_NYCR	1	26.27	-4.72	0.000291	--	--	--	--	--	--	--	--	--	--	--	PF10468//PF00642	Carboxypeptidase inhibitor I68//Zinc finger C-x8-C-x5-C-x3-H type (and similar)	GO:0007596//GO:0010951	blood coagulation//negative regulation of endopeptidase activity	GO:0008191//GO:0046872	metalloendopeptidase inhibitor activity//metal ion binding	--	--	--	--
c408507_g1	C3H	TCSR_vs_TCCR	1	19.42	-4.28	0.00568	--	--	--	--	--	--	--	--	--	--	--	PF10468//PF00642	Carboxypeptidase inhibitor I68//Zinc finger C-x8-C-x5-C-x3-H type (and similar)	GO:0007596//GO:0010951	blood coagulation//negative regulation of endopeptidase activity	GO:0008191//GO:0046872	metalloendopeptidase inhibitor activity//metal ion binding	--	--	--	--
c4614_g1	SET	NYSR_vs_NYCR	1	18.22	-4.19	0.0162	159467142	XP_001691757.1	histone methyltransferase [Chlamydomonas reinhardtii]>gi|158279103|gb|EDP04865.1| histone methyltransferase, partial [Chlamydomonas reinhardtii]	--	--	--	K09188	MLL3	histone-lysine N-methyltransferase MLL3	Q8IRW8	Histone-lysine N-methyltransferase trr OS=Drosophila melanogaster GN=trr PE=1 SV=2	PF02617//PF00856//PF12142	ATP-dependent Clp protease adaptor protein ClpS//SET domain//Polyphenol oxidase middle domain	GO:0006118//GO:0055114//GO:0006570//GO:0030163	obsolete electron transport//oxidation-reduction process//tyrosine metabolic process//protein catabolic process	GO:0004097//GO:0005515	catechol oxidase activity//protein binding	--	--	KOG4443	Putative transcription factor HALR/MLL3, involved in embryonic development
c49360_g1	C3H	NYSR_vs_NYCR	1	28.4	-4.83	6.12e-05	326529125	BAK00956.1	predicted protein [Hordeum vulgare subsp. vulgare]	326529124	AK369755.1	Hordeum vulgare subsp. vulgare mRNA for predicted protein, complete cds, clone: NIASHv2097F01	--	--	--	Q8BYK8	Zinc finger CCCH domain-containing protein 6 OS=Mus musculus GN=Zc3h6 PE=2 SV=2	PF00642	Zinc finger C-x8-C-x5-C-x3-H type (and similar)	--	--	GO:0046872	metal ion binding	--	--	KOG1677	CCCH-type Zn-finger protein
c49360_g1	C3H	TCSR_vs_TCCR	1	23.11	-4.53	0.00173	326529125	BAK00956.1	predicted protein [Hordeum vulgare subsp. vulgare]	326529124	AK369755.1	Hordeum vulgare subsp. vulgare mRNA for predicted protein, complete cds, clone: NIASHv2097F01	--	--	--	Q8BYK8	Zinc finger CCCH domain-containing protein 6 OS=Mus musculus GN=Zc3h6 PE=2 SV=2	PF00642	Zinc finger C-x8-C-x5-C-x3-H type (and similar)	--	--	GO:0046872	metal ion binding	--	--	KOG1677	CCCH-type Zn-finger protein
c50191_g1	bZIP	NYSR_vs_NYCR	1	12.95	-3.69	0.0314	--	--	--	--	--	--	--	--	--	--	--	PF07716//PF03584//PF00170	Basic region leucine zipper//Herpesvirus ICP4-like protein N-terminal region//bZIP transcription factor	GO:0045893//GO:0006355	positive regulation of transcription, DNA-templated//regulation of transcription, DNA-templated	GO:0003700//GO:0043565	transcription factor activity, sequence-specific DNA binding//sequence-specific DNA binding	GO:0042025//GO:0005667	host cell nucleus//transcription factor complex	--	--
c50358_g1	E2F-DP	NYSR_vs_NYCR	1	17.64	-4.14	0.00479	42571075	NP_973611.1	E2F transcription factor 3 [Arabidopsis thaliana]>gi|75309248|sp|Q9FNY0.1|E2FA_ARATH RecName: Full=Transcription factor E2FA; AltName: Full=E2F transcription factor-3; Short=AtE2F3>gi|11125657|emb|CAC15486.1| E2F-related protein [Arabidopsis thaliana]>gi|111074220|gb|ABH04483.1| At2g36010 [Arabidopsis thaliana]>gi|330254098|gb|AEC09192.1| E2F transcription factor 3 [Arabidopsis thaliana]	--	--	--	K06620	E2F3	transcription factor E2F3	Q9FNY0	Transcription factor E2FA OS=Arabidopsis thaliana GN=E2FA PE=1 SV=1	--	--	GO:0006261//GO:0045893//GO:0051446	DNA-dependent DNA replication//positive regulation of transcription, DNA-templated//positive regulation of meiotic cell cycle	GO:0005515//GO:0003677	protein binding//DNA binding	--	--	KOG2578	Transcription factor E2F/dimerization partner (TDP)-like proteins
c50358_g1	E2F-DP	TCSR_vs_TCCR	1	17.87	-4.16	0.01	42571075	NP_973611.1	E2F transcription factor 3 [Arabidopsis thaliana]>gi|75309248|sp|Q9FNY0.1|E2FA_ARATH RecName: Full=Transcription factor E2FA; AltName: Full=E2F transcription factor-3; Short=AtE2F3>gi|11125657|emb|CAC15486.1| E2F-related protein [Arabidopsis thaliana]>gi|111074220|gb|ABH04483.1| At2g36010 [Arabidopsis thaliana]>gi|330254098|gb|AEC09192.1| E2F transcription factor 3 [Arabidopsis thaliana]	--	--	--	K06620	E2F3	transcription factor E2F3	Q9FNY0	Transcription factor E2FA OS=Arabidopsis thaliana GN=E2FA PE=1 SV=1	--	--	GO:0006261//GO:0045893//GO:0051446	DNA-dependent DNA replication//positive regulation of transcription, DNA-templated//positive regulation of meiotic cell cycle	GO:0005515//GO:0003677	protein binding//DNA binding	--	--	KOG2578	Transcription factor E2F/dimerization partner (TDP)-like proteins
c50848_g1	C2H2	NYSR_vs_NYCR	1	12.15	-3.6	0.0418	--	--	--	--	--	--	--	--	--	--	--	--	--	--	--	--	--	--	--	--	--
c52777_g1	C2H2	NYSR_vs_NYCR	1	32.56	-5.03	1.17e-05	--	--	--	--	--	--	--	--	--	--	--	--	--	--	--	--	--	--	--	--	--
c52777_g1	C2H2	TCSR_vs_TCCR	1	14.97	-3.9	0.0256	--	--	--	--	--	--	--	--	--	--	--	--	--	--	--	--	--	--	--	--	--
c54580_g1	Orphans	NYSR_vs_NYCR	203.5	79.82	1.35	0.00567	763810446	KJB77348.1	hypothetical protein B456_012G133300 [Gossypium raimondii]	823159939	XR_001134162.1	PREDICTED: Gossypium raimondii zinc finger protein CONSTANS-LIKE 12-like (LOC105794947), transcript variant X6, misc_RNA	--	--	--	Q9LJB7	B-box zinc finger protein 32 OS=Arabidopsis thaliana GN=BBX32 PE=1 SV=1	PF00628//PF00412//PF00643//PF08136//PF05495	PHD-finger//LIM domain//B-box zinc finger//30S ribosomal protein subunit S22 family//CHY zinc finger	GO:0042254//GO:0006412	ribosome biogenesis//translation	GO:0005515//GO:0008270//GO:0003735	protein binding//zinc ion binding//structural constituent of ribosome	GO:0005622//GO:0005840	intracellular//ribosome	--	--
c55752_g2	C2H2	NYSR_vs_NYCR	718.52	371.64	0.95	0.0189	590587814	XP_007016063.1	C2H2-type zinc finger family protein, putative [Theobroma cacao]>gi|508786426|gb|EOY33682.1| C2H2-type zinc finger family protein, putative [Theobroma cacao]	590587813	XM_007016001.1	Theobroma cacao C2H2-type zinc finger family protein, putative (TCM_041587) mRNA, complete cds	--	--	--	Q681X4	Zinc finger protein ZAT5 OS=Arabidopsis thaliana GN=ZAT5 PE=2 SV=1	PF13912//PF16622//PF00096//PF17123//PF13465//PF02150//PF01363	C2H2-type zinc finger//zinc-finger C2H2-type//Zinc finger, C2H2 type//RING-like zinc finger//Zinc-finger double domain//RNA polymerases M/15 Kd subunit//FYVE zinc finger	GO:0006206//GO:0006351//GO:0006144	pyrimidine nucleobase metabolic process//transcription, DNA-templated//purine nucleobase metabolic process	GO:0005515//GO:0003677//GO:0008270//GO:0046872//GO:0003899	protein binding//DNA binding//zinc ion binding//metal ion binding//DNA-directed RNA polymerase activity	GO:0005730	nucleolus	--	--
c5583_g1	FHA	NYSR_vs_NYCR	1	17.64	-4.14	0.00499	325182253	CCA16707.1	conserved hypothetical protein [Albugo laibachii Nc14]>gi|325187273|emb|CCA21813.1| conserved hypothetical protein [Albugo laibachii Nc14]	--	--	--	--	--	--	--	--	PF00498//PF00619//PF08804	FHA domain//Caspase recruitment domain//gp32 DNA binding protein like	GO:0042981	regulation of apoptotic process	GO:0005515//GO:0003697	protein binding//single-stranded DNA binding	--	--	--	--
c57469_g1	MYB	NYSR_vs_NYCR	1	56.9	-5.83	2.86e-05	325187610	CCA22146.1	conserved unknown protein putative [Albugo laibachii Nc14]	--	--	--	K09422	MYBP	myb proto-oncogene protein, plant	P01104	Transforming protein Myb OS=Avian myeloblastosis virus GN=V-MYB PE=1 SV=2	--	--	--	--	--	--	--	--	KOG0048	Transcription factor, Myb superfamily
c57469_g1	MYB	TCSR_vs_TCCR	1	28.54	-4.84	0.00026	325187610	CCA22146.1	conserved unknown protein putative [Albugo laibachii Nc14]	--	--	--	K09422	MYBP	myb proto-oncogene protein, plant	P01104	Transforming protein Myb OS=Avian myeloblastosis virus GN=V-MYB PE=1 SV=2	--	--	--	--	--	--	--	--	KOG0048	Transcription factor, Myb superfamily
c57691_g1	Jumonji	NYSR_vs_NYCR	1	15.19	-3.92	0.0132	301123587	XP_002909520.1	histone demethylase, putative [Phytophthora infestans T30-4]>gi|262100282|gb|EEY58334.1| histone demethylase, putative [Phytophthora infestans T30-4]	--	--	--	K11446	KDM5, JARID1	histone demethylase JARID1	Q5F3R2	Lysine-specific demethylase 5B OS=Gallus gallus GN=KDM5B PE=2 SV=1	--	--	--	--	--	--	--	--	KOG1246	DNA-binding protein jumonji/RBP2/SMCY, contains JmjC domain
c61011_g1	C3H	NYSR_vs_NYCR	1	70.4	-6.14	2.42e-07	--	--	--	--	--	--	--	--	--	--	--	PF00642	Zinc finger C-x8-C-x5-C-x3-H type (and similar)	--	--	GO:0046872	metal ion binding	--	--	--	--
c61011_g1	C3H	TCSR_vs_TCCR	1.84	40.28	-4.45	0.000276	--	--	--	--	--	--	--	--	--	--	--	PF00642	Zinc finger C-x8-C-x5-C-x3-H type (and similar)	--	--	GO:0046872	metal ion binding	--	--	--	--
c67431_g1	C2H2	NYSR_vs_NYCR	1	17.54	-4.13	0.0051	813135557	XP_012198530.1	hypothetical protein SPRG_04734 [Saprolegnia parasitica CBS 223.65]>gi|641536962|gb|KDO30833.1| hypothetical protein SPRG_04734 [Saprolegnia parasitica CBS 223.65]	--	--	--	--	--	--	Q90Y35	Zinc finger protein 622 OS=Gallus gallus GN=ZNF622 PE=2 SV=1	--	--	--	--	--	--	--	--	KOG2785	C2H2-type Zn-finger protein
c67571_g1	CPP	NYSR_vs_NYCR	1	13.89	-3.8	0.0219	855317480	XP_012899523.1	uncharacterized protein [Blastocystis hominis]>gi|300176906|emb|CBK25475.2| unnamed protein product [Blastocystis hominis]	--	--	--	--	--	--	--	--	PF02144	Repair protein Rad1/Rec1/Rad17	GO:0006281	DNA repair	--	--	GO:0005634	nucleus	--	--
c74101_g1	Orphans	NYSR_vs_NYCR	1300.87	2439.4	-0.91	0.00966	590702537	XP_007046653.1	Histidine kinase 1 [Theobroma cacao]>gi|508698914|gb|EOX90810.1| Histidine kinase 1 [Theobroma cacao]	590702536	XM_007046591.1	Theobroma cacao Histidine kinase 1 (TCM_000177) mRNA, complete cds	--	--	--	Q9SXL4	Histidine kinase 1 OS=Arabidopsis thaliana GN=AHK1 PE=1 SV=2	PF00072	Response regulator receiver domain	GO:0000160	phosphorelay signal transduction system	--	--	--	--	KOG0519	Sensory transduction histidine kinase
c78915_g1	Orphans	NYSR_vs_NYCR	1	15.77	-3.98	0.0101	--	--	--	--	--	--	--	--	--	--	--	--	--	--	--	--	--	--	--	--	--
c78915_g1	Orphans	TCSR_vs_TCCR	1	16.62	-4.05	0.0149	--	--	--	--	--	--	--	--	--	--	--	--	--	--	--	--	--	--	--	--	--
c81946_g1	AUX/IAA	TCSR_vs_TCCR	1	14.21	-3.83	0.0329	566169663	XP_006382798.1	hypothetical protein POPTR_0005s05560g [Populus trichocarpa]>gi|118484744|gb|ABK94241.1| unknown [Populus trichocarpa]>gi|550338168|gb|ERP60595.1| hypothetical protein POPTR_0005s05560g [Populus trichocarpa]	694383596	XM_009369475.1	PREDICTED: Pyrus x bretschneideri auxin-induced protein AUX28-like (LOC103957321), mRNA	K14484	IAA	auxin-responsive protein IAA	P13089	Auxin-induced protein AUX28 OS=Glycine max GN=AUX28 PE=2 SV=1	PF02309	AUX/IAA family	GO:0006355//GO:0050794//GO:0050896//GO:0010467//GO:0034645//GO:0044238	regulation of transcription, DNA-templated//regulation of cellular process//response to stimulus//gene expression//cellular macromolecule biosynthetic process//primary metabolic process	--	--	GO:0005634	nucleus	--	--
c82764_g1	MADS	NYSL_vs_NYCL	1	31.59	-4.98	2.93e-06	778481389	AJY60427.1	MIKC-type MADS-box transcriptional regulator pistillata [Catalpa bungei]	778481388	KM112022.1	Catalpa bungei MIKC-type MADS-box transcriptional regulator pistillata (PI) mRNA, complete cds	K09264	K09264	MADS-box transcription factor, plant	Q03378	Floral homeotic protein GLOBOSA OS=Antirrhinum majus GN=GLO PE=1 SV=1	PF11365//PF06005//PF00170//PF00319//PF06156//PF04977//PF01486//PF02183	Protein of unknown function (DUF3166)//Protein of unknown function (DUF904)//bZIP transcription factor//SRF-type transcription factor (DNA-binding and dimerisation domain)//Protein of unknown function (DUF972)//Septum formation initiator//K-box region//Homeobox associated leucine zipper	GO:0006355//GO:0007049//GO:0010506//GO:0000917//GO:0043093//GO:0006260	regulation of transcription, DNA-templated//cell cycle//regulation of autophagy//barrier septum assembly//FtsZ-dependent cytokinesis//DNA replication	GO:0003700//GO:0046983//GO:0043565//GO:0003677	transcription factor activity, sequence-specific DNA binding//protein dimerization activity//sequence-specific DNA binding//DNA binding	GO:0005737//GO:0005634//GO:0005667//GO:0005615	cytoplasm//nucleus//transcription factor complex//extracellular space	KOG0014	MADS box transcription factor
c82764_g1	MADS	TCSR_vs_TCCR	30.53	1	4.93	0.000203	778481389	AJY60427.1	MIKC-type MADS-box transcriptional regulator pistillata [Catalpa bungei]	778481388	KM112022.1	Catalpa bungei MIKC-type MADS-box transcriptional regulator pistillata (PI) mRNA, complete cds	K09264	K09264	MADS-box transcription factor, plant	Q03378	Floral homeotic protein GLOBOSA OS=Antirrhinum majus GN=GLO PE=1 SV=1	PF11365//PF06005//PF00170//PF00319//PF06156//PF04977//PF01486//PF02183	Protein of unknown function (DUF3166)//Protein of unknown function (DUF904)//bZIP transcription factor//SRF-type transcription factor (DNA-binding and dimerisation domain)//Protein of unknown function (DUF972)//Septum formation initiator//K-box region//Homeobox associated leucine zipper	GO:0006355//GO:0007049//GO:0010506//GO:0000917//GO:0043093//GO:0006260	regulation of transcription, DNA-templated//cell cycle//regulation of autophagy//barrier septum assembly//FtsZ-dependent cytokinesis//DNA replication	GO:0003700//GO:0046983//GO:0043565//GO:0003677	transcription factor activity, sequence-specific DNA binding//protein dimerization activity//sequence-specific DNA binding//DNA binding	GO:0005737//GO:0005634//GO:0005667//GO:0005615	cytoplasm//nucleus//transcription factor complex//extracellular space	KOG0014	MADS box transcription factor
c83293_g1	FHA	NYSR_vs_NYCR	1	20.27	-4.34	0.00164	325184387	CCA18878.1	conserved hypothetical protein [Albugo laibachii Nc14]	--	--	--	--	--	--	--	--	PF02867	Ribonucleotide reductase, barrel domain	GO:0006260//GO:0055114	DNA replication//oxidation-reduction process	--	--	--	--	--	--
c84689_g1	WRKY	NYSL_vs_NYCL	284.27	82.58	1.78	0.0174	590679075	XP_007040478.1	WRKY family transcription factor, putative isoform 1 [Theobroma cacao]>gi|508777723|gb|EOY24979.1| WRKY family transcription factor, putative isoform 1 [Theobroma cacao]	590679074	XM_007040416.1	Theobroma cacao WRKY family transcription factor, putative isoform 1 (TCM_016426) mRNA, complete cds	--	--	--	Q8H0Y8	Probable WRKY transcription factor 41 OS=Arabidopsis thaliana GN=WRKY41 PE=2 SV=2	PF03106	WRKY DNA -binding domain	GO:0006355	regulation of transcription, DNA-templated	GO:0003700//GO:0043565	transcription factor activity, sequence-specific DNA binding//sequence-specific DNA binding	GO:0005667	transcription factor complex	--	--
c85158_g1	Orphans	NYSR_vs_NYCR	1	15.01	-3.91	0.0138	545710934	XP_005707774.1	hypothetical protein isoform 2 [Galdieria sulphuraria]>gi|452824250|gb|EME31254.1| hypothetical protein isoform 2 [Galdieria sulphuraria]	--	--	--	K10608	TRIM37, MUL	tripartite motif-containing protein 37	O94972	E3 ubiquitin-protein ligase TRIM37 OS=Homo sapiens GN=TRIM37 PE=1 SV=2	PF00097//PF14634//PF00643	Zinc finger, C3HC4 type (RING finger)//zinc-RING finger domain//B-box zinc finger	--	--	GO:0008270//GO:0046872//GO:0005515	zinc ion binding//metal ion binding//protein binding	GO:0005622	intracellular	--	--
c85926_g1	C2H2	NYSR_vs_NYCR	1	24.92	-4.64	0.000259	--	--	--	--	--	--	--	--	--	B4MR46	Serrate RNA effector molecule homolog OS=Drosophila willistoni GN=Ars2 PE=3 SV=1	--	--	--	--	--	--	--	--	--	--
c86981_g1	FHA	NYSR_vs_NYCR	1	21.61	-4.43	0.000972	698821519	XP_009843788.1	hypothetical protein H257_16882 [Aphanomyces astaci]>gi|574101245|gb|ETV66812.1| hypothetical protein H257_16882 [Aphanomyces astaci]	--	--	--	--	--	--	--	--	PF00498	FHA domain	--	--	GO:0005515	protein binding	--	--	--	--
c89484_g1	SNF2	NYSR_vs_NYCR	1	38.31	-5.26	1.24e-06	669153582	XP_008612353.1	hypothetical protein SDRG_08255 [Saprolegnia diclina VS20]>gi|530735799|gb|EQC34041.1| hypothetical protein SDRG_08255 [Saprolegnia diclina VS20]	--	--	--	K11647	SMARCA2_4	SWI/SNF-related matrix-associated actin-dependent regulator of chromatin subfamily A member 2/4	Q9UTN6	Chromatin structure-remodeling complex subunit snf21 OS=Schizosaccharomyces pombe (strain 972 / ATCC 24843) GN=snf21 PE=1 SV=1	PF00176//PF04851//PF16836//PF00270	SNF2 family N-terminal domain//Type III restriction enzyme, res subunit//Shu complex component Psy3, DNA-binding description//DEAD/DEAH box helicase	GO:0000725	recombinational repair	GO:0003676//GO:0016787//GO:0005524//GO:0003677	nucleic acid binding//hydrolase activity//ATP binding//DNA binding	GO:0005634//GO:0097196	nucleus//Shu complex	KOG0386	Chromatin remodeling complex SWI/SNF, component SWI2 and related ATPases (DNA/RNA helicase superfamily)
c89484_g1	SNF2	TCSR_vs_TCCR	1	28.3	-4.82	0.000286	669153582	XP_008612353.1	hypothetical protein SDRG_08255 [Saprolegnia diclina VS20]>gi|530735799|gb|EQC34041.1| hypothetical protein SDRG_08255 [Saprolegnia diclina VS20]	--	--	--	K11647	SMARCA2_4	SWI/SNF-related matrix-associated actin-dependent regulator of chromatin subfamily A member 2/4	Q9UTN6	Chromatin structure-remodeling complex subunit snf21 OS=Schizosaccharomyces pombe (strain 972 / ATCC 24843) GN=snf21 PE=1 SV=1	PF00176//PF04851//PF16836//PF00270	SNF2 family N-terminal domain//Type III restriction enzyme, res subunit//Shu complex component Psy3, DNA-binding description//DEAD/DEAH box helicase	GO:0000725	recombinational repair	GO:0003676//GO:0016787//GO:0005524//GO:0003677	nucleic acid binding//hydrolase activity//ATP binding//DNA binding	GO:0005634//GO:0097196	nucleus//Shu complex	KOG0386	Chromatin remodeling complex SWI/SNF, component SWI2 and related ATPases (DNA/RNA helicase superfamily)
c90026_g1	CSD	TCSR_vs_TCCR	2.05	28.16	-3.78	0.0337	302800247	XP_002981881.1	hypothetical protein SELMODRAFT_154869 [Selaginella moellendorffii]>gi|300150323|gb|EFJ16974.1| hypothetical protein SELMODRAFT_154869 [Selaginella moellendorffii]	--	--	--	K09250	CNBP	cellular nucleic acid-binding protein	P41824	Y-box factor homolog OS=Aplysia californica PE=2 SV=1	PF00313//PF00654	'Cold-shock' DNA-binding domain//Voltage gated chloride channel	GO:0006821//GO:0006355//GO:0055085	chloride transport//regulation of transcription, DNA-templated//transmembrane transport	GO:0005488//GO:0005247//GO:0003677	binding//voltage-gated chloride channel activity//DNA binding	GO:0016020	membrane	KOG3070	Predicted RNA-binding protein containing PIN domain and invovled in translation or RNA processing
c91595_g1	MYB	NYSR_vs_NYCR	1	20.27	-4.34	0.00339	676395705	XP_009041130.1	hypothetical protein AURANDRAFT_39143 [Aureococcus anophagefferens]>gi|323448243|gb|EGB04144.1| hypothetical protein AURANDRAFT_39143 [Aureococcus anophagefferens]	--	--	--	K09422	MYBP	myb proto-oncogene protein, plant	P04197	Myb protein OS=Drosophila melanogaster GN=Myb PE=1 SV=2	PF10150	Ribonuclease E/G family	--	--	GO:0003723	RNA binding	--	--	KOG0048	Transcription factor, Myb superfamily
c91690_g1	AP2-EREBP	NYSR_vs_NYCR	74.62	289.3	-1.95	5.49e-06	590722573	XP_007051933.1	AP2/ERF domain-containing transcription factor [Theobroma cacao]>gi|508704194|gb|EOX96090.1| AP2/ERF domain-containing transcription factor [Theobroma cacao]	590722572	XM_007051871.1	Theobroma cacao AP2/ERF domain-containing transcription factor (TCM_005425) mRNA, complete cds	--	--	--	Q6J9S1	Ethylene-responsive transcription factor RAP2-11 OS=Arabidopsis thaliana GN=RAP2-11 PE=2 SV=1	PF00847	AP2 domain	GO:0006355	regulation of transcription, DNA-templated	GO:0003700	transcription factor activity, sequence-specific DNA binding	GO:0005667	transcription factor complex	--	--
c91690_g1	AP2-EREBP	TCSR_vs_TCCR	40.53	154.97	-1.94	0.0285	590722573	XP_007051933.1	AP2/ERF domain-containing transcription factor [Theobroma cacao]>gi|508704194|gb|EOX96090.1| AP2/ERF domain-containing transcription factor [Theobroma cacao]	590722572	XM_007051871.1	Theobroma cacao AP2/ERF domain-containing transcription factor (TCM_005425) mRNA, complete cds	--	--	--	Q6J9S1	Ethylene-responsive transcription factor RAP2-11 OS=Arabidopsis thaliana GN=RAP2-11 PE=2 SV=1	PF00847	AP2 domain	GO:0006355	regulation of transcription, DNA-templated	GO:0003700	transcription factor activity, sequence-specific DNA binding	GO:0005667	transcription factor complex	--	--
c92079_g1	C3H	NYSR_vs_NYCR	1	12.72	-3.67	0.0346	--	--	--	--	--	--	--	--	--	--	--	--	--	--	--	--	--	--	--	--	--
c93978_g1	Orphans	NYSR_vs_NYCR	1	37.79	-5.24	5.77e-06	--	--	--	--	--	--	--	--	--	--	--	--	--	--	--	--	--	--	--	--	--
c93978_g1	Orphans	TCSR_vs_TCCR	1	26.71	-4.74	0.000469	--	--	--	--	--	--	--	--	--	--	--	--	--	--	--	--	--	--	--	--	--
c94415_g1	FHA	NYSR_vs_NYCR	1	16.46	-4.04	0.00771	--	--	--	--	--	--	--	--	--	--	--	PF00498	FHA domain	--	--	GO:0005515	protein binding	--	--	--	--
c94987_g1	C2C2-GATA	NYSR_vs_NYCR	91.18	32.94	1.47	0.0424	590719408	XP_007051045.1	GATA transcription factor 15 [Theobroma cacao]>gi|508703306|gb|EOX95202.1| GATA transcription factor 15 [Theobroma cacao]	590719407	XM_007050983.1	Theobroma cacao GATA transcription factor 15 (TCM_004753) mRNA, complete cds	--	--	--	Q8LG10	GATA transcription factor 15 OS=Arabidopsis thaliana GN=GATA15 PE=2 SV=2	PF00320	GATA zinc finger	GO:0006355	regulation of transcription, DNA-templated	GO:0043565//GO:0003700//GO:0008270	sequence-specific DNA binding//transcription factor activity, sequence-specific DNA binding//zinc ion binding	GO:0005667	transcription factor complex	--	--
c94992_g1	C3H	TCSR_vs_TCCR	1	15.21	-3.93	0.0245	698525398	XP_009759515.1	PREDICTED: splicing factor U2af small subunit B-like [Nicotiana sylvestris]>gi|698525400|ref|XP_009759516.1| PREDICTED: splicing factor U2af small subunit B-like [Nicotiana sylvestris]>gi|698525402|ref|XP_009759517.1| PREDICTED: splicing factor U2af small subunit B-like [Nicotiana sylvestris]	698526419	XR_707363.1	PREDICTED: Nicotiana sylvestris splicing factor U2af small subunit B-like (LOC104212465), transcript variant X4, misc_RNA	K12836	U2AF1	splicing factor U2AF 35 kDa subunit	Q9ZQW8	Splicing factor U2af small subunit A OS=Oryza sativa subsp. japonica GN=U2AF35A PE=2 SV=1	PF00642//PF00076	Zinc finger C-x8-C-x5-C-x3-H type (and similar)//RNA recognition motif. (a.k.a. RRM, RBD, or RNP domain)	--	--	GO:0046872//GO:0003676	metal ion binding//nucleic acid binding	--	--	KOG2202	U2 snRNP splicing factor, small subunit, and related proteins
c96935_g1	AP2-EREBP	NYSR_vs_NYCR	138.09	303.5	-1.14	0.0379	590583675	XP_007014965.1	AP2 domain-containing transcription factor [Theobroma cacao]>gi|508785328|gb|EOY32584.1| AP2 domain-containing transcription factor [Theobroma cacao]	590583674	XM_007014903.1	Theobroma cacao AP2 domain-containing transcription factor (TCM_040576) mRNA, complete cds	K09285	OVM, ANT	AP2-like factor, ANT lineage	Q5YGP8	AP2-like ethylene-responsive transcription factor PLT1 OS=Arabidopsis thaliana GN=PLT1 PE=2 SV=1	PF00847//PF06687//PF00115	AP2 domain//SUR7/PalI family//Cytochrome C and Quinol oxidase polypeptide I	GO:0006123//GO:0006355//GO:0006118//GO:0009060//GO:0055114//GO:0015992	mitochondrial electron transport, cytochrome c to oxygen//regulation of transcription, DNA-templated//obsolete electron transport//aerobic respiration//oxidation-reduction process//proton transport	GO:0005506//GO:0009055//GO:0004129//GO:0003700//GO:0020037	iron ion binding//electron carrier activity//cytochrome-c oxidase activity//transcription factor activity, sequence-specific DNA binding//heme binding	GO:0005886//GO:0005667//GO:0045277//GO:0016021	plasma membrane//transcription factor complex//respiratory chain complex IV//integral component of membrane	--	--
c97354_g1	OFP	NYSR_vs_NYCR	177.74	78.86	1.17	0.032	590567243	XP_007010460.1	Ovate family protein 13 [Theobroma cacao]>gi|508727373|gb|EOY19270.1| Ovate family protein 13 [Theobroma cacao]	--	--	--	--	--	--	Q9FMC8	Transcription repressor OFP13 OS=Arabidopsis thaliana GN=OFP13 PE=2 SV=1	--	--	--	--	--	--	--	--	--	--
c98990_g1	MYB	NYSR_vs_NYCR	1	59.61	-5.9	4.4e-10	669146882	XP_008609003.1	hypothetical protein SDRG_05086 [Saprolegnia diclina VS20]>gi|530739241|gb|EQC37483.1| hypothetical protein SDRG_05086 [Saprolegnia diclina VS20]	--	--	--	K09422	MYBP	myb proto-oncogene protein, plant	Q8LPH6	Transcription factor MYB86 OS=Arabidopsis thaliana GN=MYB86 PE=2 SV=1	--	--	--	--	--	--	--	--	KOG0048	Transcription factor, Myb superfamily
c98990_g1	MYB	TCSR_vs_TCCR	1.32	31.96	-4.6	0.000411	669146882	XP_008609003.1	hypothetical protein SDRG_05086 [Saprolegnia diclina VS20]>gi|530739241|gb|EQC37483.1| hypothetical protein SDRG_05086 [Saprolegnia diclina VS20]	--	--	--	K09422	MYBP	myb proto-oncogene protein, plant	Q8LPH6	Transcription factor MYB86 OS=Arabidopsis thaliana GN=MYB86 PE=2 SV=1	--	--	--	--	--	--	--	--	KOG0048	Transcription factor, Myb superfamily
c99897_g1	CSD	NYSR_vs_NYCR	1	13.96	-3.8	0.0207	--	--	--	--	--	--	--	--	--	--	--	PF07827	KNTase C-terminal domain	GO:0046677	response to antibiotic	GO:0016779	nucleotidyltransferase activity	--	--	--	--
c99976_g1	bHLH	TCSR_vs_TCCR	1	13.15	-3.72	0.0496	565369185	XP_006351217.1	PREDICTED: transcription factor bHLH48-like [Solanum tuberosum]	802600736	XM_012217640.1	PREDICTED: Jatropha curcas transcription factor bHLH48 (LOC105634733), transcript variant X2, mRNA	--	--	--	Q8VZ02	Transcription factor bHLH48 OS=Arabidopsis thaliana GN=BHLH48 PE=2 SV=1	PF00010	Helix-loop-helix DNA-binding domain	--	--	GO:0046983	protein dimerization activity	--	--	--	--
Differentially expressed Transcription factors (TFs) identified in the study
NR GI： Genbank ID of unigenes blasted into NR database; NR ID: serial number of unigenes in NR ; NR Description: unigenes function description in NR database
NT GI： Genbank ID of unigenes blasted into NT database; NT ID: serial number of unigenes in NT ; NT Description: unigenes function description in NT database
KO ID: serial number of KO(Kegg orthology) of unigenes; KO Name of unigenes; KO Description: unigenes function description in KO
Swissprot ID: serial number of unigenes in Swissprot ; Swissprot Description: unigenes function description in Swissprot
PFAM ID: serial number of unigenes in PFAM ; PFAM Description: unigenes function description in PFAM
Gene Ontology Biological Pathway: the biological process involved in unigenes; BP Description: biological process of unigenes; Gene Ontology Molecular Function: unigenes molecular function annotation; Gene Ontology Cellular Component: Cellular Component annotation; CC: Cellular Component description
KOG ID: serial number of unigenes in KOG; KOG Description: unigenes function description in KOG
