# Supplementary material for: Salt-Stress Response Mechanisms Using de Novo Transcriptome Sequencing of Salt-Tolerant and Sensitive Corchorus spp. Genotypes
Source: Genes (Basel). 2017 Sep 18;8(9):226. doi: 10.3390/genes8090226 (PMC5615359; doi:10.3390/genes8090226)
Supplement: Supplementary file 1 [file genes-08-00226-s001.zip › Supplementary Material/Supplementary File S7.xlsx]

## Sheet: Sheet2
experimental method	treatment vs. control	unigenes random selected	The average of gene expression (log2(FC))	standard error	experimental method	treatment vs. control	unigenes random selected	The average of gene expression (log2(FC))	Correlation
qRT-PCR	NYSR vs. NYCR	c124085_g1	-4.6166	0.307574	seq	NYSR vs. NYCR	c124085_g1	-3.2733	0.896194
qRT-PCR	TCSR vs. TCCR	c124085_g1	-2.83095	0.325597	seq	TCSR vs. TCCR	c124085_g1	-7.5401
qRT-PCR	NYSR vs. NYCR	c130914_g1	2.65874	0.185609	seq	NYSR vs. NYCR	c130914_g1	3.448
qRT-PCR	TCSR vs. TCCR	c130914_g1	2.33852	0.114593	seq	TCSR vs. TCCR	c130914_g1	2.8096
qRT-PCR	NYSR vs. NYCR	c141386_g2	1.16466	0.170889	seq	TCSL vs. TCCL	c141386_g2	3.5941
qRT-PCR	NYSL vs. NYCL	c141386_g2	2.76185	0.186569	seq	TCSR vs. TCCR	c141386_g2	1.5741
qRT-PCR	TCSR vs. TCCR	c141386_g2	0.838158	0.142414	seq	NYSL vs. NYCL	c141386_g2	4.2775
qRT-PCR	TCSL vs. TCCL	c141386_g2	2.39999	0.165209	seq	NYSR vs. NYCR	c141386_g2	2.4808
qRT-PCR	NYSR vs. NYCR	c142909_g1	2.37366	0.168305	seq	NYSR vs. NYCR	c142909_g1	4.0321
qRT-PCR	TCSR vs. TCCR	c142909_g1	2.46281	0.132167	seq	TCSR vs. TCCR	c142909_g1	2.5224
qRT-PCR	NYSR vs. NYCR	c144158_g1	-1.30976	0.100648	seq	NYSR vs. NYCR	c144158_g1	-4.1649
qRT-PCR	TCSR vs. TCCR	c144158_g1	-4.22171	0.396635	seq	TCSR vs. TCCR	c144158_g1	-2.8648
qRT-PCR	TCSR vs. TCCR	c144176_g1	1.98296	0.38738	seq	NYSL vs. NYCL	c144176_g1	1.9371
qRT-PCR	TCSL vs. TCCL	c144176_g1	2.52959	0.449225	seq	NYSR vs. NYCR	c144176_g1	2.9744
qRT-PCR	NYSR vs. NYCR	c144176_g1	2.38089	0.351771	seq	TCSL vs. TCCL	c144176_g1	1.9221
qRT-PCR	NYSL vs. NYCL	c144176_g1	1.14214	0.207386	seq	TCSR vs. TCCR	c144176_g1	2.2556
qRT-PCR	NYSR vs. NYCR	c144913_g1	-5.81347	0.031808	seq	NYSR vs. NYCR	c144913_g1	-7.0969
qRT-PCR	TCSR vs. TCCR	c144913_g1	-3.22329	0.431987	seq	TCSR vs. TCCR	c144913_g1	-5.4388
qRT-PCR	TCSR vs. TCCR	c145722_g5	-8.66134	0.282399	seq	NYSR vs. NYCR	c145722_g5	-10.068
qRT-PCR	NYSR vs. NYCR	c146723_g1	2.83713	0.124981	seq	NYSL vs. NYCL	c146723_g1	4.5602
qRT-PCR	NYSL vs. NYCL	c146723_g1	1.32852	0.156638	seq	NYSR vs. NYCR	c146723_g1	7.0016
qRT-PCR	TCSR vs. TCCR	c146723_g1	5.3732	0.0800085	seq	TCSL vs. TCCL	c146723_g1	3.9781
qRT-PCR	TCSL vs. TCCL	c146723_g1	3.65842	0.090995	seq	TCSR vs. TCCR	c146723_g1	5.1538
Result of correlation analysis between the RNA-seq and qRT-PCR analyses. Left is qRT-PCR data and right is seqencing data.
FC=unigene expression of treatment/unigene expression of control
